# Supplementary material for: PIWI‐Interacting RNA HAAPIR Regulates Cardiomyocyte Death After Myocardial Infarction by Promoting NAT10‐Mediated ac4C Acetylation of Tfec mRNA
Source: Adv Sci (Weinh). 2022 Feb 9;9(8):2106058. doi: 10.1002/advs.202106058 (PMC8922123; doi:10.1002/advs.202106058)
Supplement: Supplementary file 2 — Supplemental Table 1 [file ADVS-9-2106058-s005.xlsx]

## Sheet: up.KO_vs_WT
	Supplementary Table 1. List of differentially acetylated RNA sites in HAAPIR knockout mice heart compared to WT heart.
bed format information of differentially acetylated RNA sites				differentially acetylated RNA			comparison information
chrom	txStart	txEnd	PeakID	Peak_length	transcript_id	GeneName	Foldchange	P_value	FDR	Regulation
chr5	23565113	23565265	diffreps_peak_2325543	152	NM_009274	Srpk2	2.8408	1.66746e-05	0.00152816	up
chr7	34285161	34285460	diffreps_peak_2736925	299	NM_172741	4931406P16Rik	251	3.9315e-09	3.06806e-06	up
chr11	41914566	41915240	diffreps_peak_485370	674	uc007imd.2	Gabrg2	81	0.000867779	0.0198355	up
chr19	42192401	42192660	diffreps_peak_1613080	259	NM_177319	Zfyve27	101	0.000196638	0.00744225	up
chr18	25128201	25129120	diffreps_peak_1472445	919	NM_001142698	Tpgs2	2.98347	0.000394523	0.0131196	up
chr12	85014649	85014840	diffreps_peak_696591	191	NM_178363	Ylpm1	3.41758	0.000346866	0.0123785	up
chr11	49671496	49671740	diffreps_peak_496151	244	NM_212484	Cnot6	81	0.000867779	0.0198355	up
chr2	32244141	32244389	diffreps_peak_1676707	248	uc008jer.1	Pomt1	91	0.000412071	0.0131196	up
chr7	70360301	70360593	diffreps_peak_2782893	292	NM_009697	Nr2f2	2.47186	0.000112175	0.00570748	up
chr2	155415021	155415320	diffreps_peak_1843959	299	NM_019825	Ncoa6	3.52747	0.000216485	0.00812819	up
chr1	173486607	173486892	diffreps_peak_233193	285	ENSMUST00000160565	Gm4955	11	0.000925536	0.0206979	up
chr17	24504019	24504300	diffreps_peak_1347035	281	NM_027937	Caskin1	81	0.000867779	0.0198355	up
chr3	31099821	31100200	diffreps_peak_1915815	379	uc008ovt.2	Skil	161	2.48155e-06	0.000363755	up
chr2	181693362	181693620	diffreps_peak_1874600	258	NM_001291206	Rgs19	81	0.000867779	0.0198355	up
chr1	24764741	24765400	diffreps_peak_30928	659	NM_026719	Lmbrd1	141	1.05557e-05	0.00099318	up
chr12	111112701	111113360	diffreps_peak_728578	659	NM_198023	Rcor1	4.77049	4.99446e-05	0.00300718	up
chr14	40994441	40994637	diffreps_peak_945419	196	NM_027464	Fam213a	3.39669	4.21212e-05	0.00274518	up
chr13	97160421	97161000	diffreps_peak_863132	579	uc007roa.2	Gfm2	151	5.11318e-06	0.000630392	up
chr10	53537301	53538080	diffreps_peak_332083	779	ENSMUST00000075540	Mcm9	6.48387	0.00017585	0.00744225	up
chr5	134582689	134582880	diffreps_peak_2471523	191	NM_020022	Rfc2	181	5.8736e-07	0.000128341	up
chr11	89019101	89019420	diffreps_peak_546517	319	NM_009546	Trim25	91	0.000412071	0.0131196	up
chr2	29180921	29181120	diffreps_peak_1672783	199	NM_198033	Setx	4.51648	2.48846e-06	0.000364498	up
chr7	134881907	134882380	diffreps_peak_2867220	473	NM_001143802	Fam196a	141	1.05557e-05	0.00099318	up
chr1	34813561	34813780	diffreps_peak_45196	219	NM_174997	Fam168b	9.09524	6.6655e-05	0.00383555	up
chr2	28685722	28685910	diffreps_peak_1672279	188	NM_022887	Tsc1	12.8182	0.000245462	0.00884481	up
chr15	58901321	58902300	diffreps_peak_1136328	979	NM_175226	Rnf139	131	2.18387e-05	0.00173962	up
chr17	47754325	47754532	diffreps_peak_1377653	207	ENSMUST00000137845	Tfeb	8.61905	0.000124547	0.00615213	up
chr18	77795761	77797200	diffreps_peak_1542535	1439	uc008frv.1	Pstpip2	7.66667	0.000430406	0.0134449	up
chr13	45554761	45555140	diffreps_peak_796493	379	NM_009124	Atxn1	131	2.18387e-05	0.00173962	up
chr9	101211981	101212340	diffreps_peak_3175022	359	NM_001161362	Ppp2r3a	7.34146	2.0974e-06	0.000363755	up
chr15	91147661	91148100	diffreps_peak_1174866	439	NM_011994	Abcd2	101	0.000196638	0.00744225	up
chr11	23863881	23864056	diffreps_peak_461423	175	NM_172555	Papolg	12.4286	7.80092e-07	0.000164262	up
chr6	108505876	108506052	diffreps_peak_2636075	176	NM_010585	Itpr1	91	0.000412071	0.0131196	up
chr17	44086301	44086567	diffreps_peak_1373157	266	ENSMUST00000154166	Enpp5	101	0.000196638	0.00744225	up
chr4	106691514	106691694	diffreps_peak_2231541	180	NM_001126487	Mroh7	81	0.000867779	0.0198355	up
chr2	169885661	169886600	diffreps_peak_1860877	939	NM_080455	Tshz2	3.58303	9.41274e-11	1.61477e-07	up
chr11	69561753	69561920	diffreps_peak_520484	167	NM_144824	Wrap53	81	0.000867779	0.0198355	up
chr16	52183211	52183358	diffreps_peak_1256396	147	NM_001033238	Cblb	141	1.05557e-05	0.00099318	up
chr19	8829749	8829950	diffreps_peak_1566979	201	NM_001081196	Hnrnpul2	3.47289	2.22045e-16	1.73987e-12	up
chr19	13814606	13815340	diffreps_peak_1573863	734	ENSMUST00000055672	Olfr1499	141	1.05557e-05	0.00099318	up
chr8	107370417	107370600	diffreps_peak_3018427	183	NM_018823	Nfat5	201	1.3978e-07	4.51198e-05	up
chr2	3464266	3464926	diffreps_peak_1638247	660	NM_022724	Suv39h2	121	4.52945e-05	0.00274518	up
chr17	35017061	35017260	diffreps_peak_1360403	199	NM_138582	Vwa7	101	0.000196638	0.00744225	up
chr8	68357721	68358260	diffreps_peak_2966272	539	NM_172753	Csgalnact1	81	0.000867779	0.0198355	up
chrX	7906701	7907620	diffreps_peak_3208471	919	NM_011591	Timm17b	2.69742	2.75841e-06	0.000399832	up
chr16	38445398	38445620	diffreps_peak_1237147	222	NM_007414	Adprh	121	4.52945e-05	0.00274518	up
chr18	31783661	31784083	diffreps_peak_1481607	422	NM_153515	Ammecr1l	101	0.000196638	0.00744225	up
chr7	19356541	19357040	diffreps_peak_2714721	499	NM_145822	Cd3eap	2.73633	3.18337e-07	8.64023e-05	up
chr13	55459781	55460460	diffreps_peak_808145	679	NM_001038018	Grk6	4.44262	0.000143585	0.00695213	up
chr5	127617061	127617380	diffreps_peak_2463322	319	NM_133895	Slc15a4	81	0.000867779	0.0198355	up
chr16	79078948	79079100	diffreps_peak_1294009	152	NM_008941	Tmprss15	81	0.000867779	0.0198355	up
chr13	30938115	30938292	diffreps_peak_778459	177	NM_025588	Exoc2	7.12903	5.37479e-05	0.00320504	up
chr10	127063961	127064280	diffreps_peak_427946	319	ENSMUST00000125682	Cdk4	131	2.18387e-05	0.00173962	up
chr11	106158381	106158800	diffreps_peak_567798	419	NM_172397	Limd2	81	0.000867779	0.0198355	up
chr7	34237201	34237400	diffreps_peak_2736824	199	NM_172741	4931406P16Rik	81	0.000867779	0.0198355	up
chr5	136974813	136975080	diffreps_peak_2474550	267	NM_021719	Cldn15	91	0.000412071	0.0131196	up
chr7	16947401	16948000	diffreps_peak_2711519	599	NM_001099636	Pnmal2	121	4.52945e-05	0.00274518	up
chr8	107554432	107554573	diffreps_peak_3018657	141	NM_025830	Wwp2	4.04965	1.25927e-07	4.51198e-05	up
chr17	33937064	33937220	diffreps_peak_1359027	156	NM_009059	Rgl2	7.58537	1.15937e-06	0.000223055	up
chr12	71318781	71319480	diffreps_peak_678249	699	NM_021532	Dact1	121	4.52945e-05	0.00274518	up
chr4	88819918	88820260	diffreps_peak_2208298	342	NM_008333	Ifna11	81	0.000867779	0.0198355	up
chr17	34190041	34190520	diffreps_peak_1359338	479	uc008cbv.2	Tap1	81	0.000867779	0.0198355	up
chr10	81822221	81822500	diffreps_peak_369011	279	NM_001142963	Gm10778	111	9.42148e-05	0.00482422	up
chr15	89136261	89136720	diffreps_peak_1172204	459	uc007xfo.2	Mapk12	161	2.48155e-06	0.000363755	up
chr16	18405961	18406580	diffreps_peak_1211072	619	NM_033474	Arvcf	4.45679	1.13315e-05	0.00106165	up
chr14	55679079	55679300	diffreps_peak_965011	221	NM_145705	Tinf2	4.80282	1.08227e-05	0.00101686	up
chr3	108198881	108199120	diffreps_peak_2020502	239	NM_028061	Cyb561d1	81	0.000867779	0.0198355	up
chr13	23763881	23764414	diffreps_peak_768874	533	uc007puz.1	Hist1h1a	81	0.000867779	0.0198355	up
chr4	43646540	43646700	diffreps_peak_2147792	160	NM_173788	Npr2	201	1.3978e-07	4.51198e-05	up
chr17	69207858	69208040	diffreps_peak_1406496	182	NM_013813	Epb4.1l3	12.8182	0.000245462	0.00884481	up
chr12	81420121	81420540	diffreps_peak_691530	419	NM_009620	Adam4	91	0.000412071	0.0131196	up
chr5	90773172	90773383	diffreps_peak_2416037	211	NM_019932	Pf4	6.29412	2.74583e-06	0.000398041	up
chr2	148684661	148684860	diffreps_peak_1835341	199	NM_028986	Gzf1	11.4762	2.81044e-06	0.000400213	up
chr16	25820387	25821060	diffreps_peak_1220503	673	uc007yun.2	Trp63	261	1.92946e-09	1.72262e-06	up
chr3	51494081	51494500	diffreps_peak_1943274	419	NM_016858	Rab33b	141	1.05557e-05	0.00099318	up
chr11	104505361	104505620	diffreps_peak_565480	259	NM_145436	Cdc27	7.09756	3.78309e-06	0.000532102	up
chr6	113470281	113470751	diffreps_peak_2642565	470	NM_145826	Il17re	91	0.000412071	0.0131196	up
chr13	48822948	48823135	diffreps_peak_800840	187	NM_011078	Phf2	17.1905	1.1761e-09	1.20799e-06	up
chr7	46687701	46688300	diffreps_peak_2752094	599	NM_030233	Saal1	81	0.000867779	0.0198355	up
chr19	4621201	4621752	diffreps_peak_1561307	551	NM_008797	Pcx	3.52747	0.000216485	0.00812819	up
chr19	7268641	7269088	diffreps_peak_1564687	447	ENSMUST00000066646	Rcor2	121	4.52945e-05	0.00274518	up
chr2	27093701	27093890	diffreps_peak_1670756	189	NM_029981	Adamtsl2	8.14286	0.000231951	0.00858664	up
chr9	64323885	64324160	diffreps_peak_3125093	275	uc009qbx.2	Dis3l	101	0.000196638	0.00744225	up
chr2	32109608	32109900	diffreps_peak_1676506	292	NM_145521	Ppapdc3	5.31373	4.55733e-05	0.00275484	up
chr11	62894641	62895020	diffreps_peak_512430	379	NM_026210	Tvp23b	141	1.05557e-05	0.00099318	up
chr10	80568081	80568700	diffreps_peak_367442	619	NM_078477	Klf16	161	2.48155e-06	0.000363755	up
chr8	123845179	123845445	diffreps_peak_3037987	266	NM_028536	Ccsap	7.66667	0.000430406	0.0134449	up
chrX	138174528	138174802	diffreps_peak_3343416	274	NM_030688	Il1rapl2	161	2.48155e-06	0.000363755	up
chr14	32526261	32526878	diffreps_peak_934546	617	NM_001081221	Ercc6	2.57895	0.000435054	0.0135873	up
chr4	129716001	129716186	diffreps_peak_2261884	185	NM_011317	Khdrbs1	3.8655	2.71872e-08	1.44602e-05	up
chr2	73610981	73611700	diffreps_peak_1734733	719	NM_029716	Chn1	3.95082	0.000672163	0.0198355	up
chr5	32493221	32493460	diffreps_peak_2336851	239	NM_172707	Ppp1cb	91	0.000412071	0.0131196	up
chr8	115683481	115683820	diffreps_peak_3028147	339	uc009noe.2	Maf	111	9.42148e-05	0.00482422	up
chr10	75061061	75061480	diffreps_peak_360680	419	NM_001081412	Bcr	141	1.05557e-05	0.00099318	up
chr19	34878761	34879200	diffreps_peak_1602543	439	NM_001114339	Pank1	7.19718	8.32421e-10	9.37728e-07	up
chr16	33298941	33299180	diffreps_peak_1230145	239	NM_080557	Snx4	91	0.000412071	0.0131196	up
chr9	122167521	122167760	diffreps_peak_3200394	239	NM_133741	Snrk	8.37705	1.81319e-10	2.72699e-07	up
chr19	42121141	42121340	diffreps_peak_1612993	199	NM_145501	Pi4k2a	111	9.42148e-05	0.00482422	up
chr4	150628641	150629060	diffreps_peak_2288430	419	ENSMUST00000037827	Slc45a1	121	4.52945e-05	0.00274518	up
chr3	89099299	89099440	diffreps_peak_1994728	141	NM_134469	Fdps	151	5.11318e-06	0.000630392	up
chr12	8230121	8230504	diffreps_peak_593731	383	uc007mzi.2	1110057K04Rik	2.62896	4.1609e-05	0.00274518	up
chr19	6977738	6977934	diffreps_peak_1564225	196	NM_008020	Fkbp2	14.5484	3.12319e-11	6.27112e-08	up
chr10	10390141	10390289	diffreps_peak_270214	148	NM_001127353	Adgb	91	0.000412071	0.0131196	up
chr9	113813541	113815240	diffreps_peak_3190244	1699	uc009rws.2	Clasp2	9.09524	6.6655e-05	0.00383555	up
chr2	167225301	167225454	diffreps_peak_1857802	153	NM_008968	Ptgis	81	0.000867779	0.0198355	up
chrX	6629100	6629281	diffreps_peak_3207258	181	NM_001040459	Shroom4	12.8182	0.000245462	0.00884481	up
chr2	32230961	32231180	diffreps_peak_1676689	219	NM_172661	Prrc2b	3.1978	0.000874599	0.0199806	up
chr14	56794221	56794500	diffreps_peak_966544	279	NM_144842	Zmym5	2.01426	2.7475e-06	0.000398275	up
chr4	82323544	82323710	diffreps_peak_2200010	166	NM_001113209	Nfib	4.33333	1.89414e-05	0.00167	up
chr13	119701075	119701480	diffreps_peak_893226	405	uc007rzx.1	Hmgcs1	101	0.000196638	0.00744225	up
chr19	38524061	38524320	diffreps_peak_1607714	259	ENSMUST00000182481	Plce1	2.98347	0.000394523	0.0131196	up
chr9	44741901	44742180	diffreps_peak_3101364	279	ENSMUST00000034607	Arcn1	101	0.000196638	0.00744225	up
chr2	131085061	131085214	diffreps_peak_1812265	153	NM_011426	Siglec1	101	0.000196638	0.00744225	up
chr17	78853841	78854140	diffreps_peak_1419071	299	NM_011163	Eif2ak2	11.4762	2.81044e-06	0.000400213	up
chr2	151867755	151867944	diffreps_peak_1839774	189	NM_001040689	Rspo4	81	0.000867779	0.0198355	up
chr5	74592821	74592976	diffreps_peak_2393713	155	NM_001159578	Lnx1	81	0.000867779	0.0198355	up
chr4	21824781	21825077	diffreps_peak_2117091	296	NM_152825	Usp45	141	1.05557e-05	0.00099318	up
chr7	112331895	112332039	diffreps_peak_2840013	144	NM_177282	Mical2	3.17822	0.000499129	0.01535	up
chr18	37264997	37265340	diffreps_peak_1489142	343	NM_053126	Pcdhb1	81	0.000867779	0.0198355	up
chr9	98296761	98296980	diffreps_peak_3171325	219	NM_144533	Nmnat3	11.9091	0.000477076	0.0146862	up
chr8	124858661	124859140	diffreps_peak_3039102	479	uc009nxt.2	2810004N23Rik	131	2.18387e-05	0.00173962	up
chr7	25242559	25242960	diffreps_peak_2724589	401	NM_010155	Erf	81	0.000867779	0.0198355	up
chr4	96769588	96769823	diffreps_peak_2219207	235	NM_001081284	Gm12695	171	1.20639e-06	0.000223055	up
chr1	191784101	191784257	diffreps_peak_255940	156	NM_172266	Lpgat1	81	0.000867779	0.0198355	up
chr13	3590321	3590648	diffreps_peak_740259	327	NM_134063	Fam208b	13.7273	0.000126088	0.00615213	up
chr3	9690001	9690400	diffreps_peak_1884848	399	NM_053182	Pag1	81	0.000867779	0.0198355	up
chr5	143474241	143474640	diffreps_peak_2481745	399	uc009aki.1	Daglb	141	1.05557e-05	0.00099318	up
chr11	106502861	106503100	diffreps_peak_568325	239	NM_198292	Tex2	4.72549	0.00023349	0.00862489	up
chr7	122990044	122990382	diffreps_peak_2853017	338	NM_011247	Rbbp6	42.8182	4.77396e-14	2.31756e-10	up
chr11	102349801	102350367	diffreps_peak_562784	566	NM_011403	Slc4a1	111	9.42148e-05	0.00482422	up
chr18	6435950	6436160	diffreps_peak_1445778	210	NM_007935	Epc1	91	0.000412071	0.0131196	up
chr11	113780281	113781143	diffreps_peak_577545	862	ENSMUST00000041627	Sdk2	121	4.52945e-05	0.00274518	up
chr15	102530861	102531680	diffreps_peak_1188777	819	ENSMUST00000184616	ATF7	2.70213	0.000692931	0.0198355	up
chr6	39404647	39404860	diffreps_peak_2543991	213	NM_018810	Mkrn1	7.45161	2.95424e-05	0.00231721	up
chr18	77065207	77065419	diffreps_peak_1541668	212	NM_008602	Pias2	2.49425	3.24655e-05	0.00253297	up
chr10	17902141	17902377	diffreps_peak_281501	236	NM_001033432	Heca	6.48387	0.00017585	0.00744225	up
chr7	45456401	45456619	diffreps_peak_2750777	218	ENSMUST00000003964	Gys1	2.18081	0.000478359	0.0147236	up
chr8	120353989	120354179	diffreps_peak_3034141	190	ENSMUST00000180448	Gse1	7.82927	6.39055e-07	0.000138349	up
chr1	66678064	66678230	diffreps_peak_88131	166	NM_175510	Unc80	81	0.000867779	0.0198355	up
chr3	94425841	94426387	diffreps_peak_2002031	546	uc008qgd.1	Tdrkh	141	1.05557e-05	0.00099318	up
chr6	120483521	120483727	diffreps_peak_2651571	206	NM_008359	Il17ra	101	0.000196638	0.00744225	up
chr14	65020315	65020496	diffreps_peak_976633	181	NM_153414	Ints9	191	2.86358e-07	7.91541e-05	up
chr13	42154379	42154540	diffreps_peak_792619	161	NM_007772	Hivep1	6.88235	4.8813e-07	0.000126718	up
chr19	5690141	5690720	diffreps_peak_1562820	579	NM_022012	Map3k11	19.1818	2.25733e-06	0.000363755	up
chr19	47126874	47127109	diffreps_peak_1619363	235	NM_011053	Pdcd11	2.38493	8.48532e-08	3.28029e-05	up
chr7	105897921	105898400	diffreps_peak_2830762	479	NM_029000	Gvin1	2.52866	1.32782e-08	8.23861e-06	up
chr16	43979458	43979780	diffreps_peak_1245250	322	uc007zgr.1	Zdhhc23	101	0.000196638	0.00744225	up
chr1	119658721	119659280	diffreps_peak_160716	559	NM_019933	Ptpn4	121	4.52945e-05	0.00274518	up
chr13	98748215	98748500	diffreps_peak_864758	285	uc007rpa.2	Fcho2	3.41758	0.000346866	0.0123785	up
chr19	58300241	58300578	diffreps_peak_1633929	337	NM_010279	Gfra1	6.12195	3.87118e-05	0.00274518	up
chr9	107651181	107651380	diffreps_peak_3182493	199	NM_023805	Slc38a3	2.84397	0.000302705	0.0108821	up
chr16	32084415	32084626	diffreps_peak_1228393	211	NM_024464	Pigx	121	4.52945e-05	0.00274518	up
chrX	20662895	20663125	diffreps_peak_3221045	230	NM_001136085	Uba1	4.69668	1.16795e-13	5.22193e-10	up
chr8	107557301	107557780	diffreps_peak_3018661	479	NM_025830	Wwp2	12.8182	0.000245462	0.00884481	up
chr1	180600449	180600680	diffreps_peak_242882	231	NM_007415	Parp1	6.80645	9.7418e-05	0.00496332	up
chr4	44931601	44932215	diffreps_peak_2149393	614	ENSMUST00000147272	Zcchc7	4.33333	0.000675672	0.0198355	up
chr12	104725264	104725660	diffreps_peak_721875	396	uc007oxk.1	Dicer1	5.91803	1.08303e-06	0.000223055	up
chr14	69580061	69580213	diffreps_peak_982297	152	NM_026174	Entpd4	511	0	0	up
chr7	5079361	5079700	diffreps_peak_2693444	339	NM_133671	U2af2	2.38528	0.000235561	0.00870055	up
chr11	102365056	102365281	diffreps_peak_562802	225	NM_011403	Slc4a1	101	0.000196638	0.00744225	up
chr19	29008341	29008667	diffreps_peak_1593944	326	uc008hcs.1	Cdc37l1	2.7801	4.34844e-05	0.00274518	up
chrY	1172761	1173480	diffreps_peak_3376528	719	uc012hrt.1	Uty	101	0.000196638	0.00744225	up
chr6	145862801	145863160	diffreps_peak_2685402	359	NM_024469	Bhlhe41	4.50877	1.21077e-10	1.89572e-07	up
chr4	40685941	40686280	diffreps_peak_2143461	339	NM_025545	Aptx	81	0.000867779	0.0198355	up
chr15	89531625	89531800	diffreps_peak_1172797	175	uc029suo.1	Shank3	7.19048	0.000795439	0.0198355	up
chr1	93365201	93365600	diffreps_peak_122047	399	NM_023200	Ppp1r7	141	1.05557e-05	0.00099318	up
chr19	5306723	5306900	diffreps_peak_1562272	177	NM_001024717	Gal3st3	261	1.92946e-09	1.72262e-06	up
chr1	180422301	180422500	diffreps_peak_242707	199	NM_001081175	Itpkb	5.14634	0.000370802	0.0131196	up
chr7	13450840	13450986	diffreps_peak_2706161	146	NM_001033418	Bsph1	101	0.000196638	0.00744225	up
chrX	151520801	151521437	diffreps_peak_3356997	636	NM_177201	Phf8	141	1.05557e-05	0.00099318	up
chr10	83194481	83195240	diffreps_peak_370968	759	NM_021439	Chst11	7.66667	0.000430406	0.0134449	up
chr11	51069841	51070700	diffreps_peak_497905	859	NM_009329	Zfp354a	161	2.48155e-06	0.000363755	up
chr5	54118721	54119420	diffreps_peak_2364447	699	NM_001081103	Stim2	11.9091	0.000477076	0.0146862	up
chr11	75454181	75454580	diffreps_peak_528506	399	NM_138950	Wdr81	6.60976	1.21889e-05	0.00113498	up
chr17	15063881	15064232	diffreps_peak_1333141	351	NM_001034891	Ermard	81	0.000867779	0.0198355	up
chrX	37092261	37092560	diffreps_peak_3240086	299	NM_026573	Upf3b	4.77049	4.99446e-05	0.00300718	up
chr6	65704141	65704440	diffreps_peak_2579170	299	NM_172399	Ndnf	7.66667	0.000430406	0.0134449	up
chr8	22018048	22018210	diffreps_peak_2902923	162	NM_007511	Atp7b	141	1.05557e-05	0.00099318	up
chr12	93927041	93928320	diffreps_peak_708054	1279	ENSMUST00000180321	Gm9726	81	0.000867779	0.0198355	up
chr8	40385921	40386308	diffreps_peak_2926945	387	ENSMUST00000136835	Micu3	91	0.000412071	0.0131196	up
chr10	122941561	122941760	diffreps_peak_422701	199	NM_001110218	Ppm1h	81	0.000867779	0.0198355	up
chr5	120439957	120440140	diffreps_peak_2454602	183	NM_008499	Lhx5	13.7273	0.000126088	0.00615213	up
chr12	71184422	71184580	diffreps_peak_678094	158	NM_029818	2700049A03Rik	101	0.000196638	0.00744225	up
chr5	148076481	148076760	diffreps_peak_2487611	279	NM_029920	Mtus2	161	2.48155e-06	0.000363755	up
chr19	55741809	55742520	diffreps_peak_1630407	711	NM_009333	Tcf7l2	2.27726	5.01241e-05	0.00301736	up
chr11	119380184	119380380	diffreps_peak_583402	196	NM_178743	Slc26a11	131	2.18387e-05	0.00173962	up
chr2	132941936	132942105	diffreps_peak_1814747	169	NM_198029	Fermt1	101	0.000196638	0.00744225	up
chr5	136270601	136271200	diffreps_peak_2473676	599	NM_009986	Cux1	141	1.05557e-05	0.00099318	up
chr19	10449921	10450420	diffreps_peak_1569240	499	NM_018801	Syt7	2.98198	0.000691685	0.0198355	up
chr2	52694221	52694420	diffreps_peak_1705327	199	NM_019667	Stam2	161	2.48155e-06	0.000363755	up
chr11	29742601	29743260	diffreps_peak_469712	659	NM_024226	Rtn4	11.3226	1.80974e-08	9.96815e-06	up
chr19	23758875	23759091	diffreps_peak_1587143	216	NM_177034	Apba1	7.66667	0.000430406	0.0134449	up
chr4	45058501	45058840	diffreps_peak_2149549	339	NM_001024142	Fbxo10	131	2.18387e-05	0.00173962	up
chr7	142577161	142577480	diffreps_peak_2875344	319	uc012fxn.1	H19	2.98198	0.000691685	0.0198355	up
chr5	99957701	99958040	diffreps_peak_2429723	339	NM_007516	Hnrnpd	121	4.52945e-05	0.00274518	up
chr2	155930012	155930310	diffreps_peak_1844759	298	NM_018888	Uqcc1	81	0.000867779	0.0198355	up
chrX	98946741	98947160	diffreps_peak_3303917	419	NM_207633	Yipf6	111	9.42148e-05	0.00482422	up
chr4	133339101	133339324	diffreps_peak_2266128	223	ENSMUST00000043305	Wdtc1	4.38028	5.20324e-05	0.00312615	up
chr5	134306561	134306731	diffreps_peak_2471146	170	ENSMUST00000173504	Gtf2i	11.9091	0.000477076	0.0146862	up
chr8	71684216	71684368	diffreps_peak_2970931	152	NM_010589	Jak3	251	3.9315e-09	3.06806e-06	up
chr4	129634374	129634545	diffreps_peak_2261756	171	NM_001005506	Txlna	6.2459	3.51116e-07	9.41798e-05	up
chr5	115597065	115597255	diffreps_peak_2449828	190	NM_172719	Gcn1l1	9.3871	7.6297e-07	0.000163682	up
chr8	83610141	83610340	diffreps_peak_2988307	199	NM_018808	Dnajb1	351	3.26894e-12	9.46969e-09	up
chr17	68003894	68004120	diffreps_peak_1405177	226	ENSMUST00000024840	Arhgap28	111	9.42148e-05	0.00482422	up
chrX	70346201	70346460	diffreps_peak_3272674	259	NM_010498	Ids	12.8182	0.000245462	0.00884481	up
chr5	124136101	124136260	diffreps_peak_2459616	159	NM_011256	Pitpnm2	16.4545	1.69522e-05	0.00152816	up
chr11	98901601	98902000	diffreps_peak_558610	399	NM_197940	Wipf2	111	9.42148e-05	0.00482422	up
chr2	11501624	11501780	diffreps_peak_1648846	156	NM_133232	Pfkfb3	121	4.52945e-05	0.00274518	up
chr9	69380321	69380520	diffreps_peak_3132110	199	NM_013646	Rora	3.95082	0.000672163	0.0198355	up
chr12	57621970	57622112	diffreps_peak_659056	142	ENSMUST00000101398	Ttc6	18.2727	4.42453e-06	0.000606132	up
chr1	63061039	63061197	diffreps_peak_83280	158	NM_001081436	Ino80d	101	0.000196638	0.00744225	up
chr11	29161381	29161828	diffreps_peak_468731	447	NM_027869	Pnpt1	121	4.52945e-05	0.00274518	up
chr2	90265741	90266420	diffreps_peak_1757824	679	NM_146793	Olfr1271	81	0.000867779	0.0198355	up
chr6	140653661	140653960	diffreps_peak_2678639	299	NM_178803	Aebp2	81	0.000867779	0.0198355	up
chr1	119547821	119548240	diffreps_peak_160539	419	NM_145506	Epb4.1l5	81	0.000867779	0.0198355	up
chr19	5460981	5461360	diffreps_peak_1562479	379	uc008gde.2	Fibp	121	4.52945e-05	0.00274518	up
chr2	90435381	90436340	diffreps_peak_1758066	959	NM_008982	Ptprj	6.80645	9.7418e-05	0.00496332	up
chr4	135503901	135504079	diffreps_peak_2268818	178	uc008vgp.1	Stpg1	181	5.8736e-07	0.000128341	up
chr7	19937304	19938250	diffreps_peak_2715432	946	NM_027308	Igsf23	131	2.18387e-05	0.00173962	up
chr8	111005221	111005420	diffreps_peak_3022530	199	NM_172284	Ddx19b	141	1.05557e-05	0.00099318	up
chr12	78839061	78839600	diffreps_peak_688338	539	NM_019579	Mpp5	3.95775	0.000239566	0.00883617	up
chr11	30998341	30998521	diffreps_peak_472097	180	NM_023906	Asb3	161	2.48155e-06	0.000363755	up
chr7	80713001	80713280	diffreps_peak_2795719	279	NM_016721	Iqgap1	191	2.86358e-07	7.91541e-05	up
chr17	35024221	35024471	diffreps_peak_1360411	250	NM_138582	Vwa7	101	0.000196638	0.00744225	up
chr2	121307931	121308320	diffreps_peak_1799591	389	NM_032393	Map1a	91	0.000412071	0.0131196	up
chr1	185352181	185352379	diffreps_peak_248137	198	NM_011794	Bpnt1	6.77465	4.68134e-09	3.56654e-06	up
chr10	76449080	76449321	diffreps_peak_362539	241	NM_029816	2610028H24Rik	81	0.000867779	0.0198355	up
chr9	65572979	65573129	diffreps_peak_3126527	150	NM_153119	Plekho2	91	0.000412071	0.0131196	up
chr6	124522821	124523020	diffreps_peak_2657395	199	NM_023143	C1ra	2.63347	1.20548e-05	0.0011279	up
chr19	44982461	44983000	diffreps_peak_1616354	539	NM_001081225	Fam178a	141	1.05557e-05	0.00099318	up
chr14	60691001	60692020	diffreps_peak_971212	1019	NM_001033272	Spata13	411	4.72955e-14	2.30736e-10	up
chr9	110890300	110890440	diffreps_peak_3186881	140	NM_146228	Als2cl	91	0.000412071	0.0131196	up
chr11	101203301	101203451	diffreps_peak_561365	150	NM_007970	Ezh1	5.14634	0.000370802	0.0131196	up
chr19	4002501	4003240	diffreps_peak_1560437	739	uc008fyb.1	Nudt8	3.83951	0.000141209	0.00685365	up
chr8	123830232	123830387	diffreps_peak_3037964	155	NM_009003	Rab4a	81	0.000867779	0.0198355	up
chr19	32158255	32158480	diffreps_peak_1598595	225	uc008hfh.1	Sgms1	101	0.000196638	0.00744225	up
chrX	94725101	94725420	diffreps_peak_3299238	319	NM_001081473	Zxdb	11	0.000925536	0.0206979	up
chr5	35572581	35573240	diffreps_peak_2340706	659	uc008xdv.2	Trmt44	11.9091	0.000477076	0.0146862	up
chr11	3529766	3529920	diffreps_peak_433824	154	NM_013870	Smtn	5.14634	0.000370802	0.0131196	up
chr3	88898104	88898340	diffreps_peak_1994331	236	NM_027389	Gon4l	2.43126	1.05908e-08	6.62412e-06	up
chr7	127607941	127608240	diffreps_peak_2858645	299	NM_177226	Zfp629	4.11475	0.000404168	0.0131196	up
chr5	9146367	9146860	diffreps_peak_2303929	493	uc008wlf.2	Dmtf1	10.5238	1.00445e-05	0.00099318	up
chr4	103325018	103325192	diffreps_peak_2227968	174	NM_025909	Oma1	6.12195	3.87118e-05	0.00274518	up
chr18	61130401	61130620	diffreps_peak_1521454	219	NM_001037859	Csf1r	141	1.05557e-05	0.00099318	up
chr5	31731141	31731448	diffreps_peak_2335885	307	uc008wyy.1	Bre	7.19048	0.000795439	0.0198355	up
chr7	103946761	103947200	diffreps_peak_2827924	439	NM_146354	Olfr633	81	0.000867779	0.0198355	up
chr15	81628292	81628472	diffreps_peak_1164174	180	NM_177821	Ep300	2.13689	1.99103e-05	0.00173962	up
chr3	19895221	19895680	diffreps_peak_1899653	459	uc012cnt.1	4632415L05Rik	2.72775	6.5231e-05	0.00380479	up
chr12	13356823	13356977	diffreps_peak_600103	154	NM_027706	Nbas	9.06452	1.41289e-06	0.000258515	up
chr6	143070701	143071540	diffreps_peak_2682142	839	uc009eqb.1	C2cd5	111	9.42148e-05	0.00482422	up
chr11	59848072	59848260	diffreps_peak_508429	188	NM_134029	Nt5m	7.66667	0.000430406	0.0134449	up
chr8	25602283	25602736	diffreps_peak_2907301	453	ENSMUST00000139966	Whsc1l1	2.25693	2.06761e-07	6.42993e-05	up
chr3	87923341	87923720	diffreps_peak_1993022	379	NM_153562	Rrnad1	6.36585	2.17638e-05	0.00173962	up
chr13	52638037	52638247	diffreps_peak_805081	210	NM_011518	Syk	3.67606	0.0006448	0.019461	up
chr6	113334001	113334188	diffreps_peak_2642412	187	ENSMUST00000032406	Ogg1	14.6364	6.4675e-05	0.00377303	up
chr4	152039541	152039807	diffreps_peak_2290325	266	NM_028727	Nol9	161	2.48155e-06	0.000363755	up
chr11	116054836	116055011	diffreps_peak_579828	175	NM_172569	Unk	6.85366	6.80199e-06	0.000813862	up
chr6	125603549	125603840	diffreps_peak_2658803	291	uc009dut.1	Vwf	4.33333	0.000675672	0.0198355	up
chr15	11844701	11845288	diffreps_peak_1070465	587	NM_008728	Npr3	2.27962	0.000986437	0.0220232	up
chr17	31527309	31527600	diffreps_peak_1355579	291	NM_030087	Ndufv3	211	6.83061e-08	2.70759e-05	up
chr5	73308621	73309356	diffreps_peak_2392103	735	NM_001159889	Ociad1	3.43243	7.26604e-05	0.00415039	up
chr16	94431787	94431980	diffreps_peak_1313821	193	NM_009441	Ttc3	6.16129	0.000316022	0.011302	up
chr18	78009569	78009712	diffreps_peak_1542801	143	NM_001195633	Epg5	171	1.20639e-06	0.000223055	up
chr1	171854641	171855097	diffreps_peak_231080	456	NM_001252472	Cd84	81	0.000867779	0.0198355	up
chr3	107326109	107326304	diffreps_peak_2019577	195	NM_001045807	Rbm15	13.7273	0.000126088	0.00615213	up
chr11	120007312	120007780	diffreps_peak_584253	468	ENSMUST00000064307	Aatk	101	0.000196638	0.00744225	up
chr2	45095921	45096620	diffreps_peak_1694691	699	ENSMUST00000153561	Zeb2	81	0.000867779	0.0198355	up
chr6	34504270	34504600	diffreps_peak_2537327	330	NM_007563	Bpgm	2.77936	7.24761e-07	0.000156663	up
chr16	62913801	62913987	diffreps_peak_1271705	186	NM_011173	Pros1	111	9.42148e-05	0.00482422	up
chr3	36973230	36973450	diffreps_peak_1923430	220	NM_172679	4932438A13Rik	131	2.18387e-05	0.00173962	up
chr10	43021761	43022220	diffreps_peak_316851	459	NM_175407	Sobp	181	5.8736e-07	0.000128341	up
chr18	53862241	53862600	diffreps_peak_1512391	359	NM_152809	Csnk1g3	8.61905	0.000124547	0.00615213	up
chr15	76006100	76006562	diffreps_peak_1157388	462	NM_134087	Fam83h	111	9.42148e-05	0.00482422	up
chr1	160973941	160974500	diffreps_peak_216314	559	NM_001024952	Rc3h1	4.90244	0.000644056	0.019461	up
chr18	63760570	63760785	diffreps_peak_1524840	215	NM_001014981	Wdr7	11.9091	0.000477076	0.0146862	up
chr4	129353701	129354300	diffreps_peak_2261369	599	NM_028603	Zbtb8a	131	2.18387e-05	0.00173962	up
chr3	46442341	46443060	diffreps_peak_1936299	719	NM_001101479	Pabpc4l	121	4.52945e-05	0.00274518	up
chr6	116241446	116241622	diffreps_peak_2645866	176	NM_026585	Fam21	8.80488	5.75222e-08	2.53294e-05	up
chr1	64791821	64792100	diffreps_peak_85551	279	NM_001039493	Plekhm3	81	0.000867779	0.0198355	up
chr9	79770661	79770880	diffreps_peak_3146123	219	NM_133718	Tmem30a	4.90244	0.000644056	0.019461	up
chr12	76104964	76105165	diffreps_peak_684491	201	NM_001005510	Syne2	121	4.52945e-05	0.00274518	up
chr8	105716661	105717060	diffreps_peak_3016162	399	NM_027469	Gfod2	101	0.000196638	0.00744225	up
chr19	41213361	41213740	diffreps_peak_1611790	379	NM_133352	Tm9sf3	121	4.52945e-05	0.00274518	up
chr1	64721626	64721789	diffreps_peak_85485	163	NM_001097644	Ccnyl1	6.12195	3.87118e-05	0.00274518	up
chr4	46500065	46500220	diffreps_peak_2151239	155	NM_053179	Nans	151	5.11318e-06	0.000630392	up
chr16	75870767	75870918	diffreps_peak_1289512	151	NM_023380	Samsn1	101	0.000196638	0.00744225	up
chr1	69538081	69538500	diffreps_peak_92438	419	NM_011770	Ikzf2	81	0.000867779	0.0198355	up
chr16	8858621	8858880	diffreps_peak_1198497	259	NM_001081400	1810013L24Rik	121	4.52945e-05	0.00274518	up
chr1	132511701	132512400	diffreps_peak_177504	699	NM_177129	Cntn2	111	9.42148e-05	0.00482422	up
chr3	53260541	53260860	diffreps_peak_1945611	319	NM_175386	Lhfp	2.63701	3.51501e-06	0.000498141	up
chr11	72391161	72391413	diffreps_peak_523959	252	NM_177776	Smtnl2	8.14286	0.000231951	0.00858664	up
chr16	11154321	11155000	diffreps_peak_1201063	679	uc007yfa.3	Zc3h7a	5.14634	0.000370802	0.0131196	up
chr15	55039875	55040397	diffreps_peak_1131193	522	uc007vru.1	Taf2	111	9.42148e-05	0.00482422	up
chr2	178423701	178424040	diffreps_peak_1871242	339	ENSMUST00000094251	Fam217b	18.2727	4.42453e-06	0.000606132	up
chr19	47524201	47524755	diffreps_peak_1619925	554	uc008hve.1	Obfc1	141	1.05557e-05	0.00099318	up
chr13	21366614	21366756	diffreps_peak_765741	142	NM_016684	Zscan12	241	8.01666e-09	5.24658e-06	up
chr15	5160602	5160744	diffreps_peak_1061581	142	NM_001013367	Prkaa1	12.6129	1.44319e-09	1.43887e-06	up
chr2	154535761	154536100	diffreps_peak_1842744	339	NM_009823	Cbfa2t2	141	1.05557e-05	0.00099318	up
chr3	89356241	89356397	diffreps_peak_1994999	156	NM_029974	Dcst1	101	0.000196638	0.00744225	up
chr11	78341733	78342400	diffreps_peak_532651	667	NM_201406	Pigs	12.5686	1.06581e-14	6.1313e-11	up
chr9	98410141	98410380	diffreps_peak_3171486	239	NM_144533	Nmnat3	4.23944	8.7009e-05	0.00482422	up
chr11	44617901	44618280	diffreps_peak_488843	379	ENSMUST00000081265	Ebf1	12.8182	0.000245462	0.00884481	up
chrX	164955833	164956100	diffreps_peak_3370114	267	uc009uvw.2	Mospd2	121	4.52945e-05	0.00274518	up
chr8	27037341	27037860	diffreps_peak_2909117	519	NM_153592	Erlin2	2.1215	0.000271775	0.0097827	up
chr4	99224901	99225420	diffreps_peak_2222501	519	uc008tut.1	Atg4c	101	0.000196638	0.00744225	up
chr2	104061401	104061960	diffreps_peak_1776399	559	NM_212433	Fbxo3	3.63736	0.000134357	0.00654695	up
chr13	16017181	16017683	diffreps_peak_758395	502	NM_008380	Inhba	81	0.000867779	0.0198355	up
chr16	13833241	13833480	diffreps_peak_1204487	239	ENSMUST00000023361	Pdxdc1	131	2.18387e-05	0.00173962	up
chr8	79343741	79343910	diffreps_peak_2982082	169	NM_008539	Smad1	8.09677	8.83423e-06	0.00099318	up
chr12	75949201	75949371	diffreps_peak_684245	170	NM_001005510	Syne2	141	1.05557e-05	0.00099318	up
chr15	80001681	80001880	diffreps_peak_1162080	199	NM_011057	Pdgfb	4.92157	0.000136115	0.00661684	up
chr9	85326581	85326805	diffreps_peak_3153827	224	NM_001160378	Fam46a	9.09524	6.6655e-05	0.00383555	up
chr10	128390470	128390800	diffreps_peak_429738	330	NM_172790	Ankrd52	3.9703	1.1321e-05	0.00106165	up
chr6	13088801	13089040	diffreps_peak_2506840	239	NM_027992	Tmem106b	3.1978	0.000874599	0.0199806	up
chr7	143256621	143257240	diffreps_peak_2876121	619	uc012fxx.1	Kcnq1ot1	5.83871	0.000565181	0.017238	up
chr3	90481363	90482351	diffreps_peak_1996502	988	uc008qch.1	Ilf2	4.73626	8.814e-07	0.000184429	up
chr14	63047443	63047618	diffreps_peak_974163	175	NM_001034910	Defb42	101	0.000196638	0.00744225	up
chr14	18270441	18270626	diffreps_peak_916095	185	ENSMUST00000112598	Rpl15	191	2.86358e-07	7.91541e-05	up
chr15	88953921	88954418	diffreps_peak_1171985	497	NM_172818	Ttll8	81	0.000867779	0.0198355	up
chr8	91668101	91668300	diffreps_peak_2998329	199	NM_011936	Fto	9.57143	3.55654e-05	0.0026792	up
chr11	8972943	8973266	diffreps_peak_440659	323	ENSMUST00000154153	Pkd1l1	121	4.52945e-05	0.00274518	up
chr15	89103201	89103780	diffreps_peak_1172161	579	NM_001163319	Tubgcp6	4.56436	5.50059e-07	0.000128341	up
chr19	5665361	5665560	diffreps_peak_1562774	199	NM_144868	Pcnxl3	101	0.000196638	0.00744225	up
chr17	56723601	56723900	diffreps_peak_1389424	299	NM_027244	Ndufa11	101	0.000196638	0.00744225	up
chr3	79945341	79945920	diffreps_peak_1982798	579	NM_133187	Fam198b	121	4.52945e-05	0.00274518	up
chr7	80386841	80386984	diffreps_peak_2795304	143	NM_010194	Fes	91	0.000412071	0.0131196	up
chr5	123156970	123157220	diffreps_peak_2458174	250	NM_001040398	Setd1b	5.69136	5.43329e-08	2.41297e-05	up
chr11	3715087	3715234	diffreps_peak_434090	147	NM_152818	Osbp2	5.14634	0.000370802	0.0131196	up
chr14	19803048	19803218	diffreps_peak_918154	170	NM_008695	Nid2	181	5.8736e-07	0.000128341	up
chr2	131079121	131079320	diffreps_peak_1812259	199	NM_011426	Siglec1	121	4.52945e-05	0.00274518	up
chr4	32694493	32694640	diffreps_peak_2132393	147	NM_001081392	Mdn1	111	9.42148e-05	0.00482422	up
chr9	63655550	63655763	diffreps_peak_3124265	213	NM_016769	Smad3	91	0.000412071	0.0131196	up
chr7	79117848	79118151	diffreps_peak_2793831	303	NM_178255	Hapln3	81	0.000867779	0.0198355	up
chrX	169246601	169247040	diffreps_peak_3374224	439	uc009uxl.2	Arhgap6	141	1.05557e-05	0.00099318	up
chr14	18033424	18033820	diffreps_peak_915744	396	NM_009380	Thrb	81	0.000867779	0.0198355	up
chr13	71959249	71959440	diffreps_peak_827573	191	NM_010573	Irx1	5.70588	1.49883e-05	0.00138877	up
chr15	89089083	89089665	diffreps_peak_1172140	582	ENSMUST00000082439	Selo	7.58537	1.15937e-06	0.000223055	up
chr6	83185945	83186445	diffreps_peak_2603231	500	ENSMUST00000113907	Dctn1	91	0.000412071	0.0131196	up
chr4	109202104	109202272	diffreps_peak_2234798	168	NM_133885	Osbpl9	4.27869	0.000241576	0.00884481	up
chr7	40992915	40993820	diffreps_peak_2744548	905	NM_207248	4930433I11Rik	81	0.000867779	0.0198355	up
chr1	91430977	91431140	diffreps_peak_120074	163	NM_011066	Per2	11.9677	5.12593e-09	3.81186e-06	up
chr6	94627959	94628103	diffreps_peak_2617895	144	NM_008377	Lrig1	4.90244	0.000644056	0.019461	up
chr12	24654842	24655240	diffreps_peak_614396	398	NM_178357	Klf11	5.83871	0.000565181	0.017238	up
chr11	58009181	58009400	diffreps_peak_506073	219	NM_028451	Larp1	4.90244	0.000644056	0.019461	up
chr8	45358397	45358620	diffreps_peak_2933828	223	uc009lov.1	Fam149a	101	0.000196638	0.00744225	up
chr11	73315996	73316600	diffreps_peak_525359	604	uc007kam.2	Aspa	2.27726	5.01241e-05	0.00301736	up
chr9	99038401	99038740	diffreps_peak_3172151	339	NM_029094	Pik3cb	81	0.000867779	0.0198355	up
chr17	24478319	24478520	diffreps_peak_1347019	201	uc008awg.3	Mlst8	11	0.000925536	0.0206979	up
chr15	102518191	102518380	diffreps_peak_1188759	189	NM_009319	Tarbp2	121	4.52945e-05	0.00274518	up
chr3	53261421	53261679	diffreps_peak_1945612	258	NM_175386	Lhfp	8.14286	0.000231951	0.00858664	up
chr7	45308243	45308421	diffreps_peak_2750518	178	NM_175130	Trpm4	141	1.05557e-05	0.00099318	up
chr5	143244061	143244500	diffreps_peak_2481492	439	NM_177681	Zfp12	101	0.000196638	0.00744225	up
chrX	101260361	101260700	diffreps_peak_3305953	339	NM_018789	Foxo4	2.43646	0.000797236	0.0198355	up
chr2	170516549	170516690	diffreps_peak_1861506	141	NM_001013369	Pfdn4	15.7619	8.36641e-09	5.39064e-06	up
chr7	78301861	78302600	diffreps_peak_2793072	739	NM_182809	Ntrk3	81	0.000867779	0.0198355	up
chr18	10816021	10816520	diffreps_peak_1452162	499	uc008ebf.1	Mib1	3.83951	0.000141209	0.00685365	up
chr2	6540061	6540520	diffreps_peak_1642041	459	NM_010160	Celf2	131	2.18387e-05	0.00173962	up
chr4	127246941	127247260	diffreps_peak_2259243	319	NM_030252	Smim12	3.1547	3.9067e-06	0.000549141	up
chr2	26138141	26138440	diffreps_peak_1669660	299	NM_001256521	C330006A16Rik	121	4.52945e-05	0.00274518	up
chr2	144538761	144539220	diffreps_peak_1830371	459	NM_029763	Polr3f	5.14634	0.000370802	0.0131196	up
chr3	88647361	88647560	diffreps_peak_1993885	199	NM_008487	Arhgef2	101	0.000196638	0.00744225	up
chr7	110142441	110142820	diffreps_peak_2836907	379	NM_009516	Wee1	91	0.000412071	0.0131196	up
chr14	75229921	75230180	diffreps_peak_989597	259	NM_008879	Lcp1	23.7273	7.7172e-08	3.0013e-05	up
chr13	67541621	67541860	diffreps_peak_822735	239	NM_001035231	Zfp748	12.8182	0.000245462	0.00884481	up
chr9	63647921	63648120	diffreps_peak_3124256	199	NM_016769	Smad3	81	0.000867779	0.0198355	up
chr4	32804961	32805640	diffreps_peak_2132573	679	NM_080471	Ankrd6	81	0.000867779	0.0198355	up
chr15	97711101	97712169	diffreps_peak_1183004	1068	NM_008902	Endou	3.34043	1.41795e-05	0.00131806	up
chr4	13891981	13892460	diffreps_peak_2105587	479	NM_009822	Runx1t1	141	1.05557e-05	0.00099318	up
chr2	178420721	178421060	diffreps_peak_1871233	339	NM_001081289	Fam217b	6.36585	2.17638e-05	0.00173962	up
chr2	92985761	92986520	diffreps_peak_1761543	759	ENSMUST00000111272	Prdm11	81	0.000867779	0.0198355	up
chr7	89141601	89141800	diffreps_peak_2807350	199	NM_028343	Tmem135	101	0.000196638	0.00744225	up
chr5	65597701	65598420	diffreps_peak_2380964	719	NM_016786	Ube2k	3.12766	5.41789e-05	0.00322951	up
chr2	122346247	122346403	diffreps_peak_1801041	156	NM_001099297	Duox1	161	2.48155e-06	0.000363755	up
chr3	154269661	154270080	diffreps_peak_2083031	419	uc008rul.1	Slc44a5	81	0.000867779	0.0198355	up
chrY	90843933	90844074	diffreps_peak_3462665	141	ENSMUST00000178550	Gm21742	5.09836	1.70504e-05	0.00153307	up
chr1	79703741	79704520	diffreps_peak_104756	779	NM_001111279	Wdfy1	2.4741	5.55667e-05	0.00331175	up
chr7	101870314	101870560	diffreps_peak_2824773	246	ENSMUST00000124026	Folr1	81	0.000867779	0.0198355	up
chr16	24982141	24982460	diffreps_peak_1219504	319	NM_178665	Lpp	141	1.05557e-05	0.00099318	up
chr11	116125361	116126000	diffreps_peak_579926	639	NM_178802	Trim65	7.58537	1.15937e-06	0.000223055	up
chr1	16642764	16643040	diffreps_peak_19884	276	NM_026456	Tceb1	11.9091	0.000477076	0.0146862	up
chr10	91162181	91162540	diffreps_peak_380813	359	NM_011605	Tmpo	13.7273	0.000126088	0.00615213	up
chr1	4290845	4291120	diffreps_peak_1893	275	NM_001195662	Rp1	161	2.48155e-06	0.000363755	up
chr6	28828125	28828500	diffreps_peak_2529560	375	NM_138682	Lrrc4	171	1.20639e-06	0.000223055	up
chr7	118196341	118197660	diffreps_peak_2847436	1319	uc009jjq.1	Smg1	101	0.000196638	0.00744225	up
chrX	20105754	20105900	diffreps_peak_3220476	146	NM_177353	Slc9a7	12.8182	0.000245462	0.00884481	up
chrX	94255161	94255968	diffreps_peak_3298797	807	NM_153165	Klhl15	101	0.000196638	0.00744225	up
chr19	12795581	12796126	diffreps_peak_1572331	545	ENSMUST00000038627	Zfp91	141	1.05557e-05	0.00099318	up
chr18	31959241	31959502	diffreps_peak_1481972	261	NM_032394	Myo7b	151	5.11318e-06	0.000630392	up
chr11	59485701	59486220	diffreps_peak_507916	519	NM_172941	Zkscan17	121	4.52945e-05	0.00274518	up
chr17	23076621	23077425	diffreps_peak_1345203	804	ENSMUST00000175853	Vmn2r-ps130	141	1.05557e-05	0.00099318	up
chr14	121583357	121583540	diffreps_peak_1053314	183	NM_134074	Dock9	161	2.48155e-06	0.000363755	up
chr2	30284228	30284380	diffreps_peak_1674261	152	NM_177648	Dolk	14.3333	5.89155e-08	2.54829e-05	up
chr15	92339512	92339900	diffreps_peak_1176375	388	NM_007727	Cntn1	81	0.000867779	0.0198355	up
chr17	15020265	15020740	diffreps_peak_1333068	475	uc008anu.1	Gm3435	6.30864	3.36682e-09	2.84027e-06	up
chr19	24678121	24678600	diffreps_peak_1588502	479	NM_183160	Tmem252	2.39303	0.000567534	0.0173076	up
chr8	110971141	110971340	diffreps_peak_3022475	199	NM_009179	St3gal2	121	4.52945e-05	0.00274518	up
chr3	90065509	90065960	diffreps_peak_1995913	451	NM_028567	1700094D03Rik	101	0.000196638	0.00744225	up
chr6	125955698	125956240	diffreps_peak_2659190	542	uc009duv.1	Ano2	101	0.000196638	0.00744225	up
chr18	9848601	9848840	diffreps_peak_1450642	239	NM_130449	Colec12	171	1.20639e-06	0.000223055	up
chrX	101562813	101562979	diffreps_peak_3306299	166	NM_001290729	Taf1	3.03065	1.19881e-07	4.44714e-05	up
chr5	127596481	127596772	diffreps_peak_2463288	291	NM_133895	Slc15a4	10.5238	1.00445e-05	0.00099318	up
chr13	40719191	40719333	diffreps_peak_790898	142	NM_011547	Tfap2a	91	0.000412071	0.0131196	up
chr11	101091108	101091280	diffreps_peak_561189	172	NM_011550	Mlx	161	2.48155e-06	0.000363755	up
chr19	58132081	58132280	diffreps_peak_1633793	199	NM_181415	Atrnl1	151	5.11318e-06	0.000630392	up
chr15	92769561	92770780	diffreps_peak_1177036	1219	NM_001164593	Pdzrn4	6.57377	1.125e-07	4.21013e-05	up
chr15	26895012	26895300	diffreps_peak_1091847	288	NM_176959	Fbxl7	121	4.52945e-05	0.00274518	up
chr17	71700504	71700655	diffreps_peak_1409552	151	NM_177087	Fam179a	81	0.000867779	0.0198355	up
chr11	101322281	101322480	diffreps_peak_561530	199	NM_011192	Psme3	241	8.01666e-09	5.24658e-06	up
chr7	28401421	28401617	diffreps_peak_2728915	196	NM_175021	Samd4b	351	3.26894e-12	9.46969e-09	up
chr7	45586461	45586758	diffreps_peak_2750932	297	uc009gwc.2	Bcat2	4.72549	0.00023349	0.00862489	up
chr11	110270021	110270860	diffreps_peak_573668	839	NM_147219	Abca5	12.8182	0.000245462	0.00884481	up
chr6	108107841	108108060	diffreps_peak_2635467	219	NM_145937	Sumf1	101	0.000196638	0.00744225	up
chr11	75652201	75652343	diffreps_peak_528827	142	NM_001080774	Myo1c	111	9.42148e-05	0.00482422	up
chr10	80863176	80863319	diffreps_peak_367791	143	uc007gfd.1	Sppl2b	21.9091	2.98382e-07	8.11361e-05	up
chr3	89380481	89380820	diffreps_peak_1995028	339	NM_009565	Zbtb7b	2.81287	8.68347e-05	0.00482422	up
chr4	135975821	135976100	diffreps_peak_2269297	279	NM_025411	Pithd1	111	9.42148e-05	0.00482422	up
chr11	111076541	111076740	diffreps_peak_574670	199	NM_008425	Kcnj2	81	0.000867779	0.0198355	up
chr5	34443300	34443454	diffreps_peak_2339364	154	NM_001243123	Fam193a	8.05882	1.43319e-08	8.84703e-06	up
chr2	173224457	173225080	diffreps_peak_1864080	623	ENSMUST00000036248	Pmepa1	141	1.05557e-05	0.00099318	up
chr1	74569961	74570280	diffreps_peak_98786	319	NM_029888	Zfp142	121	4.52945e-05	0.00274518	up
chr19	10221177	10221373	diffreps_peak_1568986	196	NM_001033481	Myrf	101	0.000196638	0.00744225	up
chr8	36099981	36100500	diffreps_peak_2920673	519	uc009lld.2	D8Ertd82e	141	1.05557e-05	0.00099318	up
chr14	69463981	69464360	diffreps_peak_982138	379	uc029sll.1	Slc25a37	121	4.52945e-05	0.00274518	up
chr11	120376169	120376460	diffreps_peak_584650	291	uc007mso.2	2310003H01Rik	141	1.05557e-05	0.00099318	up
chr7	118722261	118722760	diffreps_peak_2848042	499	NM_182995	Ccp110	121	4.52945e-05	0.00274518	up
chr12	75967581	75967753	diffreps_peak_684281	172	NM_001005510	Syne2	10.0323	2.20972e-07	6.71342e-05	up
chrX	152272708	152272960	diffreps_peak_3357973	252	NM_013668	Kdm5c	4.69369	7.29555e-08	2.88365e-05	up
chr1	74470536	74470727	diffreps_peak_98616	191	NM_176972	Usp37	11	0.000925536	0.0206979	up
chr2	140419904	140420640	diffreps_peak_1824964	736	NM_028387	Macrod2	15.5455	3.3131e-05	0.00254613	up
chr2	4905471	4905684	diffreps_peak_1639929	213	NM_175400	Sephs1	9.57143	3.55654e-05	0.0026792	up
chr2	25054461	25054671	diffreps_peak_1668470	210	NM_020276	Nsmf	201	1.3978e-07	4.51198e-05	up
chr3	94983982	94984440	diffreps_peak_2002746	458	NM_175356	Pi4kb	2.99005	4.76394e-06	0.000630392	up
chr16	96156061	96156580	diffreps_peak_1315842	519	NM_207301	Wrb	4.72549	0.00023349	0.00862489	up
chr18	54946281	54946808	diffreps_peak_1513699	527	uc008eyg.1	Zfp608	4.07692	1.89452e-05	0.00167	up
chr3	88712321	88712540	diffreps_peak_1993987	219	NM_028814	2810403A07Rik	16.4545	1.69522e-05	0.00152816	up
chr18	82596441	82597060	diffreps_peak_1548185	619	NM_177832	Zfp236	241	8.01666e-09	5.24658e-06	up
chr15	36485881	36486127	diffreps_peak_1104995	246	NM_175134	Ankrd46	131	2.18387e-05	0.00173962	up
chr5	65161041	65161204	diffreps_peak_2380288	163	NM_175174	Klhl5	121	4.52945e-05	0.00274518	up
chr3	122419779	122420080	diffreps_peak_2040208	301	NM_013867	Bcar3	91	0.000412071	0.0131196	up
chr3	146981741	146981940	diffreps_peak_2073284	199	NM_001302957	Ttll7	81	0.000867779	0.0198355	up
chr2	5929637	5929832	diffreps_peak_1641283	195	NM_001081131	Dhtkd1	201	1.3978e-07	4.51198e-05	up
chr7	118486781	118487040	diffreps_peak_2847776	259	NM_001033380	Itpripl2	3.27723	0.000316751	0.0113224	up
chr10	8725101	8725340	diffreps_peak_267848	239	NM_175155	Sash1	7.66667	0.000430406	0.0134449	up
chr3	106394251	106394417	diffreps_peak_2018248	166	NM_178412	Chil6	81	0.000867779	0.0198355	up
chr1	74661744	74661889	diffreps_peak_98914	145	ENSMUST00000042125	Ttll4	81	0.000867779	0.0198355	up
chr1	86542993	86543260	diffreps_peak_114113	267	ENSMUST00000027444	Pde6d	81	0.000867779	0.0198355	up
chr2	148395821	148396560	diffreps_peak_1834983	739	NM_009219	Sstr4	161	2.48155e-06	0.000363755	up
chr6	71388633	71388820	diffreps_peak_2587305	187	NM_024288	Rmnd5a	101	0.000196638	0.00744225	up
chr2	35095760	35095923	diffreps_peak_1680137	163	NM_178885	AI182371	111	9.42148e-05	0.00482422	up
chr6	83979041	83979460	diffreps_peak_2604331	419	NM_008717	Zfml	2.28617	5.95999e-05	0.00355014	up
chr5	67393521	67394160	diffreps_peak_2383655	639	NM_001164806	Bend4	81	0.000867779	0.0198355	up
chrX	13293721	13294052	diffreps_peak_3213263	331	ENSMUST00000000804	Ddx3x	6.80645	9.7418e-05	0.00496332	up
chr11	69632970	69633240	diffreps_peak_520600	270	NM_011814	Fxr2	3.67176	3.80367e-06	0.000534735	up
chr2	118923201	118923440	diffreps_peak_1796026	239	NM_001045523	Bahd1	151	5.11318e-06	0.000630392	up
chr9	123157121	123157432	diffreps_peak_3201564	311	NM_011606	Clec3b	6.36585	2.17638e-05	0.00173962	up
chr16	26503792	26504120	diffreps_peak_1221379	328	NM_001101640	Tmem207	4.90244	0.000644056	0.019461	up
chr15	99604781	99605477	diffreps_peak_1185297	696	NM_175087	Aqp6	11.9091	0.000477076	0.0146862	up
chr4	141761921	141762240	diffreps_peak_2275821	319	ENSMUST00000038014	Dnajc16	301	1.12635e-10	1.7736e-07	up
chr11	77710981	77711380	diffreps_peak_531701	399	NM_001024205	Nufip2	3.83951	0.000141209	0.00685365	up
chr18	77369141	77369283	diffreps_peak_1542056	142	NM_172834	Loxhd1	81	0.000867779	0.0198355	up
chr7	4481661	4481860	diffreps_peak_2692586	199	NM_029834	Ppp1r12c	2.07817	0.000152728	0.00737817	up
chr5	144876494	144876820	diffreps_peak_2483416	326	NM_029438	Smurf1	91	0.000412071	0.0131196	up
chr19	3464544	3464695	diffreps_peak_1559650	151	NM_028999	Ppp6r3	5.83516	4.07709e-09	3.17557e-06	up
chr17	81377381	81377600	diffreps_peak_1422465	219	NM_011406	Slc8a1	8.14286	0.000231951	0.00858664	up
chr5	138995461	138995720	diffreps_peak_2476971	259	ENSMUST00000100518	6330403L08Rik	81	0.000867779	0.0198355	up
chr4	154274321	154275020	diffreps_peak_2292273	699	NM_001162977	Megf6	101	0.000196638	0.00744225	up
chr7	29894281	29894860	diffreps_peak_2730680	579	NM_011754	Zfp27	3.34568	0.000965704	0.0215647	up
chr17	29302381	29302620	diffreps_peak_1353037	239	NM_030561	BC004004	9.09524	6.6655e-05	0.00383555	up
chr2	80580921	80581380	diffreps_peak_1743625	459	ENSMUST00000111760	Nckap1	5.63415	0.000120948	0.006114	up
chr9	8042669	8042823	diffreps_peak_3052633	154	NM_199017	9230110C19Rik	111	9.42148e-05	0.00482422	up
chr11	115268281	115268454	diffreps_peak_578829	173	NM_007997	Fdxr	81	0.000867779	0.0198355	up
chr7	144517599	144517746	diffreps_peak_2877485	147	NM_001033319	Ppfia1	2.20735	2.47905e-05	0.00197207	up
chr2	119972698	119973020	diffreps_peak_1797490	322	NM_011941	Mapkbp1	91	0.000412071	0.0131196	up
chr13	29517001	29517558	diffreps_peak_776537	557	uc007pyp.1	Cdkal1	171	1.20639e-06	0.000223055	up
chr18	31581161	31581420	diffreps_peak_1481245	259	NM_026165	Slc25a46	11	0.000925536	0.0206979	up
chr3	27417201	27417460	diffreps_peak_1910345	259	NM_173182	Fndc3b	171	1.20639e-06	0.000223055	up
chr5	92964421	92964660	diffreps_peak_2418859	239	NM_015756	Shroom3	3.95082	0.000672163	0.0198355	up
chr7	118842821	118843460	diffreps_peak_2848188	639	NM_023197	Knop1	3.95082	0.000672163	0.0198355	up
chr5	8702421	8702572	diffreps_peak_2303169	151	NM_011076	Abcb1a	17.1905	1.1761e-09	1.20799e-06	up
chr16	76290281	76290500	diffreps_peak_1290034	219	ENSMUST00000121927	Nrip1	91	0.000412071	0.0131196	up
chr14	65531281	65531600	diffreps_peak_977254	319	NM_028811	Elp3	6.80645	9.7418e-05	0.00496332	up
chr16	27448961	27449200	diffreps_peak_1222758	239	NM_026202	Ccdc50	91	0.000412071	0.0131196	up
chr19	24132522	24132708	diffreps_peak_1587707	186	uc008han.1	Tjp2	101	0.000196638	0.00744225	up
chr2	26480223	26480379	diffreps_peak_1670073	156	NM_008714	Notch1	10.0476	1.89246e-05	0.00167	up
chr12	9579301	9579793	diffreps_peak_595414	492	NM_011859	Osr1	101	0.000196638	0.00744225	up
chr13	8767044	8767600	diffreps_peak_747388	556	ENSMUST00000135574	Adarb2	4.33333	0.000675672	0.0198355	up
chr10	50607919	50608070	diffreps_peak_327788	151	NM_198007	Ascc3	3.41706	5.3885e-08	2.39802e-05	up
chr11	100624942	100625184	diffreps_peak_560517	242	NM_028024	Nkiras2	7.61972	1.45351e-10	2.24523e-07	up
chr4	143417701	143417960	diffreps_peak_2277432	259	NM_172877	Pramef8	81	0.000867779	0.0198355	up
chr18	61197101	61197360	diffreps_peak_1521552	259	NM_007885	Slc26a2	141	1.05557e-05	0.00099318	up
chr11	71009381	71009760	diffreps_peak_522512	379	NM_033562	Derl2	141	1.05557e-05	0.00099318	up
chr5	64926721	64927200	diffreps_peak_2379954	479	NM_030682	Tlr1	121	4.52945e-05	0.00274518	up
chr5	7981881	7982213	diffreps_peak_2301926	332	NM_054098	Steap4	121	4.52945e-05	0.00274518	up
chr15	76599033	76599177	diffreps_peak_1158140	144	NM_053193	Cpsf1	101	0.000196638	0.00744225	up
chr1	178915801	178916540	diffreps_peak_240394	739	NM_001161665	Kif26b	111	9.42148e-05	0.00482422	up
chr2	176317637	176317866	diffreps_peak_1868024	229	ENSMUST00000108961	Gm11009	10.5238	1.00445e-05	0.00099318	up
chr4	133680901	133681100	diffreps_peak_2266607	199	NM_001080819	Arid1a	4.2967	6.92196e-06	0.000826554	up
chr11	114871201	114871680	diffreps_peak_578399	479	NM_001110337	Gprc5c	8.61905	0.000124547	0.00615213	up
chr11	86157621	86157878	diffreps_peak_542390	257	NM_178309	Brip1	81	0.000867779	0.0198355	up
chr1	152518341	152518580	diffreps_peak_205564	239	NM_016846	Rgl1	3.95082	0.000672163	0.0198355	up
chr9	72964090	72964236	diffreps_peak_3137016	146	NM_026314	Dyx1c1	7.19048	0.000795439	0.0198355	up
chr14	20607661	20607860	diffreps_peak_919254	199	NM_030180	Usp54	10.0476	1.89246e-05	0.00167	up
chrX	167346721	167347360	diffreps_peak_3372325	639	NM_026662	Prps2	101	0.000196638	0.00744225	up
chr11	51814641	51815020	diffreps_peak_498780	379	NM_199299	Jade2	151	5.11318e-06	0.000630392	up
chr7	80091881	80092360	diffreps_peak_2794857	479	NM_175433	Zfp710	3.29008	3.84788e-05	0.00274518	up
chr2	175919081	175919740	diffreps_peak_1867479	659	NM_001177404	Gm14431	3.7027	1.76764e-05	0.00158841	up
chr18	6223545	6223691	diffreps_peak_1445513	146	NM_008448	Kif5b	2.52824	5.53847e-06	0.000673193	up
chr18	84947293	84947600	diffreps_peak_1550848	307	NM_025969	Timm21	6.16129	0.000316022	0.011302	up
chr12	75965961	75966300	diffreps_peak_684278	339	NM_001005510	Syne2	2.67421	2.80681e-05	0.00222264	up
chr10	87915297	87915680	diffreps_peak_376428	383	NM_184052	Igf1	81	0.000867779	0.0198355	up
chr11	88050961	88051180	diffreps_peak_544925	219	NM_173374	Srsf1	2.63743	0.000293025	0.0105376	up
chr7	110815661	110816280	diffreps_peak_2837971	619	ENSMUST00000175981	Rnf141	2.46199	0.000943415	0.0210875	up
chr6	146776661	146777440	diffreps_peak_2686679	779	NM_172734	Stk38l	5.31373	4.55733e-05	0.00275484	up
chr7	55898901	55899440	diffreps_peak_2764482	539	uc009hdo.2	Cyfip1	81	0.000867779	0.0198355	up
chr2	180034481	180034780	diffreps_peak_1872771	299	NM_177727	Lsm14b	121	4.52945e-05	0.00274518	up
chr14	12240461	12240740	diffreps_peak_907159	279	NM_008981	Ptprg	6.80645	9.7418e-05	0.00496332	up
chr2	160740986	160741140	diffreps_peak_1850421	154	uc008nrb.1	Plcg1	3.2314	0.00010468	0.00532768	up
chr4	141473241	141473680	diffreps_peak_2275339	439	NM_019763	Spen	3.07921	0.000781751	0.0198355	up
chr13	92708621	92708860	diffreps_peak_857514	239	NM_172588	Serinc5	121	4.52945e-05	0.00274518	up
chr2	148690741	148691040	diffreps_peak_1835350	299	NM_028986	Gzf1	101	0.000196638	0.00744225	up
chr14	66638761	66639360	diffreps_peak_978566	599	uc007ukh.2	Adra1a	16.4545	1.69522e-05	0.00152816	up
chr15	102235321	102236223	diffreps_peak_1188355	902	NM_011244	Rarg	8.88732	7.05436e-13	2.60556e-09	up
chr8	109676901	109677320	diffreps_peak_3020925	419	uc009niy.2	Ist1	11.9091	0.000477076	0.0146862	up
chr8	106935861	106936200	diffreps_peak_3017742	339	NM_009229	Sntb2	11	0.000925536	0.0206979	up
chr5	44176361	44176720	diffreps_peak_2351199	359	NM_173764	Tapt1	3.37624	0.000199851	0.00755493	up
chr11	101335716	101335920	diffreps_peak_561549	204	NM_009675	Aoc3	101	0.000196638	0.00744225	up
chr10	62770561	62771280	diffreps_peak_343868	719	uc007fjc.2	Ccar1	3.04188	5.37524e-06	0.000653457	up
chr5	130242141	130242540	diffreps_peak_2465911	399	NM_027854	Tmem248	6.36585	2.17638e-05	0.00173962	up
chr7	3330561	3331097	diffreps_peak_2690982	536	NM_011102	Prkcg	131	2.18387e-05	0.00173962	up
chr11	70395341	70395508	diffreps_peak_521590	167	NM_029231	Pelp1	7.19048	0.000795439	0.0198355	up
chr7	105733999	105734360	diffreps_peak_2830452	361	NM_025897	Rrp8	7.12903	5.37479e-05	0.00320504	up
chr9	110569676	110569820	diffreps_peak_3186453	144	uc009ruh.1	Setd2	8.74194	2.60996e-06	0.000379333	up
chr1	40314361	40314900	diffreps_peak_51649	539	NM_008362	Il1r1	11.9091	0.000477076	0.0146862	up
chr9	53451548	53451689	diffreps_peak_3111672	141	NM_007499	Atm	3.96296	8.60916e-05	0.00482422	up
chr6	40746317	40746486	diffreps_peak_2545723	169	uc009bng.1	Mgam	101	0.000196638	0.00744225	up
chr2	127219041	127219199	diffreps_peak_1807397	158	NM_177214	Snrnp200	5.2623	9.89881e-06	0.00099318	up
chr5	142971895	142972300	diffreps_peak_2481111	405	NM_007984	Fscn1	6.21127	4.53454e-08	2.03345e-05	up
chr11	94048921	94049840	diffreps_peak_552818	919	uc007kxv.1	Spag9	201	1.3978e-07	4.51198e-05	up
chr2	175284181	175284440	diffreps_peak_1866481	259	NM_001199308	Gm14440	91	0.000412071	0.0131196	up
chr9	106887414	106887680	diffreps_peak_3181578	266	NM_029103	Manf	81	0.000867779	0.0198355	up
chr11	108923151	108923620	diffreps_peak_571914	469	NM_015732	Axin2	101	0.000196638	0.00744225	up
chr1	181174261	181174720	diffreps_peak_243632	459	NM_145514	Wdr26	7.55738	3.48137e-09	2.92014e-06	up
chr10	81397921	81398120	diffreps_peak_368389	199	NM_008688	Nfic	3.25225	0.000181936	0.00744225	up
chr5	45731001	45732140	diffreps_peak_2353296	1139	NM_172153	Lcorl	201	1.3978e-07	4.51198e-05	up
chrX	74305021	74305240	diffreps_peak_3276338	219	NM_010273	Gdi1	101	0.000196638	0.00744225	up
chr17	34586041	34586209	diffreps_peak_1359800	168	NM_010929	Notch4	171	1.20639e-06	0.000223055	up
chr15	41102861	41103120	diffreps_peak_1110979	259	NM_011766	Zfpm2	101	0.000196638	0.00744225	up
chr6	8777046	8777224	diffreps_peak_2500355	178	ENSMUST00000151758	Ica1	81	0.000867779	0.0198355	up
chr16	17807061	17807700	diffreps_peak_1210393	639	NM_153790	Scarf2	4.27869	0.000241576	0.00884481	up
chr10	61342793	61342949	diffreps_peak_342146	156	NM_013753	Pald1	101	0.000196638	0.00744225	up
chr10	70542761	70543660	diffreps_peak_355107	899	uc007fnw.2	Fam13c	101	0.000196638	0.00744225	up
chr15	73121063	73121248	diffreps_peak_1154478	185	NM_153178	Ago2	5.2623	9.89881e-06	0.00099318	up
chrX	148015221	148015620	diffreps_peak_3352660	399	NM_011022	Ott	81	0.000867779	0.0198355	up
chr8	67974132	67974574	diffreps_peak_2965637	442	NM_177698	Psd3	101	0.000196638	0.00744225	up
chr11	50385776	50386140	diffreps_peak_497137	364	NM_021510	Hnrnph1	2.65563	0.000595049	0.0181372	up
chr4	106439061	106439300	diffreps_peak_2231340	239	NM_183225	Usp24	2.1437	0.000136654	0.00664278	up
chrX	74015121	74015501	diffreps_peak_3275991	380	NM_008363	Irak1	6.40541	2.52287e-12	7.80635e-09	up
chr12	98658212	98658640	diffreps_peak_714167	428	NM_178914	Spata7	12.9048	4.09899e-07	0.000107538	up
chr2	104055701	104056300	diffreps_peak_1776387	599	ENSMUST00000102565	Fbxo3	6.16129	0.000316022	0.011302	up
chr15	9155224	9155425	diffreps_peak_1066960	201	NM_001285980	Skp2	11.9091	0.000477076	0.0146862	up
chr7	127549261	127549405	diffreps_peak_2858554	144	NM_001304266	Srcap	9.3871	7.6297e-07	0.000163682	up
chr14	63534326	63534544	diffreps_peak_974797	218	NM_177594	Mtmr9	3.34568	0.000965704	0.0215647	up
chr13	45551761	45552140	diffreps_peak_796485	379	NM_009124	Atxn1	111	9.42148e-05	0.00482422	up
chr10	128495053	128495227	diffreps_peak_429905	174	NM_172259	Myl6b	15.1935	8.62665e-12	2.20236e-08	up
chr10	117288121	117288540	diffreps_peak_416072	419	NM_013590	Lyz1	11	0.000925536	0.0206979	up
chr16	4551934	4552100	diffreps_peak_1192702	166	NM_031182	Tfap4	4.77049	4.99446e-05	0.00300718	up
chr13	29514381	29514840	diffreps_peak_776534	459	uc007pyp.1	Cdkal1	101	0.000196638	0.00744225	up
chr16	92605641	92606124	diffreps_peak_1311907	483	NM_009821	Runx1	101	0.000196638	0.00744225	up
chr5	115598721	115598866	diffreps_peak_2449830	145	NM_172719	Gcn1l1	221	3.34129e-08	1.53925e-05	up
chr3	32597639	32597784	diffreps_peak_1917701	145	uc008owm.1	Gnb4	151	5.11318e-06	0.000630392	up
chr17	36954357	36954520	diffreps_peak_1362793	163	NM_023162	Znrd1	231	1.63595e-08	9.14514e-06	up
chr12	17924293	17924780	diffreps_peak_606248	487	ENSMUST00000169657	B430203G13Rik	121	4.52945e-05	0.00274518	up
chr18	63865284	63865506	diffreps_peak_1525019	222	NM_001014981	Wdr7	5.39024	0.000212312	0.0079781	up
chr2	18203600	18203755	diffreps_peak_1658816	155	NM_010804	Mllt10	191	2.86358e-07	7.91541e-05	up
chr2	89248841	89249420	diffreps_peak_1756322	579	NM_146971	Olfr1228	13.7273	0.000126088	0.00615213	up
chr11	115296421	115296704	diffreps_peak_578857	283	uc007mha.1	Fads6	5.39024	0.000212312	0.0079781	up
chr10	79973881	79974240	diffreps_peak_366757	359	NM_130455	Grin3b	81	0.000867779	0.0198355	up
chr5	137293167	137293367	diffreps_peak_2474861	200	uc009aby.1	Ache	81	0.000867779	0.0198355	up
chrX	142318761	142319560	diffreps_peak_3347178	799	NM_019477	Acsl4	12.8182	0.000245462	0.00884481	up
chr9	44798721	44799242	diffreps_peak_3101462	521	uc009pen.1	Tmem25	141	1.05557e-05	0.00099318	up
chr6	147531400	147531546	diffreps_peak_2687592	146	uc009esz.1	Ccdc91	91	0.000412071	0.0131196	up
chr17	78752905	78753280	diffreps_peak_1418903	375	NM_001081179	Heatr5b	2.67702	0.000341471	0.0121997	up
chr7	104925161	104925762	diffreps_peak_2829367	601	NM_147059	Olfr668	111	9.42148e-05	0.00482422	up
chr2	5960932	5961080	diffreps_peak_1641343	148	NM_001081132	Upf2	2.9883	2.4662e-05	0.00196194	up
chr11	49215701	49215900	diffreps_peak_495484	199	NM_009562	Zfp62	81	0.000867779	0.0198355	up
chr11	3341701	3341920	diffreps_peak_433551	219	NM_178149	Pik3ip1	3.30769	0.000552503	0.0169651	up
chr10	8206281	8207240	diffreps_peak_267258	959	NM_177387	Ust	141	1.05557e-05	0.00099318	up
chr11	117774221	117774366	diffreps_peak_581855	145	NM_145439	Tmc6	5.39024	0.000212312	0.0079781	up
chr5	139775331	139775500	diffreps_peak_2477740	169	NM_026748	Ints1	5.39024	0.000212312	0.0079781	up
chr3	41596614	41596760	diffreps_peak_1928971	146	NM_172303	Jade1	8.21311	3.28646e-10	4.42505e-07	up
chr4	148618041	148618420	diffreps_peak_2285501	379	NM_145556	Tardbp	2.46597	0.00046189	0.0144134	up
chr9	104337581	104337728	diffreps_peak_3178676	147	ENSMUST00000062723	Acpp	81	0.000867779	0.0198355	up
chr5	142817271	142817662	diffreps_peak_2480931	391	ENSMUST00000151477	Tnrc18	6.12195	3.87118e-05	0.00274518	up
chr2	91278541	91278957	diffreps_peak_1759391	416	NM_175123	1110051M20Rik	3.06612	0.000254903	0.00917959	up
chr7	143265301	143266040	diffreps_peak_2876136	739	uc012fxx.1	Kcnq1ot1	3.96296	8.60916e-05	0.00482422	up
chr15	25988901	25989300	diffreps_peak_1090607	399	uc007vjj.1	Zfp622	81	0.000867779	0.0198355	up
chr13	41636401	41637060	diffreps_peak_792040	659	NM_001163572	Tmem170b	11.4762	2.81044e-06	0.000400213	up
chr8	93337102	93337308	diffreps_peak_2999949	206	ENSMUST00000044602	Ces1g	81	0.000867779	0.0198355	up
chr6	3483289	3483480	diffreps_peak_2492958	191	NM_178899	Hepacam2	121	4.52945e-05	0.00274518	up
chr11	106319881	106320080	diffreps_peak_568045	199	NM_133199	Scn4a	7.66667	0.000430406	0.0134449	up
chr2	114517581	114518040	diffreps_peak_1790552	459	NM_025675	Dph6	81	0.000867779	0.0198355	up
chr16	15552521	15552900	diffreps_peak_1206864	379	NM_023585	Ube2v2	81	0.000867779	0.0198355	up
chr9	107538061	107538656	diffreps_peak_3182309	595	NM_019704	Tmem115	171	1.20639e-06	0.000223055	up
chr9	123070401	123070618	diffreps_peak_3201425	217	uc009sfp.2	Zdhhc3	7.77419	1.61812e-05	0.00148864	up
chr11	100411728	100411874	diffreps_peak_560154	146	NM_176830	P3h4	8.74194	2.60996e-06	0.000379333	up
chr9	57961461	57962540	diffreps_peak_3117745	1079	NM_011352	Sema7a	2.31673	0.000100055	0.0050953	up
chr4	131947461	131947980	diffreps_peak_2264097	519	uc008vao.1	Epb4.1	6.16129	0.000316022	0.011302	up
chr5	139823591	139823940	diffreps_peak_2477777	349	ENSMUST00000031531	Psmg3	161	2.48155e-06	0.000363755	up
chr5	136308181	136308460	diffreps_peak_2473730	279	NM_009986	Cux1	2.76796	7.53849e-05	0.00430406	up
chr9	119501621	119501795	diffreps_peak_3197285	174	NM_021544	Scn5a	3.43028	2.61079e-09	2.24305e-06	up
chr19	47265341	47265800	diffreps_peak_1619507	459	NM_008018	Sh3pxd2a	2.02302	0.000199931	0.00755777	up
chr8	108714643	108715330	diffreps_peak_3019820	687	NM_007496	Zfhx3	7.66667	0.000430406	0.0134449	up
chr17	46800001	46800400	diffreps_peak_1376315	399	NM_001100452	Gltscr1l	81	0.000867779	0.0198355	up
chr7	41648192	41648740	diffreps_peak_2745544	548	NM_023363	Zfp788	4.33333	0.000675672	0.0198355	up
chr1	185322761	185322960	diffreps_peak_248090	199	uc007dzb.1	Iars2	12.8182	0.000245462	0.00884481	up
chr1	127796861	127797540	diffreps_peak_171251	679	uc007clb.1	Ccnt2	5.5098	2.61904e-05	0.00207628	up
chr2	91013281	91013480	diffreps_peak_1758974	199	uc008ktx.2	Celf1	141	1.05557e-05	0.00099318	up
chr12	82425161	82425455	diffreps_peak_692859	294	NM_172579	Sipa1l1	8.14286	0.000231951	0.00858664	up
chr6	123385541	123386060	diffreps_peak_2655570	519	NM_001104634	Vmn2r20	81	0.000867779	0.0198355	up
chrX	102091201	102091660	diffreps_peak_3306778	459	NM_001163610	Nhsl2	81	0.000867779	0.0198355	up
chr4	150630046	150630600	diffreps_peak_2288432	554	uc008vxu.1	Slc45a1	121	4.52945e-05	0.00274518	up
chr4	133077741	133078110	diffreps_peak_2265731	369	NM_146155	Ahdc1	81	0.000867779	0.0198355	up
chr11	3899641	3899840	diffreps_peak_434325	199	NM_173745	Dusp18	17.3636	8.66475e-06	0.00099318	up
chr11	97160661	97161020	diffreps_peak_556348	359	NM_008379	Kpnb1	7.19048	0.000795439	0.0198355	up
chr15	6814661	6814920	diffreps_peak_1063907	259	NM_011019	Osmr	131	2.18387e-05	0.00173962	up
chr3	105718401	105718840	diffreps_peak_2017071	439	NM_175398	Fam212b	6.07042	7.94936e-08	3.0864e-05	up
chr1	71260780	71260985	diffreps_peak_94672	205	NM_175210	Abca12	81	0.000867779	0.0198355	up
chr18	42301841	42302016	diffreps_peak_1496505	175	NM_172626	Rbm27	91	0.000412071	0.0131196	up
chr14	75315880	75316078	diffreps_peak_989720	198	NM_026083	Zc3h13	2.28588	1.9146e-11	4.2954e-08	up
chr11	6616041	6616480	diffreps_peak_438007	439	NM_134011	Tbrg4	2.81818	0.000928586	0.020759	up
chr11	121429441	121430240	diffreps_peak_585991	799	NM_181420	Fn3krp	14.3333	5.89155e-08	2.54829e-05	up
chr2	175479601	175479820	diffreps_peak_1866764	219	NM_001242943	Gm14436	81	0.000867779	0.0198355	up
chr2	85430041	85430720	diffreps_peak_1750519	679	NM_146433	Olfr994	81	0.000867779	0.0198355	up
chr7	110243383	110243524	diffreps_peak_2837034	141	NM_009302	Swap70	131	2.18387e-05	0.00173962	up
chr2	181237361	181237640	diffreps_peak_1873885	279	NM_183162	Helz2	101	0.000196638	0.00744225	up
chr15	78802501	78802669	diffreps_peak_1160659	168	uc007wrj.1	Card10	101	0.000196638	0.00744225	up
chr12	108687121	108687800	diffreps_peak_725685	679	NM_001171002	Degs2	141	1.05557e-05	0.00099318	up
chr12	109594461	109595260	diffreps_peak_726845	799	NM_184109	Rtl1	241	8.01666e-09	5.24658e-06	up
chr5	142755421	142755659	diffreps_peak_2480826	238	NM_178242	Tnrc18	4.9604	6.83719e-08	2.70759e-05	up
chr2	121332072	121332360	diffreps_peak_1799640	288	uc008lyo.1	Ppip5k1	81	0.000867779	0.0198355	up
chr10	128209907	128210280	diffreps_peak_429474	373	ENSMUST00000061995	Spryd4	3.95082	0.000672163	0.0198355	up
chr1	131362025	131362700	diffreps_peak_175964	675	uc007cnj.1	Srgap2	121	4.52945e-05	0.00274518	up
chr5	114714627	114714801	diffreps_peak_2448602	174	NM_029992	Tchp	3.83951	0.000141209	0.00685365	up
chr18	78856781	78857120	diffreps_peak_1543809	339	NM_053099	Setbp1	4.87387	2.57662e-08	1.37758e-05	up
chr8	25717681	25718240	diffreps_peak_2907507	559	NM_001081269	Whsc1l1	4.93443	2.92463e-05	0.0023071	up
chr4	8238851	8239041	diffreps_peak_2098233	190	NM_007592	Car8	9.70968	4.11053e-07	0.000107538	up
chr7	100836241	100836760	diffreps_peak_2823322	519	NM_178764	Fam168a	4.36634	1.52992e-06	0.000275166	up
chr14	120503600	120504040	diffreps_peak_1052033	440	NM_029519	Rap2a	4.20988	3.15231e-05	0.00245972	up
chr1	168427601	168427942	diffreps_peak_226404	341	uc007dli.1	Pbx1	6.48387	0.00017585	0.00744225	up
chr18	49697601	49698260	diffreps_peak_1506607	659	NM_026854	Dtwd2	211	6.83061e-08	2.70759e-05	up
chr16	28827081	28827860	diffreps_peak_1224565	779	NM_177718	Mb21d2	5.83871	0.000565181	0.017238	up
chr10	75725548	75725755	diffreps_peak_361620	207	NM_172549	Cabin1	121	4.52945e-05	0.00274518	up
chr13	112481941	112482680	diffreps_peak_883310	739	uc007rwf.2	Il6st	101	0.000196638	0.00744225	up
chr10	81530681	81530985	diffreps_peak_368549	304	NM_010301	Gna11	5.06593	1.8114e-07	5.71296e-05	up
chr11	94951721	94952120	diffreps_peak_553920	399	ENSMUST00000001547	Col1a1	121	4.52945e-05	0.00274518	up
chr1	188395754	188395950	diffreps_peak_252080	196	NM_021408	Ush2a	91	0.000412071	0.0131196	up
chr8	73352471	73352640	diffreps_peak_2973591	169	ENSMUST00000119826	Large	14.3333	5.89155e-08	2.54829e-05	up
chr6	136816050	136816233	diffreps_peak_2673833	183	NM_021714	Wbp11	4.6036	1.22228e-07	4.51198e-05	up
chr5	135133861	135134121	diffreps_peak_2472168	260	ENSMUST00000154840	Mlxipl	7.12903	5.37479e-05	0.00320504	up
chr1	62816221	62816500	diffreps_peak_83006	279	NM_010939	Nrp2	141	1.05557e-05	0.00099318	up
chr6	86465800	86465963	diffreps_peak_2607602	163	NM_146170	C87436	4.08642	5.22211e-05	0.0031334	up
chr15	98793361	98793837	diffreps_peak_1184329	476	ENSMUST00000023734	Wnt1	81	0.000867779	0.0198355	up
chr17	34112018	34112480	diffreps_peak_1359254	462	NM_010238	Brd2	4.11475	0.000404168	0.0131196	up
chr4	118137121	118137900	diffreps_peak_2247702	779	NM_001161823	Kdm4a	4.45679	1.13315e-05	0.00106165	up
chr19	3511241	3511740	diffreps_peak_1559750	499	uc008fwp.2	Ppp6r3	4.11475	0.000404168	0.0131196	up
chr10	39109887	39110188	diffreps_peak_311522	301	NM_010681	Lama4	5.31373	4.55733e-05	0.00275484	up
chr2	155998167	155998420	diffreps_peak_1844864	253	NM_008383	Cep250	111	9.42148e-05	0.00482422	up
chr5	113257473	113258200	diffreps_peak_2447105	727	NM_001162965	Sgsm1	161	2.48155e-06	0.000363755	up
chr11	51976241	51976880	diffreps_peak_498974	639	NM_029976	Cdkn2aipnl	3.41758	0.000346866	0.0123785	up
chr3	38449701	38450180	diffreps_peak_1925243	479	NM_001167883	Ankrd50	7.66667	0.000430406	0.0134449	up
chr1	14304424	14304570	diffreps_peak_16767	146	uc007aiw.1	Eya1	81	0.000867779	0.0198355	up
chr6	38512341	38512763	diffreps_peak_2542705	422	NM_177185	Ubn2	101	0.000196638	0.00744225	up
chr16	36517721	36518028	diffreps_peak_1234447	307	NM_013803	Casr	81	0.000867779	0.0198355	up
chr8	11612761	11612947	diffreps_peak_2889362	186	NM_133971	Ankrd10	81	0.000867779	0.0198355	up
chr1	105721267	105721415	diffreps_peak_140320	148	NM_029349	2310035C23Rik	22.8182	1.51791e-07	4.82236e-05	up
chr10	51631237	51631458	diffreps_peak_329351	221	NM_153071	Gprc6a	111	9.42148e-05	0.00482422	up
chr17	29360913	29361157	diffreps_peak_1353116	244	NM_013710	Fgd2	81	0.000867779	0.0198355	up
chr8	78804864	78805460	diffreps_peak_2981359	596	ENSMUST00000130325	Lsm6	81	0.000867779	0.0198355	up
chr9	59928661	59928866	diffreps_peak_3120242	205	NM_173018	Myo9a	101	0.000196638	0.00744225	up
chr7	118108321	118108880	diffreps_peak_2847294	559	NM_170669	Rps15a	81	0.000867779	0.0198355	up
chr2	38954641	38954788	diffreps_peak_1685653	147	NM_172854	Olfml2a	101	0.000196638	0.00744225	up
chr13	55699201	55699560	diffreps_peak_808521	359	NM_181278	B230219D22Rik	2.18598	4.13182e-05	0.00274518	up
chr14	73196621	73197284	diffreps_peak_986645	663	NM_009029	Rb1	4.73626	8.814e-07	0.000184429	up
chr5	144893160	144893300	diffreps_peak_2483440	140	NM_029438	Smurf1	111	9.42148e-05	0.00482422	up
chr4	131885921	131886304	diffreps_peak_2263987	383	uc008vag.2	Srsf4	121	4.52945e-05	0.00274518	up
chr8	88663631	88663880	diffreps_peak_2994595	249	ENSMUST00000054324	Nod2	8.61905	0.000124547	0.00615213	up
chr1	58846621	58847503	diffreps_peak_77203	882	NM_009812	Casp8	6.68627	8.70776e-07	0.000182389	up
chr12	98831071	98831224	diffreps_peak_714445	153	NM_001081191	Eml5	4.33333	0.000675672	0.0198355	up
chr3	116115884	116116151	diffreps_peak_2032070	267	NM_011693	Vcam1	81	0.000867779	0.0198355	up
chr15	5181561	5181899	diffreps_peak_1061617	338	NM_001013367	Prkaa1	8.61905	0.000124547	0.00615213	up
chr10	33475081	33475700	diffreps_peak_303243	619	NM_029726	Trdn	3.95082	0.000672163	0.0198355	up
chr7	126497492	126497668	diffreps_peak_2857115	176	NM_183020	Atxn2l	4.18725	3.44835e-13	1.39618e-09	up
chr12	51376081	51376800	diffreps_peak_650739	719	NM_001015099	G2e3	121	4.52945e-05	0.00274518	up
chr5	64823061	64823520	diffreps_peak_2379851	459	uc008xmr.1	Klf3	13.7273	0.000126088	0.00615213	up
chr1	189650561	189650721	diffreps_peak_253415	160	NM_001081363	Cenpf	2.02426	0.000287157	0.0103287	up
chr17	84619623	84620380	diffreps_peak_1426997	757	NM_177606	Plekhh2	121	4.52945e-05	0.00274518	up
chr10	83487941	83488240	diffreps_peak_371356	299	NM_153543	Aldh1l2	81	0.000867779	0.0198355	up
chr10	80399241	80399550	diffreps_peak_367294	309	ENSMUST00000092295	Mbd3	3.26244	1.2019e-07	4.45739e-05	up
chr18	61126641	61127086	diffreps_peak_1521448	445	uc008fbp.1	Csf1r	81	0.000867779	0.0198355	up
chr16	91014321	91014800	diffreps_peak_1310044	479	NM_026110	Paxbp1	161	2.48155e-06	0.000363755	up
chr9	14357221	14357460	diffreps_peak_3062032	239	NM_028013	Endod1	161	2.48155e-06	0.000363755	up
chr5	20702841	20703140	diffreps_peak_2321644	299	NM_015823	Magi2	5.59016	3.29771e-06	0.000467681	up
chr1	133717787	133717999	diffreps_peak_178968	212	NM_213616	Atp2b4	121	4.52945e-05	0.00274518	up
chr11	119144621	119145000	diffreps_peak_583146	379	NM_172443	Tbc1d16	4.44262	0.000143585	0.00695213	up
chr11	101332321	101332539	diffreps_peak_561546	218	NM_009675	Aoc3	81	0.000867779	0.0198355	up
chr11	101418811	101419080	diffreps_peak_561640	269	ENSMUST00000103102	Ptges3l	2.13573	9.56333e-05	0.00489631	up
chr2	153200301	153200780	diffreps_peak_1841229	479	uc008nhg.1	Tm9sf4	5.31373	4.55733e-05	0.00275484	up
chr16	32781825	32782391	diffreps_peak_1229345	566	ENSMUST00000096106	Muc4	101	0.000196638	0.00744225	up
chr5	137296774	137296968	diffreps_peak_2474868	194	NM_031405	Srrt	2.61725	1.31485e-07	4.51198e-05	up
chr19	4324336	4324580	diffreps_peak_1560853	244	NM_001001984	Kdm2a	5.39024	0.000212312	0.0079781	up
chr19	5688081	5688440	diffreps_peak_1562818	359	NM_144868	Pcnxl3	11	0.000925536	0.0206979	up
chr3	108413201	108414360	diffreps_peak_2020757	1159	NM_017392	Celsr2	421	2.33147e-14	1.23236e-10	up
chr15	78405321	78405660	diffreps_peak_1160264	339	NM_009437	Tst	101	0.000196638	0.00744225	up
chr3	95234461	95234660	diffreps_peak_2003189	199	NM_172395	Cdc42se1	141	1.05557e-05	0.00099318	up
chr2	60598341	60599000	diffreps_peak_1716763	659	NM_021359	Itgb6	81	0.000867779	0.0198355	up
chr9	27063263	27063455	diffreps_peak_3079313	192	NM_178113	Ncapd3	111	9.42148e-05	0.00482422	up
chr14	99034543	99034920	diffreps_peak_1022482	377	NM_175245	Mzt1	271	9.47559e-10	9.98051e-07	up
chr10	116492291	116492436	diffreps_peak_414979	145	NM_028082	Cnot2	2.92053	0.000113836	0.00578954	up
chr10	108277321	108277575	diffreps_peak_404149	254	NM_027892	Ppp1r12a	4.81679	2.17466e-09	1.92884e-06	up
chr14	64126261	64126420	diffreps_peak_975380	159	uc007uif.1	AK020680	11	0.000925536	0.0206979	up
chr19	47263121	47263500	diffreps_peak_1619504	379	NM_008018	Sh3pxd2a	3.17822	0.000499129	0.01535	up
chr4	4765081	4765340	diffreps_peak_2093576	259	NM_177730	Impad1	9.57143	3.55654e-05	0.0026792	up
chr11	78290481	78290625	diffreps_peak_532583	144	NM_001002004	2610507B11Rik	2.41079	0.000137788	0.00669723	up
chr12	84102141	84102680	diffreps_peak_695377	539	uc007oej.2	Acot6	121	4.52945e-05	0.00274518	up
chr10	21377290	21377478	diffreps_peak_286229	188	ENSMUST00000042699	Aldh8a1	81	0.000867779	0.0198355	up
chr3	133467301	133467720	diffreps_peak_2055115	419	NM_001040400	Tet2	3.17687	3.9857e-13	1.53711e-09	up
chr11	75626881	75627220	diffreps_peak_528779	339	NM_008850	Pitpna	101	0.000196638	0.00744225	up
chr16	4789841	4789990	diffreps_peak_1193039	149	ENSMUST00000004173	Cdip1	111	9.42148e-05	0.00482422	up
chr4	41423451	41423635	diffreps_peak_2144536	184	NM_024241	Kif24	81	0.000867779	0.0198355	up
chr7	89409201	89409420	diffreps_peak_2807812	219	NM_008055	Fzd4	11	0.000925536	0.0206979	up
chr4	62659121	62659560	diffreps_peak_2172494	439	NM_019492	Rgs3	181	5.8736e-07	0.000128341	up
chr11	53542641	53543060	diffreps_peak_500810	419	NM_033144	Sept8	4.77049	4.99446e-05	0.00300718	up
chr2	157104521	157104820	diffreps_peak_1846357	299	uc008noo.1	Samhd1	15.5455	3.3131e-05	0.00254613	up
chr10	120227185	120227400	diffreps_peak_419305	215	ENSMUST00000130198	Llph	3.61261	2.84473e-05	0.00225127	up
chr7	102563701	102564000	diffreps_peak_2825899	299	NM_009277	Trim21	91	0.000412071	0.0131196	up
chr5	121852701	121853560	diffreps_peak_2456511	859	NM_175474	Fam109a	5.91803	1.08303e-06	0.000223055	up
chr4	138913609	138913800	diffreps_peak_2272696	191	NM_028453	Otud3	81	0.000867779	0.0198355	up
chr2	117270605	117271380	diffreps_peak_1794169	775	NM_026620	Fam98b	2.51659	0.000155449	0.00744225	up
chr11	120286592	120286740	diffreps_peak_584576	148	NM_198423	Bahcc1	161	2.48155e-06	0.000363755	up
chr2	119966041	119966480	diffreps_peak_1797480	439	NM_013720	Mga	6.16129	0.000316022	0.011302	up
chr5	53590214	53590460	diffreps_peak_2363621	246	ENSMUST00000037618	Rbpj	101	0.000196638	0.00744225	up
chr14	70573261	70573548	diffreps_peak_983550	287	NM_021877	Hr	81	0.000867779	0.0198355	up
chr2	180904761	180905140	diffreps_peak_1873607	379	NM_173761	Ythdf1	11	0.000925536	0.0206979	up
chr2	18998481	18998920	diffreps_peak_1659973	439	ENSMUST00000028069	4930426L09Rik	81	0.000867779	0.0198355	up
chr17	31111220	31111379	diffreps_peak_1355203	159	NM_009593	Abcg1	81	0.000867779	0.0198355	up
chr8	70252161	70252600	diffreps_peak_2969040	439	uc009lzn.1	Sugp2	91	0.000412071	0.0131196	up
chr9	61372881	61373100	diffreps_peak_3121741	219	NM_009389	Tle3	81	0.000867779	0.0198355	up
chr18	36560602	36561055	diffreps_peak_1488047	453	NM_175375	Ankhd1	4.80282	1.08227e-05	0.00101686	up
chr10	127516801	127517156	diffreps_peak_428601	355	NM_001098789	Ndufa4l2	7.45161	2.95424e-05	0.00231721	up
chr15	89300772	89300951	diffreps_peak_1172484	179	NM_001081030	Sbf1	32.8182	8.67972e-11	1.4905e-07	up
chr9	50934621	50935080	diffreps_peak_3108458	459	uc009pla.1	Sik2	81	0.000867779	0.0198355	up
chr14	69705133	69705440	diffreps_peak_982490	307	NM_001146012	R3hcc1	2.08723	2.61711e-08	1.39316e-05	up
chr12	108106681	108107120	diffreps_peak_724897	439	NM_028262	Setd3	2.54982	1.29947e-05	0.00120874	up
chr3	154762156	154762520	diffreps_peak_2083569	364	ENSMUST00000098496	BC007180	81	0.000867779	0.0198355	up
chr11	23455181	23456100	diffreps_peak_460728	919	uc007iez.1	Usp34	7.66667	0.000430406	0.0134449	up
chr9	13432161	13432400	diffreps_peak_3060656	239	ENSMUST00000071254	Phxr4	81	0.000867779	0.0198355	up
chr12	76580721	76581140	diffreps_peak_685075	419	NM_013675	Sptb	3.46106	1.07361e-11	2.68723e-08	up
chr9	21957921	21958270	diffreps_peak_3072657	349	NM_025870	Swsap1	81	0.000867779	0.0198355	up
chr1	183086961	183087360	diffreps_peak_245570	399	NM_026866	Disp1	141	1.05557e-05	0.00099318	up
chr1	194816601	194816869	diffreps_peak_259412	268	ENSMUST00000027952	Plxna2	7.12903	5.37479e-05	0.00320504	up
chr2	174427030	174427502	diffreps_peak_1865380	472	NM_020580	Nelfcd	251	3.9315e-09	3.06806e-06	up
chr10	127182701	127182943	diffreps_peak_428128	242	NM_028027	Arhgef25	3.91391	1.22888e-07	4.51198e-05	up
chr15	103349621	103349764	diffreps_peak_1189711	143	NM_010577	Itga5	81	0.000867779	0.0198355	up
chr11	106163601	106163980	diffreps_peak_567803	379	NM_028126	Strada	11.9091	0.000477076	0.0146862	up
chr18	6448904	6449220	diffreps_peak_1445804	316	NM_007935	Epc1	3.57426	7.82712e-05	0.00446513	up
chr2	168534781	168535090	diffreps_peak_1859181	309	uc008oaz.1	Nfatc2	171	1.20639e-06	0.000223055	up
chr14	66639561	66640333	diffreps_peak_978567	772	uc007ukh.2	Adra1a	2.27202	3.44908e-07	9.32328e-05	up
chr12	31276881	31277440	diffreps_peak_621531	559	uc007nhf.1	Lamb1	8.14286	0.000231951	0.00858664	up
chr12	76386801	76387200	diffreps_peak_684852	399	NM_178744	Zbtb1	2.81287	8.68347e-05	0.00482422	up
chr1	127204985	127205280	diffreps_peak_170453	295	NM_145128	Mgat5	131	2.18387e-05	0.00173962	up
chr11	97397401	97397780	diffreps_peak_556727	379	NM_138657	Socs7	4.90244	0.000644056	0.019461	up
chr5	3657003	3657263	diffreps_peak_2295767	260	NM_029141	Tmbim7	81	0.000867779	0.0198355	up
chr2	30957501	30957860	diffreps_peak_1675030	359	NM_133673	Tor1b	3.2695	2.22661e-05	0.00177285	up
chr18	35214919	35215411	diffreps_peak_1486295	492	uc008emb.1	Ctnna1	9.57143	3.55654e-05	0.0026792	up
chr17	14667161	14667440	diffreps_peak_1332604	279	NM_011581	Thbs2	4.7037	4.00564e-06	0.000561688	up
chr16	55974101	55974300	diffreps_peak_1261620	199	NM_173026	Zbtb11	111	9.42148e-05	0.00482422	up
chr12	116225964	116226137	diffreps_peak_734998	173	NM_146039	Wdr60	151	5.11318e-06	0.000630392	up
chr8	93062983	93063131	diffreps_peak_2999602	148	NM_001081372	Ces1b	81	0.000867779	0.0198355	up
chr1	36766933	36767121	diffreps_peak_47403	188	NM_001289765	Zap70	91	0.000412071	0.0131196	up
chr7	127776961	127777347	diffreps_peak_2858848	386	ENSMUST00000047075	Setd1a	12.8182	0.000245462	0.00884481	up
chr6	29482633	29482940	diffreps_peak_2530243	307	NM_001029985	Kcp	81	0.000867779	0.0198355	up
chr1	189872761	189873200	diffreps_peak_253763	439	NM_008976	Ptpn14	4.09859	0.000144763	0.00699924	up
chr18	76262439	76262727	diffreps_peak_1540874	288	NM_010754	Smad2	3.07792	3.97686e-07	0.000106428	up
chr14	14013072	14013369	diffreps_peak_909390	297	NM_139227	Atxn7	4.90244	0.000644056	0.019461	up
chr8	41309519	41309692	diffreps_peak_2928354	173	NM_023662	Pcm1	2.61137	7.17741e-05	0.00410218	up
chr16	66659641	66660300	diffreps_peak_1276776	659	NM_178721	Cadm2	7.19048	0.000795439	0.0198355	up
chr16	18271245	18271520	diffreps_peak_1210884	275	uc007yng.1	Dgcr8	5.2623	9.89881e-06	0.00099318	up
chr19	7226341	7226620	diffreps_peak_1564628	279	NM_027643	Naa40	111	9.42148e-05	0.00482422	up
chr12	71075581	71076069	diffreps_peak_677889	488	NM_001081195	Arid4a	2.0643	3.64135e-05	0.0027426	up
chr12	3497901	3498920	diffreps_peak_587407	1019	ENSMUST00000092003	Asxl2	19.1818	2.25733e-06	0.000363755	up
chr7	5059701	5060480	diffreps_peak_2693414	779	uc009ezr.3	Ccdc106	2.98473	0.00022565	0.0084691	up
chr11	78194703	78194954	diffreps_peak_532415	251	ENSMUST00000060539	Proca1	6.36585	2.17638e-05	0.00173962	up
chr2	91946461	91946720	diffreps_peak_1760440	259	ENSMUST00000178895	Gm9821	3.07207	0.000445776	0.0139156	up
chr12	104696801	104697200	diffreps_peak_721813	399	uc011yrh.1	Dicer1	9.09524	6.6655e-05	0.00383555	up
chr8	115702681	115703040	diffreps_peak_3028170	359	ENSMUST00000109104	Maf	121	4.52945e-05	0.00274518	up
chr15	78894041	78894240	diffreps_peak_1160749	199	NM_145929	Gga1	91	0.000412071	0.0131196	up
chrY	1151947	1152153	diffreps_peak_3376480	206	NM_009484	Uty	3.77228	3.00433e-05	0.00235449	up
chr5	117955101	117956480	diffreps_peak_2452034	1379	ENSMUST00000142742	Nos1	101	0.000196638	0.00744225	up
chr15	100526187	100526360	diffreps_peak_1186644	173	uc007xrn.1	Tfcp2	261	1.92946e-09	1.72262e-06	up
chr6	85946081	85946360	diffreps_peak_2607083	279	NM_028099	Dusp11	121	4.52945e-05	0.00274518	up
chr12	28680981	28681180	diffreps_peak_618853	199	NM_134052	Adi1	11	0.000925536	0.0206979	up
chr1	46817601	46817920	diffreps_peak_60381	319	uc007axd.1	Slc39a10	81	0.000867779	0.0198355	up
chr15	12375661	12375900	diffreps_peak_1071231	239	NM_001081064	Pdzd2	2.5894	0.000887383	0.0202695	up
chr12	54986161	54986460	diffreps_peak_655523	299	ENSMUST00000173433	Baz1a	6.16129	0.000316022	0.011302	up
chr2	122072081	122072280	diffreps_peak_1800707	199	NM_145531	Spg11	81	0.000867779	0.0198355	up
chr1	183358741	183359015	diffreps_peak_245947	274	NM_177389	Mia3	3.61261	2.84473e-05	0.00225127	up
chr7	25065128	25065294	diffreps_peak_2724355	166	NM_008168	Grik5	111	9.42148e-05	0.00482422	up
chr10	127750581	127750780	diffreps_peak_428902	199	NM_007412	Gpr182	81	0.000867779	0.0198355	up
chr16	96001301	96001700	diffreps_peak_1315575	399	ENSMUST00000113829	Brwd1	9.09524	6.6655e-05	0.00383555	up
chr5	138103561	138104020	diffreps_peak_2475912	459	NM_029869	Zkscan1	81	0.000867779	0.0198355	up
chr14	65321233	65321380	diffreps_peak_977036	147	NM_015795	Fbxo16	12.8182	0.000245462	0.00884481	up
chr3	103358441	103358770	diffreps_peak_2013751	329	NM_053170	Trim33	81	0.000867779	0.0198355	up
chr13	55542901	55543140	diffreps_peak_808282	239	NM_145382	Fam193b	3.67606	0.0006448	0.019461	up
chr14	76416901	76417520	diffreps_peak_990948	619	NM_207652	Tsc22d1	3.95082	0.000672163	0.0198355	up
chr10	80719181	80719380	diffreps_peak_367630	199	NM_007460	Ap3d1	19.1818	2.25733e-06	0.000363755	up
chr2	166860541	166860696	diffreps_peak_1857236	155	NM_001085495	Arfgef2	2.76796	7.53849e-05	0.00430406	up
chr11	101096561	101097160	diffreps_peak_561203	599	NM_026501	Fam134c	2.14391	0.000669925	0.0198355	up
chr9	90162977	90163300	diffreps_peak_3160184	323	NM_001003911	Adamts7	2.57676	3.05253e-05	0.00239189	up
chr19	45529161	45529760	diffreps_peak_1616993	599	NM_009771	Btrc	11.4762	2.81044e-06	0.000400213	up
chr8	34829441	34829900	diffreps_peak_2919197	459	NM_175091	Tnks	3.25225	0.000181936	0.00744225	up
chr17	6042661	6043340	diffreps_peak_1321870	679	NM_177311	Serac1	2.64179	8.3708e-05	0.00475524	up
chr18	52868538	52869100	diffreps_peak_1511174	562	NM_026408	Sncaip	6.12195	3.87118e-05	0.00274518	up
chr6	47508225	47508388	diffreps_peak_2555181	163	NM_012042	Cul1	2.99052	2.76021e-06	0.000400024	up
chr5	76998701	76998900	diffreps_peak_2396532	199	NM_025691	Srp72	7.66667	0.000430406	0.0134449	up
chr2	27741052	27741203	diffreps_peak_1671472	151	NM_011305	Rxra	4.6036	1.22228e-07	4.51198e-05	up
chr11	85313161	85313840	diffreps_peak_541234	679	uc007krm.1	AK053727	141	1.05557e-05	0.00099318	up
chr11	78465696	78466005	diffreps_peak_532753	309	ENSMUST00000001126	Slc46a1	81	0.000867779	0.0198355	up
chr4	119306289	119306540	diffreps_peak_2248991	251	NM_001110129	Ppih	81	0.000867779	0.0198355	up
chr9	75504839	75504984	diffreps_peak_3140247	145	NM_016963	Tmod3	6.54455	1.08257e-11	2.70573e-08	up
chr18	60917101	60918240	diffreps_peak_1521178	1139	ENSMUST00000040359	Arsi	141	1.05557e-05	0.00099318	up
chr11	3705388	3705615	diffreps_peak_434067	227	NM_152818	Osbp2	2.80124	0.000150991	0.00729436	up
chr5	144255341	144255519	diffreps_peak_2482746	178	NM_018772	Bri3	5.08451	3.72081e-06	0.000525957	up
chr7	19631761	19632420	diffreps_peak_2715086	659	NM_019649	Clptm1	101	0.000196638	0.00744225	up
chr7	100643761	100644440	diffreps_peak_2823048	679	ENSMUST00000107046	Plekhb1	101	0.000196638	0.00744225	up
chr2	52736130	52736319	diffreps_peak_1705395	189	uc012bvl.1	Stam2	101	0.000196638	0.00744225	up
chr5	122887861	122888500	diffreps_peak_2457818	639	uc008zmu.1	Kdm2b	111	9.42148e-05	0.00482422	up
chr6	90474981	90475238	diffreps_peak_2612278	257	ENSMUST00000032174	Klf15	4.60656	8.48938e-05	0.00480626	up
chr7	118691582	118691794	diffreps_peak_2848006	212	NM_019580	Gde1	6.12195	3.87118e-05	0.00274518	up
chr5	101948807	101948974	diffreps_peak_2432177	167	NM_172882	Wdfy3	101	0.000196638	0.00744225	up
chr15	39784568	39784714	diffreps_peak_1108877	146	NM_022722	Dpys	101	0.000196638	0.00744225	up
chr10	61320521	61320720	diffreps_peak_342115	199	NM_013753	Pald1	81	0.000867779	0.0198355	up
chr11	100705161	100705360	diffreps_peak_560581	199	NM_020004	Kat2a	81	0.000867779	0.0198355	up
chr1	15821781	15822103	diffreps_peak_18688	322	uc007ajg.2	Terf1	16.4545	1.69522e-05	0.00152816	up
chr19	47082881	47083479	diffreps_peak_1619281	598	NM_177342	Taf5	2.38973	1.02542e-05	0.00099318	up
chr18	12214330	12214498	diffreps_peak_1454102	168	NM_008720	Npc1	5.32099	2.79115e-07	7.91541e-05	up
chr19	10194870	10195140	diffreps_peak_1568958	270	NM_146094	Fads1	4.77049	4.99446e-05	0.00300718	up
chr17	33604256	33604452	diffreps_peak_1358515	196	NM_053214	Myo1f	81	0.000867779	0.0198355	up
chr8	88731674	88731816	diffreps_peak_2994698	142	NM_173369	Cyld	2.98582	0.00012937	0.00631081	up
chr7	143295101	143295760	diffreps_peak_2876189	659	uc012fxx.1	Kcnq1ot1	11	2.26912e-10	3.17625e-07	up
chr4	143419881	143420240	diffreps_peak_2277436	359	NM_172877	Pramef8	81	0.000867779	0.0198355	up
chr11	109399941	109400400	diffreps_peak_572375	459	NM_010303	Gna13	121	4.52945e-05	0.00274518	up
chr5	108348061	108348260	diffreps_peak_2440792	199	NM_001081234	Pigg	81	0.000867779	0.0198355	up
chr3	14900041	14900520	diffreps_peak_1892574	479	NM_009801	Car2	5.14634	0.000370802	0.0131196	up
chr16	59475941	59476140	diffreps_peak_1266899	199	uc007zpg.2	Mina	131	2.18387e-05	0.00173962	up
chr7	143269941	143270180	diffreps_peak_2876143	239	uc012fxx.1	Kcnq1ot1	131	2.18387e-05	0.00173962	up
chr14	70318121	70318720	diffreps_peak_983225	599	uc007unv.1	Slc39a14	7.66667	0.000430406	0.0134449	up
chr15	89143481	89143817	diffreps_peak_1172218	336	NM_011161	Mapk11	101	0.000196638	0.00744225	up
chr11	113727241	113727760	diffreps_peak_577471	519	NM_020006	Cdc42ep4	4.77049	4.99446e-05	0.00300718	up
chr11	106548713	106548860	diffreps_peak_568392	147	NM_198292	Tex2	3.79279	1.09356e-05	0.00102685	up
chrX	77511012	77511269	diffreps_peak_3279659	257	ENSMUST00000088217	Tbl1x	10.5238	1.00445e-05	0.00099318	up
chr9	18856921	18857592	diffreps_peak_3068125	671	NM_147067	Olfr829	141	1.05557e-05	0.00099318	up
chr15	81011801	81012180	diffreps_peak_1163305	379	NM_134091	Sgsm3	121	4.52945e-05	0.00274518	up
chr14	21845521	21845740	diffreps_peak_921371	219	NM_011695	Vdac2	2.19601	0.000199512	0.00754834	up
chr4	123664465	123664620	diffreps_peak_2255225	155	uc008upq.1	Macf1	4.41615	8.85085e-10	9.93973e-07	up
chr18	14898661	14899100	diffreps_peak_1457594	439	NM_001100449	Taf4b	81	0.000867779	0.0198355	up
chr2	121227644	121227848	diffreps_peak_1799463	204	NM_013735	Trp53bp1	81	0.000867779	0.0198355	up
chr12	70467461	70467780	diffreps_peak_676994	319	ENSMUST00000021471	Tmx1	11.9091	0.000477076	0.0146862	up
chr1	132515141	132515637	diffreps_peak_177508	496	NM_177129	Cntn2	161	2.48155e-06	0.000363755	up
chr4	147868401	147868719	diffreps_peak_2284605	318	NM_001025365	Miip	7.66667	0.000430406	0.0134449	up
chr17	56422128	56422286	diffreps_peak_1389037	158	NM_011218	Ptprs	17.6667	6.1031e-10	7.14208e-07	up
chr10	60712961	60713740	diffreps_peak_341498	779	NM_023596	Slc29a3	161	2.48155e-06	0.000363755	up
chr10	60358061	60358267	diffreps_peak_341169	206	NM_028732	4632428N05Rik	3.8169	0.000394213	0.0131196	up
chr1	153247236	153247380	diffreps_peak_206507	144	NM_010683	Lamc1	7.39344	6.2491e-09	4.59708e-06	up
chr11	77779601	77780140	diffreps_peak_531806	539	uc007khf.1	Myo18a	191	2.86358e-07	7.91541e-05	up
chr6	116634021	116634540	diffreps_peak_2646444	519	NM_178045	Rassf4	5.39024	0.000212312	0.0079781	up
chr1	20997161	20997980	diffreps_peak_26055	819	ENSMUST00000037998	Tram2	151	5.11318e-06	0.000630392	up
chr8	77561241	77562420	diffreps_peak_2979846	1179	uc009mhp.1	Prmt10	21.9091	2.98382e-07	8.11361e-05	up
chr13	64141921	64142140	diffreps_peak_818126	219	uc007qyk.1	Zfp367	101	0.000196638	0.00744225	up
chr18	69685621	69685960	diffreps_peak_1532603	339	NM_013685	Tcf4	4.95062	1.39449e-06	0.000256577	up
chrX	134806081	134806740	diffreps_peak_3340247	659	NM_026139	Armcx2	4.09859	0.000144763	0.00699924	up
chr12	33373701	33374560	diffreps_peak_624416	859	ENSMUST00000125192	Atxn7l1	5.3662	1.26028e-06	0.000232453	up
chr15	10475621	10475960	diffreps_peak_1068826	339	NM_026396	Brix1	4.38028	5.20324e-05	0.00312615	up
chr5	45669921	45670133	diffreps_peak_2353204	212	ENSMUST00000117396	Ncapg	111	9.42148e-05	0.00482422	up
chr3	90273803	90274010	diffreps_peak_1996173	207	NM_201407	Dennd4b	161	2.48155e-06	0.000363755	up
chr1	162217861	162218080	diffreps_peak_217925	219	uc007dgf.1	Dnm3os	101	0.000196638	0.00744225	up
chr19	46595081	46595660	diffreps_peak_1618625	579	NM_053196	Sfxn2	8.61905	0.000124547	0.00615213	up
chr5	24863581	24863887	diffreps_peak_2327358	306	NM_145401	Prkag2	3.85714	5.09436e-05	0.00306463	up
chr15	75911021	75911940	diffreps_peak_1157294	919	NM_178646	Tigd5	81	0.000867779	0.0198355	up
chr5	93169141	93169520	diffreps_peak_2419128	379	uc008ydx.1	Sept11	4.23944	8.7009e-05	0.00482422	up
chr7	34192921	34193106	diffreps_peak_2736752	185	NM_026549	Pdcd2l	11	0.000925536	0.0206979	up
chr4	116051801	116052760	diffreps_peak_2244685	959	ENSMUST00000165493	Nsun4	12.9048	4.09899e-07	0.000107538	up
chr18	62752121	62752580	diffreps_peak_1523709	459	ENSMUST00000067450	2700046A07Rik	101	0.000196638	0.00744225	up
chr4	40743861	40744158	diffreps_peak_2143556	297	uc008shv.2	Smu1	3.8169	0.000394213	0.0131196	up
chr10	127262767	127263200	diffreps_peak_428215	433	NM_008447	Kif5a	121	4.52945e-05	0.00274518	up
chr13	73939121	73940000	diffreps_peak_829550	879	uc007rel.1	Brd9	111	9.42148e-05	0.00482422	up
chr3	89995445	89995620	diffreps_peak_1995775	175	NM_011826	Hax1	91	0.000412071	0.0131196	up
chr10	118868149	118868298	diffreps_peak_417858	149	NM_001014390	Dyrk2	121	4.52945e-05	0.00274518	up
chr17	49457061	49457620	diffreps_peak_1379337	559	NM_001008231	Daam2	7.66667	0.000430406	0.0134449	up
chr2	127441901	127442120	diffreps_peak_1807655	219	NM_029629	Fahd2a	211	6.83061e-08	2.70759e-05	up
chr4	149328541	149329360	diffreps_peak_2286541	819	NM_022022	Ube4b	2.88192	3.68813e-07	9.87857e-05	up
chr9	20354063	20354249	diffreps_peak_3070423	186	NM_001004190	Zfp560	11	0.000925536	0.0206979	up
chr7	102035306	102035461	diffreps_peak_2825027	155	NM_029211	Rnf121	121	4.52945e-05	0.00274518	up
chr7	27853901	27854460	diffreps_peak_2728164	559	NM_011762	Zfp59	4.77049	4.99446e-05	0.00300718	up
chr18	37731921	37732180	diffreps_peak_1489874	259	NM_033577	Pcdhgb5	6.48387	0.00017585	0.00744225	up
chr6	149325981	149326180	diffreps_peak_2690153	199	NM_026054	2810474O19Rik	2.65563	0.000595049	0.0181372	up
chr13	55475081	55475536	diffreps_peak_808166	455	NM_019813	Dbn1	101	0.000196638	0.00744225	up
chr16	94443241	94443440	diffreps_peak_1313838	199	NM_009441	Ttc3	2.9084	0.000346614	0.0123781	up
chr18	41998666	41999049	diffreps_peak_1495997	383	NM_001033426	Grxcr2	101	0.000196638	0.00744225	up
chr18	34903581	34903980	diffreps_peak_1485737	399	NM_144866	Etf1	2.39303	0.000567534	0.0173076	up
chr12	84356341	84357850	diffreps_peak_695747	1509	uc011yox.1	Fam161b	5.63415	0.000120948	0.006114	up
chr11	97138761	97139120	diffreps_peak_556314	359	NM_198100	Tbkbp1	6.36585	2.17638e-05	0.00173962	up
chr10	67266688	67267340	diffreps_peak_351032	652	NM_001036293	Nrbf2	261	1.92946e-09	1.72262e-06	up
chr1	164128162	164128340	diffreps_peak_220698	178	NM_011347	Selp	241	8.01666e-09	5.24658e-06	up
chr6	65703501	65704040	diffreps_peak_2579169	539	NM_172399	Ndnf	4.77049	4.99446e-05	0.00300718	up
chr1	64602301	64602520	diffreps_peak_85314	219	NM_009952	Creb1	111	9.42148e-05	0.00482422	up
chr13	98735041	98735400	diffreps_peak_864728	359	uc007roz.2	Fcho2	11.9091	0.000477076	0.0146862	up
chr5	124124301	124124554	diffreps_peak_2459603	253	uc008zpa.3	Pitpnm2	111	9.42148e-05	0.00482422	up
chr2	158382581	158383640	diffreps_peak_1847759	1059	NM_175692	Snhg11	3.87958	3.74458e-09	3.06806e-06	up
chr8	70353101	70353273	diffreps_peak_2969179	172	NM_030680	Upf1	13.7273	0.000126088	0.00615213	up
chr4	154320581	154320922	diffreps_peak_2292312	341	NM_027504	Prdm16	7.19048	0.000795439	0.0198355	up
chr6	122078641	122078822	diffreps_peak_2653774	181	NM_008646	Mug2	111	9.42148e-05	0.00482422	up
chr4	109322069	109322215	diffreps_peak_2234951	146	NM_007943	Eps15	8.61905	0.000124547	0.00615213	up
chr7	28185713	28186029	diffreps_peak_2728648	316	NM_001037957	Dyrk1b	2.9337	2.17373e-05	0.00173962	up
chr6	65042721	65042940	diffreps_peak_2578252	219	NM_007958	Smarcad1	81	0.000867779	0.0198355	up
chr1	167078536	167079160	diffreps_peak_224506	624	NM_175461	Fam78b	251	3.9315e-09	3.06806e-06	up
chr7	100845847	100846040	diffreps_peak_2823335	193	NM_177073	Relt	81	0.000867779	0.0198355	up
chr5	76210401	76211400	diffreps_peak_2395476	999	NM_007715	Clock	131	2.18387e-05	0.00173962	up
chr19	7276241	7276440	diffreps_peak_1564698	199	NM_007928	Mark2	151	5.11318e-06	0.000630392	up
chr7	64392644	64392820	diffreps_peak_2775805	176	ENSMUST00000037205	Mcee	81	0.000867779	0.0198355	up
chr8	67691621	67691960	diffreps_peak_2965081	339	NM_027626	Psd3	12.8182	0.000245462	0.00884481	up
chr1	180234988	180235209	diffreps_peak_242396	221	NM_011183	Psen2	8.09677	8.83423e-06	0.00099318	up
chr17	25827652	25827993	diffreps_peak_1348658	341	NM_173741	Wdr24	131	2.18387e-05	0.00173962	up
chr2	109917861	109918180	diffreps_peak_1784399	319	NM_172671	Lgr4	13.7273	0.000126088	0.00615213	up
chr17	15545101	15545360	diffreps_peak_1333705	259	NM_144809	Prdm9	171	1.20639e-06	0.000223055	up
chr7	80673269	80673500	diffreps_peak_2795659	231	uc009ibb.1	Crtc3	11	0.000925536	0.0206979	up
chr9	121769261	121769560	diffreps_peak_3199902	299	NM_001166644	Zfp651	8.61905	0.000124547	0.00615213	up
chr4	45035741	45036082	diffreps_peak_2149506	341	NM_001024142	Fbxo10	121	4.52945e-05	0.00274518	up
chr7	143458861	143459021	diffreps_peak_2876486	160	NM_009876	Cdkn1c	3.95082	0.000672163	0.0198355	up
chr3	126945681	126946180	diffreps_peak_2046881	499	ENSMUST00000182112	Ank2	4.92157	0.000136115	0.00661684	up
chr8	105931621	105931802	diffreps_peak_3016505	181	NM_173432	Pskh1	161	2.48155e-06	0.000363755	up
chr4	138781001	138781700	diffreps_peak_2272565	699	NM_011109	Pla2g2d	121	4.52945e-05	0.00274518	up
chr4	134563561	134563832	diffreps_peak_2267713	271	NM_207237	Man1c1	121	4.52945e-05	0.00274518	up
chr2	25505281	25505471	diffreps_peak_1668955	190	ENSMUST00000015239	Fbxw5	161	2.48155e-06	0.000363755	up
chr9	104042321	104043140	diffreps_peak_3178195	819	NM_028721	Nphp3	121	4.52945e-05	0.00274518	up
chr3	94497841	94498720	diffreps_peak_2002130	879	NM_029721	Snx27	3.8169	0.000394213	0.0131196	up
chr2	31423901	31424067	diffreps_peak_1675752	166	ENSMUST00000113532	Hmcn2	16.4545	1.69522e-05	0.00152816	up
chr8	35589661	35589920	diffreps_peak_2920084	259	NM_001081279	Mfhas1	4.11475	0.000404168	0.0131196	up
chr7	4715981	4716411	diffreps_peak_2692912	430	ENSMUST00000086363	Tmem150b	121	4.52945e-05	0.00274518	up
chr17	14964188	14964355	diffreps_peak_1332911	167	NM_001123367	Gm3448	4.60656	8.48938e-05	0.00480626	up
chrX	53669176	53669320	diffreps_peak_3256129	144	NM_001018063	Cxx1b	4.33333	0.000675672	0.0198355	up
chr3	89164941	89165106	diffreps_peak_1994783	165	NM_007712	Clk2	7.66667	0.000430406	0.0134449	up
chr2	145909761	145910300	diffreps_peak_1831913	539	ENSMUST00000134759	Naa20	11	0.000925536	0.0206979	up
chr11	98089061	98089260	diffreps_peak_557565	199	NM_028149	Fbxl20	101	0.000196638	0.00744225	up
chr2	128611581	128611940	diffreps_peak_1808899	359	NM_008569	Anapc1	141	1.05557e-05	0.00099318	up
chr13	13511381	13511780	diffreps_peak_754760	399	NM_010917	Nid1	3.38095	7.99361e-15	4.70834e-11	up
chr16	93769461	93769840	diffreps_peak_1313037	379	NM_027293	Dopey2	3.8169	0.000394213	0.0131196	up
chr2	33411341	33411920	diffreps_peak_1678222	579	NM_001085507	Zbtb34	7.19048	0.000795439	0.0198355	up
chr5	43739297	43739475	diffreps_peak_2350699	178	NM_172274	Cc2d2a	11	0.000925536	0.0206979	up
chr16	27448221	27448600	diffreps_peak_1222757	379	NM_026202	Ccdc50	141	1.05557e-05	0.00099318	up
chr19	38308621	38308939	diffreps_peak_1607495	318	NM_020278	Lgi1	141	1.05557e-05	0.00099318	up
chr15	36265801	36266000	diffreps_peak_1104748	199	NM_013923	Rnf19a	131	2.18387e-05	0.00173962	up
chr5	45512241	45512691	diffreps_peak_2353041	450	NM_024434	Lap3	2.04022	3.05892e-07	8.31356e-05	up
chr4	133685461	133685765	diffreps_peak_2266616	304	NM_001080819	Arid1a	7.13861	3.57159e-13	1.44522e-09	up
chr7	111779501	111779920	diffreps_peak_2839304	419	NM_173739	Galnt18	3.41758	0.000346866	0.0123785	up
chr10	76709881	76710080	diffreps_peak_362848	199	NM_009933	Col6a1	7.12903	5.37479e-05	0.00320504	up
chr10	79064373	79064640	diffreps_peak_365537	267	NM_001004362	2610008E11Rik	6.36585	2.17638e-05	0.00173962	up
chr4	56811581	56811980	diffreps_peak_2164641	399	NM_018761	Ctnnal1	3.07207	0.000445776	0.0139156	up
chrX	151901498	151901660	diffreps_peak_3357488	162	NM_021523	Huwe1	6.29412	2.74583e-06	0.000398041	up
chr15	7194881	7195400	diffreps_peak_1064418	519	NM_013584	Lifr	2.24654	2.50351e-05	0.0019913	up
chr13	75767841	75768038	diffreps_peak_832296	197	uc007rfw.1	Ell2	91	0.000412071	0.0131196	up
chr16	44216401	44216640	diffreps_peak_1245573	239	NM_001029889	Gm608	5.11765	7.89481e-05	0.0044906	up
chr17	34042400	34042611	diffreps_peak_1359194	211	NM_009926	Col11a2	101	0.000196638	0.00744225	up
chrX	169926950	169927200	diffreps_peak_3375063	250	ENSMUST00000163810	Mid1	81	0.000867779	0.0198355	up
chr3	103954104	103954247	diffreps_peak_2014436	143	NM_172684	Rsbn1	91	0.000412071	0.0131196	up
chr10	13261765	13261924	diffreps_peak_274768	159	NM_001033257	Phactr2	3.27092	1.5466e-08	9.14514e-06	up
chr2	85139141	85139520	diffreps_peak_1750118	379	NM_011784	Aplnr	201	1.3978e-07	4.51198e-05	up
chr18	12754061	12754463	diffreps_peak_1454687	402	NM_027687	Cabyr	111	9.42148e-05	0.00482422	up
chr13	55451702	55451843	diffreps_peak_808129	141	NM_011938	Grk6	2.35729	1.02329e-07	3.93668e-05	up
chr5	138278214	138278380	diffreps_peak_2476165	166	NM_172412	Gpc2	91	0.000412071	0.0131196	up
chr10	80901541	80902060	diffreps_peak_367816	519	NM_010722	Lmnb2	11	0.000925536	0.0206979	up
chr10	112926461	112926800	diffreps_peak_410155	339	NM_001033474	Atxn7l3b	101	0.000196638	0.00744225	up
chr15	80969481	80970320	diffreps_peak_1163252	839	NM_009634	Adsl	101	0.000196638	0.00744225	up
chr13	98839481	98839720	diffreps_peak_864951	239	ENSMUST00000109399	Tnpo1	81	0.000867779	0.0198355	up
chr11	103190295	103190658	diffreps_peak_563852	363	uc007ltw.1	Fmnl1	6.09804	4.85205e-06	0.000630392	up
chr14	60228708	60228900	diffreps_peak_970726	192	NM_170591	Nupl1	121	4.52945e-05	0.00274518	up
chr12	3309821	3309969	diffreps_peak_587118	148	NM_016676	Rab10	4.90244	0.000644056	0.019461	up
chrX	16687161	16687620	diffreps_peak_3216811	459	NM_173740	Maoa	81	0.000867779	0.0198355	up
chr9	121784015	121784240	diffreps_peak_3199921	225	NM_029095	Hhatl	4.58779	1.02017e-08	6.40165e-06	up
chr17	28398921	28399260	diffreps_peak_1351875	339	NM_010220	Fkbp5	121	4.52945e-05	0.00274518	up
chr7	126870921	126871220	diffreps_peak_2857650	299	NM_001163775	Taok2	3.19858	3.48115e-05	0.00267373	up
chr8	84800201	84800344	diffreps_peak_2989857	143	ENSMUST00000099070	Nfix	10.0323	2.20972e-07	6.71342e-05	up
chr14	27480641	27481060	diffreps_peak_928624	419	NM_028945	Fam208a	2.35747	0.000402756	0.0131196	up
chr2	122056061	122056598	diffreps_peak_1800673	537	ENSMUST00000028668	Eif3j1	2.46919	0.000227188	0.00852502	up
chr3	98310041	98310738	diffreps_peak_2007436	697	NM_008256	Hmgcs2	9.09524	6.6655e-05	0.00383555	up
chr5	134163623	134163805	diffreps_peak_2470899	182	NM_033572	Wbscr16	221	3.34129e-08	1.53925e-05	up
chr9	45828501	45828691	diffreps_peak_3102518	190	ENSMUST00000117194	Cep164	111	9.42148e-05	0.00482422	up
chr10	60371781	60372240	diffreps_peak_341196	459	NM_028732	4632428N05Rik	9.09524	6.6655e-05	0.00383555	up
chr11	73261181	73261322	diffreps_peak_525287	141	NM_001001445	Trpv1	81	0.000867779	0.0198355	up
chr11	84964712	84964876	diffreps_peak_540700	164	NM_007607	Car4	6.16129	0.000316022	0.011302	up
chr12	16820228	16820480	diffreps_peak_604979	252	uc033gcv.1	E2f6	2.13379	1.66838e-05	0.00152816	up
chr9	78461519	78461691	diffreps_peak_3144335	172	NM_026658	Mto1	191	2.86358e-07	7.91541e-05	up
chr15	73587520	73587724	diffreps_peak_1155195	204	uc007wcg.2	Slc45a4	81	0.000867779	0.0198355	up
chr3	107299119	107299281	diffreps_peak_2019530	162	NM_146136	Slc16a4	7.19048	0.000795439	0.0198355	up
chr18	34913553	34913693	diffreps_peak_1485754	140	NM_144866	Etf1	2.8328	9.58461e-08	3.691e-05	up
chr4	117872861	117873680	diffreps_peak_2247240	819	uc008ujb.2	B4galt2	81	0.000867779	0.0198355	up
chr18	63777541	63778100	diffreps_peak_1524861	559	NM_001014981	Wdr7	3.63736	0.000134357	0.00654695	up
chr1	132027261	132027460	diffreps_peak_176886	199	NM_172510	Mfsd4	11	5.31887e-06	0.000646763	up
chr18	36739481	36739832	diffreps_peak_1488388	351	uc008eoh.1	Tmco6	81	0.000867779	0.0198355	up
chr11	80118964	80119141	diffreps_peak_534856	177	NM_001029856	Atad5	101	0.000196638	0.00744225	up
chr12	102312974	102313180	diffreps_peak_719343	206	NM_177620	Rin3	81	0.000867779	0.0198355	up
chr4	143794732	143795160	diffreps_peak_2277943	428	NM_001007077	Gm13023	161	2.48155e-06	0.000363755	up
chr9	64311445	64311640	diffreps_peak_3125073	195	NM_172519	Dis3l	20.0909	1.15072e-06	0.000223055	up
chr11	76212201	76212540	diffreps_peak_529560	339	NM_177367	Gemin4	101	0.000196638	0.00744225	up
chr8	120081094	120081360	diffreps_peak_3033738	266	NM_133967	Zdhhc7	331	1.34506e-11	3.11899e-08	up
chr5	147654268	147654509	diffreps_peak_2487068	241	ENSMUST00000031652	Flt1	81	0.000867779	0.0198355	up
chr16	20231781	20232573	diffreps_peak_1213615	792	NM_001033237	Yeats2	121	4.52945e-05	0.00274518	up
chr8	70251701	70251900	diffreps_peak_2969038	199	NM_172755	Sugp2	101	0.000196638	0.00744225	up
chr3	142505421	142505662	diffreps_peak_2067753	241	NM_153564	Gbp5	191	2.86358e-07	7.91541e-05	up
chr8	84097071	84097400	diffreps_peak_2988949	329	NM_172502	Dcaf15	121	4.52945e-05	0.00274518	up
chr2	93202921	93203540	diffreps_peak_1761805	619	NM_183180	Tspan18	2.08504	0.000262269	0.00944399	up
chr19	46311580	46311960	diffreps_peak_1618242	380	uc008hsu.2	Nfkb2	3.41758	0.000346866	0.0123785	up
chr11	53299801	53300000	diffreps_peak_500479	199	uc007ivs.1	AK038627	7.66667	0.000430406	0.0134449	up
chr4	57568158	57568415	diffreps_peak_2165563	257	ENSMUST00000102904	Palm2	2.31222	0.000578321	0.0176342	up
chr16	32626548	32626740	diffreps_peak_1229155	192	NM_011638	Tfrc	81	0.000867779	0.0198355	up
chr5	8824721	8824892	diffreps_peak_2303413	171	NM_011075	Abcb1b	3.48227	5.67867e-06	0.000689786	up
chr4	12144981	12145300	diffreps_peak_2103379	319	NM_028226	Rbm12b1	2.87135	5.73368e-05	0.00341604	up
chr7	101512521	101512800	diffreps_peak_2824355	279	NM_001008548	Pde2a	81	0.000867779	0.0198355	up
chr19	46314612	46314803	diffreps_peak_1618251	191	NM_028627	Psd	101	0.000196638	0.00744225	up
chr3	87086381	87086580	diffreps_peak_1991893	199	NM_130867	Kirrel	9.09524	6.6655e-05	0.00383555	up
chr2	181411741	181411940	diffreps_peak_1874164	199	NM_027656	Zbtb46	81	0.000867779	0.0198355	up
chr17	36948354	36948580	diffreps_peak_1362782	226	NM_029632	Ppp1r11	11	5.31887e-06	0.000646763	up
chr9	77983801	77984340	diffreps_peak_3143716	539	NM_134255	Elovl5	2.67702	0.000341471	0.0121997	up
chr10	99024581	99025100	diffreps_peak_391166	519	NM_026482	Atp2b1	15.5455	3.3131e-05	0.00254613	up
chr1	75186981	75187186	diffreps_peak_99437	205	NM_001288613	Atg9a	121	4.52945e-05	0.00274518	up
chr1	180736691	180736840	diffreps_peak_243035	149	NM_133225	Acbd3	2.30626	3.55493e-12	1.02423e-08	up
chr9	108485766	108485910	diffreps_peak_3183648	144	NM_008483	Lamb2	4.33333	1.89414e-05	0.00167	up
chr2	88423301	88423960	diffreps_peak_1755050	659	NM_001011816	Olfr1181	81	0.000867779	0.0198355	up
chr12	80168857	80169016	diffreps_peak_689890	159	NM_134156	Actn1	10.0476	1.89246e-05	0.00167	up
chr4	98774673	98774892	diffreps_peak_2221918	219	NM_172872	Kank4	141	1.05557e-05	0.00099318	up
chr4	81278498	81278760	diffreps_peak_2198512	262	NM_010820	Mpdz	11.9091	0.000477076	0.0146862	up
chr1	155127877	155128140	diffreps_peak_208632	263	NM_008209	Mr1	4.52941	0.000398353	0.0131196	up
chr13	95351501	95351702	diffreps_peak_860942	201	NM_025630	Aggf1	281	4.65637e-10	5.58396e-07	up
chr10	76599581	76599893	diffreps_peak_362728	312	uc007fuv.2	Col6a2	81	0.000867779	0.0198355	up
chr2	52280461	52280642	diffreps_peak_1704802	181	NM_010889	Neb	131	2.18387e-05	0.00173962	up
chr13	55322141	55322281	diffreps_peak_808019	140	NM_025596	Prelid1	14.3333	5.89155e-08	2.54829e-05	up
chr7	25334791	25334955	diffreps_peak_2724733	164	NM_001160400	Megf8	101	0.000196638	0.00744225	up
chr5	147322156	147322320	diffreps_peak_2486480	164	NM_001039678	Urad	121	4.52945e-05	0.00274518	up
chr8	110897267	110897740	diffreps_peak_3022379	473	uc009nli.2	Fuk	81	0.000867779	0.0198355	up
chr5	124395894	124396046	diffreps_peak_2460024	152	NM_001081203	Sbno1	2.30152	8.06962e-07	0.000169889	up
chr10	121931313	121931480	diffreps_peak_421423	167	NM_001081037	Srgap1	11.9091	0.000477076	0.0146862	up
chrX	10208021	10208822	diffreps_peak_3210627	801	NM_001177954	Rpgr	91	0.000412071	0.0131196	up
chr1	11598861	11599800	diffreps_peak_13028	939	NM_001160370	A830018L16Rik	101	0.000196638	0.00744225	up
chr12	112781061	112781300	diffreps_peak_730440	239	ENSMUST00000124526	Ahnak2	81	0.000867779	0.0198355	up
chr8	36935583	36935900	diffreps_peak_2922078	317	uc009llv.2	Dlc1	13.7273	0.000126088	0.00615213	up
chr6	124727384	124727534	diffreps_peak_2657653	150	NM_013545	Ptpn6	11	0.000925536	0.0206979	up
chr8	53523175	53523380	diffreps_peak_2944992	205	NM_001005847	Aga	4.52941	0.000398353	0.0131196	up
chr2	38960481	38960760	diffreps_peak_1685662	279	ENSMUST00000057279	Olfml2a	81	0.000867779	0.0198355	up
chr15	76659261	76659736	diffreps_peak_1158210	475	NM_001276333	Cyhr1	6.12195	3.87118e-05	0.00274518	up
chr15	86030181	86030620	diffreps_peak_1169071	439	NM_009886	Celsr1	101	0.000196638	0.00744225	up
chr13	32822301	32822610	diffreps_peak_780650	309	NM_030215	Wrnip1	101	0.000196638	0.00744225	up
chr14	26063781	26064660	diffreps_peak_926370	879	NM_025311	Tmem254a	4.16832	4.19436e-06	0.000586399	up
chr6	29200433	29200620	diffreps_peak_2529962	187	ENSMUST00000162739	Impdh1	101	0.000196638	0.00744225	up
chr3	104013258	104013420	diffreps_peak_2014541	162	ENSMUST00000064371	Magi3	181	5.8736e-07	0.000128341	up
chr5	110577439	110577620	diffreps_peak_2443945	181	NM_198306	Galnt9	17.3636	8.66475e-06	0.00099318	up
chr6	142402861	142403440	diffreps_peak_2681249	579	NM_025872	Golt1b	81	0.000867779	0.0198355	up
chr14	16412918	16413119	diffreps_peak_913064	201	NM_009409	Top2b	4.8914	3.44169e-15	2.14817e-11	up
chr11	97716761	97717000	diffreps_peak_557105	239	NM_054051	Pip4k2b	81	0.000867779	0.0198355	up
chr6	72439581	72440000	diffreps_peak_2588901	419	uc029vwe.2	4930414L22Rik	91	0.000412071	0.0131196	up
chr14	20499313	20499600	diffreps_peak_919024	287	NM_008914	Ppp3cb	101	0.000196638	0.00744225	up
chr2	172377661	172378006	diffreps_peak_1863358	345	NM_024199	Cstf1	101	0.000196638	0.00744225	up
chr2	180967361	180967660	diffreps_peak_1873653	299	NM_001177706	Arfgap1	131	2.18387e-05	0.00173962	up
chrX	151344581	151344936	diffreps_peak_3356746	355	NM_198105	Fam120c	141	1.05557e-05	0.00099318	up
chr4	119195521	119195740	diffreps_peak_2248844	219	ENSMUST00000097908	Ccdc23	131	2.18387e-05	0.00173962	up
chr10	52346048	52346229	diffreps_peak_330312	181	NM_053187	Gopc	5.31373	4.55733e-05	0.00275484	up
chr1	150806367	150806512	diffreps_peak_203177	145	NM_001024720	Hmcn1	111	9.42148e-05	0.00482422	up
chr2	126890481	126890800	diffreps_peak_1806904	319	NM_023220	Sppl2a	91	0.000412071	0.0131196	up
chr3	108404348	108404571	diffreps_peak_2020745	223	NM_017392	Celsr2	101	0.000196638	0.00744225	up
chr8	14888661	14889118	diffreps_peak_2892820	457	NM_012000	Cln8	17.3636	8.66475e-06	0.00099318	up
chr8	22069821	22070240	diffreps_peak_2902979	419	NM_183142	Alg11	91	0.000412071	0.0131196	up
chr18	37686201	37686600	diffreps_peak_1489769	399	NM_033587	Pcdhga4	121	4.52945e-05	0.00274518	up
chr10	80634221	80634580	diffreps_peak_367506	359	NM_134002	Csnk1g2	2.11111	5.10758e-07	0.000128341	up
chr19	3969881	3970260	diffreps_peak_1560412	379	NM_028545	1700055N04Rik	81	0.000867779	0.0198355	up
chr13	74480056	74480660	diffreps_peak_830248	604	NM_146231	Zfp825	4.90244	0.000644056	0.019461	up
chr2	126892301	126892500	diffreps_peak_1806906	199	NM_023220	Sppl2a	81	0.000867779	0.0198355	up
chr16	43624921	43625120	diffreps_peak_1244789	199	ENSMUST00000114694	Zbtb20	2.49533	4.02568e-06	0.000564417	up
chr7	99460481	99460984	diffreps_peak_2821456	503	NM_201352	Gdpd5	3.67606	0.0006448	0.019461	up
chr9	106470841	106471140	diffreps_peak_3181055	299	NM_145619	Parp3	6.60976	1.21889e-05	0.00113498	up
chr8	66705221	66705940	diffreps_peak_2963817	719	NM_010934	Npy1r	131	2.18387e-05	0.00173962	up
chr10	86030927	86031069	diffreps_peak_374278	142	NM_153195	Fbxo7	101	0.000196638	0.00744225	up
chr9	78160662	78160811	diffreps_peak_3143964	149	NM_019987	Ick	31	3.38564e-10	4.49891e-07	up
chr7	83946561	83947240	diffreps_peak_2799954	679	uc009iea.2	Cemip	101	0.000196638	0.00744225	up
chr17	69388041	69388620	diffreps_peak_1406679	579	NM_009547	Zbtb14	2.9084	0.000346614	0.0123781	up
chr6	71591854	71591994	diffreps_peak_2587649	140	NM_173001	Kdm3a	4.33333	1.89414e-05	0.00167	up
chr11	107469941	107470420	diffreps_peak_569969	479	NM_145823	Pitpnc1	5.09836	1.70504e-05	0.00153307	up
chr17	71224961	71225241	diffreps_peak_1408906	280	NM_022882	Lpin2	12.4286	7.80092e-07	0.000164262	up
chr5	33769601	33769811	diffreps_peak_2338464	210	NM_019694	Letm1	12.7073	2.81597e-12	8.58626e-09	up
chr10	80665761	80666040	diffreps_peak_367560	279	NM_021462	Mknk2	2.84834	9.64552e-06	0.00099318	up
chr3	103806301	103807160	diffreps_peak_2014216	859	uc008qtp.1	Dclre1b	81	0.000867779	0.0198355	up
chr18	37448601	37448880	diffreps_peak_1489375	279	NM_053139	Pcdhb14	131	2.18387e-05	0.00173962	up
chr18	74218731	74218977	diffreps_peak_1538425	246	NM_028868	Cxxc1	8.09677	8.83423e-06	0.00099318	up
chr18	65624721	65625040	diffreps_peak_1527303	319	NM_207255	Zfp532	201	1.3978e-07	4.51198e-05	up
chr5	110009801	110010340	diffreps_peak_2443149	539	NM_145563	Zfp932	91	0.000412071	0.0131196	up
chr10	42701061	42701720	diffreps_peak_316429	659	NM_172416	Ostm1	2.1032	0.000778222	0.0198355	up
chr14	54627401	54628320	diffreps_peak_963764	919	NM_175204	Psmb11	81	0.000867779	0.0198355	up
chr18	57391901	57392520	diffreps_peak_1516646	619	NM_028447	Prrc1	91	0.000412071	0.0131196	up
chr16	91729280	91729540	diffreps_peak_1310909	260	ENSMUST00000114001	Itsn1	17.3636	8.66475e-06	0.00099318	up
chrX	20857611	20857788	diffreps_peak_3221277	177	NM_009703	Araf	181	5.8736e-07	0.000128341	up
chr15	5180221	5181040	diffreps_peak_1061616	819	NM_001013367	Prkaa1	3.06612	0.000254903	0.00917959	up
chr7	65701641	65701913	diffreps_peak_2777220	272	NM_026795	Tm2d3	2.9084	0.000346614	0.0123781	up
chr7	79702778	79702985	diffreps_peak_2794376	207	uc009hyq.2	Kif7	81	0.000867779	0.0198355	up
chr12	104776944	104777140	diffreps_peak_721933	196	NM_053155	Clmn	101	0.000196638	0.00744225	up
chr7	24533661	24533980	diffreps_peak_2723815	319	NM_153134	Irgq	4.45679	1.13315e-05	0.00106165	up
chr6	112681338	112681676	diffreps_peak_2641652	338	NM_021385	Rad18	81	0.000867779	0.0198355	up
chr2	26906921	26907300	diffreps_peak_1670594	379	NM_011513	Med22	91	0.000412071	0.0131196	up
chr11	83781761	83782000	diffreps_peak_539255	239	NM_145432	Heatr6	81	0.000867779	0.0198355	up
chr9	21507379	21507580	diffreps_peak_3072008	201	NM_010744	Tmed1	91	0.000412071	0.0131196	up
chr1	52709441	52709755	diffreps_peak_68819	314	NM_133829	Mfsd6	12.4286	7.80092e-07	0.000164262	up
chr11	70136669	70137040	diffreps_peak_521290	371	uc007jtv.2	Mgl2	3.14876	0.000163784	0.00744225	up
chr10	63273681	63274040	diffreps_peak_344642	359	uc007fkb.2	Herc4	91	0.000412071	0.0131196	up
chr3	122269461	122269984	diffreps_peak_2040069	523	ENSMUST00000029769	Gclm	81	0.000867779	0.0198355	up
chr8	71371401	71371780	diffreps_peak_2970525	379	NM_029865	Ocel1	141	1.05557e-05	0.00099318	up
chr6	141686441	141686646	diffreps_peak_2680196	205	ENSMUST00000042812	Slco1b2	91	0.000412071	0.0131196	up
chr6	135367492	135367706	diffreps_peak_2672161	214	NM_001288627	Emp1	5.14634	0.000370802	0.0131196	up
chr16	94693461	94693720	diffreps_peak_1314283	259	NM_007890	Dyrk1a	91	0.000412071	0.0131196	up
chr8	111284181	111284406	diffreps_peak_3022959	225	uc009nmc.1	Rfwd3	141	1.05557e-05	0.00099318	up
chr11	58889201	58889860	diffreps_peak_507140	659	NM_011758	Zfp39	11.4762	2.81044e-06	0.000400213	up
chr8	120568160	120568483	diffreps_peak_3034538	323	NM_198671	Gse1	7.47059	8.45747e-08	3.27007e-05	up
chr4	142140581	142141600	diffreps_peak_2276203	1019	NM_001109684	Kazn	101	0.000196638	0.00744225	up
chr8	72321141	72321520	diffreps_peak_2971839	379	NM_008452	Klf2	4.52113	3.09672e-05	0.00242278	up
chr19	5337628	5337835	diffreps_peak_1562314	207	NM_139301	Catsper1	111	9.42148e-05	0.00482422	up
chr18	66058681	66059000	diffreps_peak_1527783	319	NM_178793	Ccbe1	201	1.3978e-07	4.51198e-05	up
chr7	135699761	135700940	diffreps_peak_2868234	1179	NM_001081117	Mki67	8.70492	5.49079e-11	1.00293e-07	up
chr6	97300208	97300356	diffreps_peak_2621145	148	NM_145148	Frmd4b	91	0.000412071	0.0131196	up
chrX	73353301	73353860	diffreps_peak_3275407	559	NM_031494	Zfp275	101	0.000196638	0.00744225	up
chr9	45395141	45395460	diffreps_peak_3102164	319	NM_022004	Fxyd6	121	4.52945e-05	0.00274518	up
chr5	120898318	120898460	diffreps_peak_2455094	142	NM_145211	Oas1a	11	0.000925536	0.0206979	up
chr1	43569821	43570140	diffreps_peak_55542	319	NM_010879	Nck2	121	4.52945e-05	0.00274518	up
chr1	34879181	34879380	diffreps_peak_45303	199	NM_145516	Plekhb2	7.27451	1.52106e-07	4.82236e-05	up
chr4	146124156	146125560	diffreps_peak_2281319	1404	NM_001037926	Gm13051	131	2.18387e-05	0.00173962	up
chr2	127035261	127036000	diffreps_peak_1807118	739	uc008meo.1	Ap4e1	81	0.000867779	0.0198355	up
chr2	11484654	11484860	diffreps_peak_1648819	206	NM_133232	Pfkfb3	13.7273	0.000126088	0.00615213	up
chr8	40542461	40543300	diffreps_peak_2927179	839	uc009lmw.1	Vps37a	9.09524	6.6655e-05	0.00383555	up
chr11	101189901	101190520	diffreps_peak_561339	619	NM_016782	Cntnap1	121	4.52945e-05	0.00274518	up
chr19	4800565	4800720	diffreps_peak_1561544	155	NM_019869	Rbm14	3.95082	0.000672163	0.0198355	up
chr7	102111281	102111600	diffreps_peak_2825154	319	NM_001081424	Chrna10	101	0.000196638	0.00744225	up
chr8	12947918	12948186	diffreps_peak_2890652	268	uc009kwm.1	Mcf2l	13.7273	0.000126088	0.00615213	up
chr10	41455027	41455195	diffreps_peak_314834	168	NM_153398	Zbtb24	121	4.52945e-05	0.00274518	up
chr9	57645041	57645400	diffreps_peak_3117307	359	NM_007783	Csk	101	0.000196638	0.00744225	up
chr11	87979761	87980600	diffreps_peak_544840	839	NM_026556	Dynll2	2.09239	0	0	up
chr11	104658722	104658900	diffreps_peak_565691	178	NM_016780	Itgb3	161	2.48155e-06	0.000363755	up
chr6	122843061	122843300	diffreps_peak_2654717	239	NM_021899	Foxj2	81	0.000867779	0.0198355	up
chr11	103046378	103046520	diffreps_peak_563630	142	NM_008707	Nmt1	2.16809	8.2122e-05	0.00467009	up
chr4	129461835	129462002	diffreps_peak_2261487	167	ENSMUST00000138013	Bsdc1	6.16129	0.000316022	0.011302	up
chr5	115646521	115646740	diffreps_peak_2449898	219	NM_198163	Rab35	5.83871	0.000565181	0.017238	up
chr8	122335112	122335259	diffreps_peak_3036093	147	NM_009569	Zfpm1	271	9.47559e-10	9.98051e-07	up
chr10	13124855	13125168	diffreps_peak_274557	313	NM_009538	Plagl1	91	0.000412071	0.0131196	up
chr17	13526104	13526300	diffreps_peak_1331393	196	ENSMUST00000144015	Smok4a	12.8182	0.000245462	0.00884481	up
chr19	23724001	23724780	diffreps_peak_1587112	779	ENSMUST00000067077	Gm9938	131	2.18387e-05	0.00173962	up
chr18	52518241	52519233	diffreps_peak_1510727	992	NM_010728	Lox	7.66667	0.000430406	0.0134449	up
chr18	75128861	75129480	diffreps_peak_1539474	619	uc008fqa.1	Dym	81	0.000867779	0.0198355	up
chr14	51989261	51989860	diffreps_peak_959984	599	NM_198249	Arhgef40	2.12219	4.6901e-05	0.00283485	up
chr17	74500081	74500277	diffreps_peak_1412835	196	NM_026417	Yipf4	12.8182	0.000245462	0.00884481	up
chr6	39398001	39399020	diffreps_peak_2543981	1019	NM_018810	Mkrn1	11	2.26912e-10	3.17625e-07	up
chr6	87089181	87089880	diffreps_peak_2608489	699	NM_013528	Gfpt1	12.8182	0.000245462	0.00884481	up
chr1	12990101	12990600	diffreps_peak_15088	499	NM_172841	Slco5a1	9.70968	4.11053e-07	0.000107538	up
chr14	32061741	32062040	diffreps_peak_933978	299	ENSMUST00000022460	Galnt15	2.34328	0.000819705	0.0198355	up
chr3	96632741	96633080	diffreps_peak_2005153	339	NM_025875	Rbm8a	12.8182	0.000245462	0.00884481	up
chr9	109224361	109224514	diffreps_peak_3184617	153	NM_001008428	Fbxw20	101	0.000196638	0.00744225	up
chr5	77285101	77285920	diffreps_peak_2396903	819	ENSMUST00000080359	Rest	7.19048	0.000795439	0.0198355	up
chr6	134035699	134035880	diffreps_peak_2670334	181	NM_007961	Etv6	151	5.11318e-06	0.000630392	up
chr13	27512610	27512825	diffreps_peak_773790	215	uc007pxs.1	Prl8a8	101	0.000196638	0.00744225	up
chr2	92378795	92378948	diffreps_peak_1761012	153	NM_145122	Pex16	91	0.000412071	0.0131196	up
chr3	88395904	88396100	diffreps_peak_1993564	196	NM_025928	Pmf1	91	0.000412071	0.0131196	up
chr7	45473401	45473600	diffreps_peak_2750805	199	ENSMUST00000011526	Dhdh	24.6364	3.92132e-08	1.76788e-05	up
chr19	53930541	53930880	diffreps_peak_1628149	339	NM_001195338	Bbip1	111	9.42148e-05	0.00482422	up
chr4	129148921	129149220	diffreps_peak_2261075	299	ENSMUST00000072431	S100pbp	81	0.000867779	0.0198355	up
chr6	125163138	125163320	diffreps_peak_2658254	182	NM_008084	Gapdh	221	3.34129e-08	1.53925e-05	up
chr18	78858881	78859180	diffreps_peak_1543814	299	NM_053099	Setbp1	5.83871	0.000565181	0.017238	up
chr8	85056021	85056400	diffreps_peak_2990195	379	NM_145390	Tnpo2	11	0.000925536	0.0206979	up
chr4	109963161	109963960	diffreps_peak_2235959	799	NM_007983	Faf1	111	9.42148e-05	0.00482422	up
chr8	114874861	114875238	diffreps_peak_3027185	377	ENSMUST00000109108	Wwox	8.61905	0.000124547	0.00615213	up
chr10	75412766	75412938	diffreps_peak_361214	172	NM_133995	Upb1	9.57143	3.55654e-05	0.0026792	up
chr9	40297001	40297300	diffreps_peak_3096379	299	ENSMUST00000121357	Gramd1b	11.9091	0.000477076	0.0146862	up
chr2	155992401	155992720	diffreps_peak_1844852	319	NM_008383	Cep250	4.11475	0.000404168	0.0131196	up
chr4	148464302	148464480	diffreps_peak_2285268	178	NM_020009	Mtor	111	9.42148e-05	0.00482422	up
chr10	85388281	85388478	diffreps_peak_373600	197	NM_028709	Btbd11	101	0.000196638	0.00744225	up
chr5	25375875	25376027	diffreps_peak_2328115	152	NM_001081383	Kmt2c	3.06107	0.000146109	0.00706073	up
chr12	103688281	103689040	diffreps_peak_720924	759	NM_026687	Serpina1f	81	0.000867779	0.0198355	up
chr8	72009043	72009242	diffreps_peak_2971443	199	NM_024444	Cyp4f18	111	9.42148e-05	0.00482422	up
chr10	79396861	79397198	diffreps_peak_366088	337	ENSMUST00000170596	Vmn2r82	81	0.000867779	0.0198355	up
chr4	154631541	154632140	diffreps_peak_2292832	599	uc008wby.2	5930403L14Rik	15.2857	1.60557e-08	9.14514e-06	up
chr2	128612921	128613063	diffreps_peak_1808901	142	NM_008569	Anapc1	81	0.000867779	0.0198355	up
chr6	71871132	71871320	diffreps_peak_2588110	188	uc009chn.1	Immt	91	0.000412071	0.0131196	up
chr16	14461041	14461208	diffreps_peak_1205382	167	NM_008576	Abcc1	11.9091	0.000477076	0.0146862	up
chr14	61212901	61213120	diffreps_peak_971827	219	ENSMUST00000119943	Sacs	4.23944	8.7009e-05	0.00482422	up
chr5	129998658	129999060	diffreps_peak_2465603	402	uc008ztv.1	Gusb	101	0.000196638	0.00744225	up
chr9	120175581	120176080	diffreps_peak_3198037	499	NM_008614	Mobp	101	0.000196638	0.00744225	up
chr14	3587474	3587637	diffreps_peak_894973	163	ENSMUST00000178728	Gm3005	121	4.52945e-05	0.00274518	up
chr18	70472290	70472480	diffreps_peak_1533582	190	NM_172967	4930503L19Rik	81	0.000867779	0.0198355	up
chr11	84877561	84878080	diffreps_peak_540606	519	NM_027388	Pigw	12.8182	0.000245462	0.00884481	up
chr7	80219185	80219336	diffreps_peak_2795042	151	NM_013659	Sema4b	271	9.47559e-10	9.98051e-07	up
chr17	78736253	78736400	diffreps_peak_1418871	147	NM_011500	Strn	3.06107	0.000146109	0.00706073	up
chr3	34057181	34057760	diffreps_peak_1919687	579	ENSMUST00000011029	Dnajc19	4.90244	0.000644056	0.019461	up
chr19	7275861	7276100	diffreps_peak_1564697	239	NM_007928	Mark2	111	9.42148e-05	0.00482422	up
chr5	101910926	101911079	diffreps_peak_2432109	153	NM_172882	Wdfy3	91	0.000412071	0.0131196	up
chr8	26021420	26021560	diffreps_peak_2907939	140	NM_207659	Hook3	81	0.000867779	0.0198355	up
chr4	137796241	137796384	diffreps_peak_2271419	143	NM_007431	Alpl	101	0.000196638	0.00744225	up
chrX	166372821	166373340	diffreps_peak_3371479	519	uc009uwj.2	Gpm6b	91	0.000412071	0.0131196	up
chr3	127680241	127680760	diffreps_peak_2048241	519	NM_027808	Alpk1	161	2.48155e-06	0.000363755	up
chr4	134279360	134279541	diffreps_peak_2267365	181	ENSMUST00000127857	Pdik1l	121	4.52945e-05	0.00274518	up
chr17	28066746	28067168	diffreps_peak_1351502	422	NM_013687	Tcp11	101	0.000196638	0.00744225	up
chr3	32463301	32463840	diffreps_peak_1917487	539	NM_008839	Pik3ca	2.75573	0.000803954	0.0198355	up
chr5	100035001	100035240	diffreps_peak_2429834	239	uc008ygz.1	Hnrnpdl	11	0.000925536	0.0206979	up
chr11	75312692	75312832	diffreps_peak_528289	140	NM_026653	Rpa1	8.07317	3.51317e-07	9.41798e-05	up
chr9	49503141	49503800	diffreps_peak_3106779	659	NM_001081445	Ncam1	151	5.11318e-06	0.000630392	up
chr7	128595972	128596278	diffreps_peak_2859953	306	ENSMUST00000179317	Gm7258	81	0.000867779	0.0198355	up
chr4	58811370	58811562	diffreps_peak_2167403	192	NM_172381	AI314180	2.03976	2.3876e-09	2.07845e-06	up
chr10	86071461	86071960	diffreps_peak_374340	499	uc007gnp.1	Syn3	101	0.000196638	0.00744225	up
chr2	156307293	156307960	diffreps_peak_1845377	667	NM_172674	Phf20	3.61261	2.84473e-05	0.00225127	up
chr9	110638641	110638906	diffreps_peak_3186575	265	NM_183276	Nbeal2	121	4.52945e-05	0.00274518	up
chr18	44887941	44888420	diffreps_peak_1499944	479	NM_001163013	Ythdc2	91	0.000412071	0.0131196	up
chr9	14900561	14900871	diffreps_peak_3062657	310	uc012gom.1	Folr4	81	0.000867779	0.0198355	up
chr1	93618892	93619050	diffreps_peak_122419	158	NM_145519	Farp2	16.4545	1.69522e-05	0.00152816	up
chr19	60837981	60838520	diffreps_peak_1636835	539	NM_053198	Sfxn4	121	4.52945e-05	0.00274518	up
chr13	34032495	34032800	diffreps_peak_782399	305	NM_009068	Ripk1	7.66667	0.000430406	0.0134449	up
chr2	25929481	25929780	diffreps_peak_1669350	299	NM_001276359	Camsap1	91	0.000412071	0.0131196	up
chr10	11170246	11170503	diffreps_peak_271627	257	NM_172937	Shprh	5.87805	6.85764e-05	0.00392068	up
chr12	73941687	73941852	diffreps_peak_681604	165	NM_010431	Hif1a	2.5528	0.000755829	0.0198355	up
chr2	69835021	69835360	diffreps_peak_1729839	339	NM_177784	Klhl23	4.93443	2.92463e-05	0.0023071	up
chr8	25677781	25677972	diffreps_peak_2907427	191	NM_001001735	Whsc1l1	8.31707	1.92648e-07	6.03018e-05	up
chr7	24923821	24923970	diffreps_peak_2724200	149	NM_008488	Arhgef1	19.0952	8.48345e-11	1.47329e-07	up
chr1	162880581	162880737	diffreps_peak_218943	156	NM_018881	Fmo2	2.07417	0.00010661	0.00542509	up
chr7	29387152	29387327	diffreps_peak_2730086	175	NM_001081028	Sipa1l3	101	0.000196638	0.00744225	up
chr13	55105308	55105518	diffreps_peak_807665	210	NM_012017	Zfp346	3.07207	0.000445776	0.0139156	up
chr2	180595301	180595500	diffreps_peak_1873318	199	NM_031373	Ogfr	91	0.000412071	0.0131196	up
chr7	81348141	81348439	diffreps_peak_2796689	298	NM_007755	Cpeb1	111	9.42148e-05	0.00482422	up
chr11	100429351	100429660	diffreps_peak_560191	309	NM_001102650	Nt5c3b	2.49254	0.000267843	0.00964203	up
chr18	75368341	75368760	diffreps_peak_1539826	419	NM_001042660	Smad7	141	1.05557e-05	0.00099318	up
chr5	34001941	34002860	diffreps_peak_2338810	919	NM_001001985	Nat8l	101	0.000196638	0.00744225	up
chr15	36793601	36793837	diffreps_peak_1105346	236	ENSMUST00000110362	Ywhaz	7.12903	5.37479e-05	0.00320504	up
chr2	27103065	27103221	diffreps_peak_1670765	156	NM_029981	Adamtsl2	13.7273	0.000126088	0.00615213	up
chr19	4622550	4623020	diffreps_peak_1561309	470	NM_023131	Rce1	9.57143	3.55654e-05	0.0026792	up
chr11	120100421	120100704	diffreps_peak_584342	283	ENSMUST00000106223	1810043H04Rik	8.14286	0.000231951	0.00858664	up
chr2	135473681	135474980	diffreps_peak_1818208	1299	NM_019677	Plcb1	4.33333	0.000675672	0.0198355	up
chr1	82497153	82497320	diffreps_peak_108367	167	NM_007735	Col4a4	101	0.000196638	0.00744225	up
chr18	6112181	6112400	diffreps_peak_1445333	219	NM_029277	Arhgap12	3.37624	0.000199851	0.00755493	up
chr18	37485121	37485700	diffreps_peak_1489439	579	NM_053142	Pcdhb17	191	2.86358e-07	7.91541e-05	up
chr19	6118081	6118440	diffreps_peak_1563409	359	NM_133678	Sac3d1	101	0.000196638	0.00744225	up
chr8	125738054	125738640	diffreps_peak_3040177	586	uc009nyj.2	Ntpcr	12.8182	0.000245462	0.00884481	up
chr3	96262101	96262600	diffreps_peak_2004727	499	ENSMUST00000171473	Hist2h4	141	1.05557e-05	0.00099318	up
chr13	49262521	49263620	diffreps_peak_801428	1099	ENSMUST00000110087	Fgd3	141	1.05557e-05	0.00099318	up
chr1	133138101	133138320	diffreps_peak_178217	219	NM_133819	Ppp1r15b	81	0.000867779	0.0198355	up
chr2	177945641	177945840	diffreps_peak_1870578	199	NM_001190302	Gm14326	171	1.20639e-06	0.000223055	up
chr2	84871923	84872240	diffreps_peak_1749773	317	ENSMUST00000151799	Rtn4rl2	101	0.000196638	0.00744225	up
chr11	78965691	78965840	diffreps_peak_533397	149	NM_010708	Lgals9	4.44262	0.000143585	0.00695213	up
chr18	60572361	60572810	diffreps_peak_1520755	449	ENSMUST00000025506	Rbm22	13.7273	0.000126088	0.00615213	up
chr10	86836761	86837140	diffreps_peak_375240	379	NM_175331	Nt5dc3	27.3636	5.12924e-09	3.81186e-06	up
chr8	109724121	109724580	diffreps_peak_3020990	459	NM_029468	Zfp821	12.4286	7.80092e-07	0.000164262	up
chr1	21352021	21352200	diffreps_peak_26509	179	ENSMUST00000088407	Khdc1a	101	0.000196638	0.00744225	up
chr9	78168241	78168800	diffreps_peak_3143980	559	NM_019987	Ick	7.19048	0.000795439	0.0198355	up
chr19	53374501	53375000	diffreps_peak_1627360	499	NM_010847	Mxi1	91	0.000412071	0.0131196	up
chr6	119353281	119353480	diffreps_peak_2649849	199	NM_197985	Adipor2	5.63415	0.000120948	0.006114	up
chr11	120271421	120271860	diffreps_peak_584554	439	NM_198423	Bahcc1	331	1.34506e-11	3.11899e-08	up
chr12	117756581	117756820	diffreps_peak_736697	239	NM_175930	Rapgef5	7.66667	0.000430406	0.0134449	up
chr2	166645561	166646000	diffreps_peak_1856983	439	uc008nyo.1	Prex1	81	0.000867779	0.0198355	up
chr10	127045561	127046220	diffreps_peak_427924	659	ENSMUST00000006915	Mettl1	8.14286	0.000231951	0.00858664	up
chr2	28579081	28579420	diffreps_peak_1672173	339	uc008iyt.2	Gtf3c5	101	0.000196638	0.00744225	up
chr4	44925481	44926070	diffreps_peak_2149381	589	uc008ssa.2	Zcchc7	3.07207	0.000445776	0.0139156	up
chr2	144373241	144373560	diffreps_peak_1830176	319	NM_181417	Csrp2bp	3.27723	0.000316751	0.0113224	up
chr11	116537741	116538400	diffreps_peak_580441	659	ENSMUST00000082152	Ube2o	2.77489	7.31377e-06	0.000872917	up
chr19	7198201	7198620	diffreps_peak_1564579	419	ENSMUST00000025679	Otub1	6.68627	8.70776e-07	0.000182389	up
chr11	58489718	58490320	diffreps_peak_506680	602	NM_001011770	Olfr332	81	0.000867779	0.0198355	up
chr5	113744543	113744720	diffreps_peak_2447489	177	NM_016926	Sart3	15.5455	3.3131e-05	0.00254613	up
chr11	28387061	28387880	diffreps_peak_467442	819	NM_181577	Ccdc85a	321	2.73015e-11	5.54157e-08	up
chr3	65949441	65949940	diffreps_peak_1963230	499	uc008pkx.1	Ccnl1	81	0.000867779	0.0198355	up
chr17	32387572	32387817	diffreps_peak_1356652	245	NM_011717	Wiz	91	0.000412071	0.0131196	up
chr3	95219421	95219980	diffreps_peak_2003163	559	NM_019914	Mllt11	7.77419	1.61812e-05	0.00148864	up
chr7	28180265	28180426	diffreps_peak_2728637	161	ENSMUST00000172467	Dyrk1b	121	4.52945e-05	0.00274518	up
chr7	80904881	80905076	diffreps_peak_2796011	195	ENSMUST00000026817	Nmb	121	4.52945e-05	0.00274518	up
chr13	81782601	81783200	diffreps_peak_841371	599	uc007ric.1	AK144545	81	0.000867779	0.0198355	up
chr6	87282121	87282767	diffreps_peak_2608685	646	uc009ctg.1	Antxr1	111	9.42148e-05	0.00482422	up
chr2	36083781	36084075	diffreps_peak_1681351	294	NM_008500	Lhx6	81	0.000867779	0.0198355	up
chr2	153618921	153619340	diffreps_peak_1841709	419	NM_133850	Commd7	121	4.52945e-05	0.00274518	up
chr10	121587379	121588000	diffreps_peak_421035	621	NM_001081056	Xpot	81	0.000867779	0.0198355	up
chr12	77450099	77450276	diffreps_peak_686278	177	NM_016893	Fut8	81	0.000867779	0.0198355	up
chr10	25295897	25296100	diffreps_peak_290943	203	ENSMUST00000176258	Akap7	91	0.000412071	0.0131196	up
chr7	16203573	16203747	diffreps_peak_2710438	174	NM_027883	Dhx34	121	4.52945e-05	0.00274518	up
chr17	66666861	66667060	diffreps_peak_1403113	199	NM_008984	Ptprm	15.5455	3.3131e-05	0.00254613	up
chr8	67960386	67960620	diffreps_peak_2965608	234	NM_177698	Psd3	6.35211	2.57985e-08	1.37758e-05	up
chr2	132003621	132004459	diffreps_peak_1813400	838	uc008mmg.1	Rassf2	121	4.52945e-05	0.00274518	up
chr15	78894261	78894585	diffreps_peak_1160750	324	NM_145929	Gga1	231	1.63595e-08	9.14514e-06	up
chr10	56745133	56745360	diffreps_peak_336668	227	ENSMUST00000067972	Gm9956	231	1.63595e-08	9.14514e-06	up
chr4	86848781	86849120	diffreps_peak_2205645	339	NM_184088	Dennd4c	10.5238	1.00445e-05	0.00099318	up
chr2	74711928	74712240	diffreps_peak_1736048	312	ENSMUST00000111983	Hoxd3	81	0.000867779	0.0198355	up
chr13	73265457	73265680	diffreps_peak_828853	223	NM_018885	Irx4	7.77419	1.61812e-05	0.00148864	up
chr7	141472801	141473140	diffreps_peak_2874140	339	NM_025593	Polr2l	22.8182	1.51791e-07	4.82236e-05	up
chr4	146465980	146466520	diffreps_peak_2281799	540	NM_001083918	Gm13139	2.11782	0.000227033	0.00852046	up
chr15	44558510	44558659	diffreps_peak_1115993	149	NM_138674	Pkhd1l1	101	0.000196638	0.00744225	up
chr8	105941638	105941863	diffreps_peak_3016522	225	NM_008490	Lcat	121	4.52945e-05	0.00274518	up
chr7	106187481	106187680	diffreps_peak_2831247	199	uc029wnq.1	Gm18853	5.14634	0.000370802	0.0131196	up
chr11	113701561	113702200	diffreps_peak_577446	639	uc011yhd.1	Cpsf4l	91	0.000412071	0.0131196	up
chr14	79467272	79467463	diffreps_peak_994689	191	NM_018765	Wbp4	3.03065	1.19881e-07	4.44714e-05	up
chr1	167331641	167332640	diffreps_peak_224825	999	NM_001039483	Tmco1	81	0.000867779	0.0198355	up
chr5	69296208	69296722	diffreps_peak_2386282	514	ENSMUST00000087231	Kctd8	141	1.05557e-05	0.00099318	up
chr2	39103481	39103760	diffreps_peak_1685908	279	uc008joh.1	Scai	5.87805	6.85764e-05	0.00392068	up
chr7	24535301	24535760	diffreps_peak_2723818	459	NM_153134	Irgq	141	1.05557e-05	0.00099318	up
chr10	115341561	115342060	diffreps_peak_413505	499	NM_133683	Tmem19	101	0.000196638	0.00744225	up
chr5	108569106	108569420	diffreps_peak_2441085	314	NM_153569	Gak	161	2.48155e-06	0.000363755	up
chr5	117768001	117768400	diffreps_peak_2451886	399	ENSMUST00000180430	Ksr2	81	0.000867779	0.0198355	up
chr11	118003340	118003480	diffreps_peak_582063	140	NM_133757	Pgs1	10.0476	1.89246e-05	0.00167	up
chr1	44002621	44002999	diffreps_peak_56108	378	ENSMUST00000087933	Tpp2	7.19048	0.000795439	0.0198355	up
chr8	84911061	84911700	diffreps_peak_2990011	639	ENSMUST00000109744	Dnase2a	2.04486	9.99201e-16	6.96739e-12	up
chr12	76406641	76406936	diffreps_peak_684882	295	NM_008301	Hspa2	101	0.000196638	0.00744225	up
chr10	4353981	4354360	diffreps_peak_261986	379	NM_031185	Akap12	4.6255	1.44329e-15	9.74889e-12	up
chr3	90252321	90252760	diffreps_peak_1996133	439	NM_013901	Slc39a1	3.19973	0	0	up
chr8	56590061	56590254	diffreps_peak_2949121	193	NM_015791	Fbxo8	81	0.000867779	0.0198355	up
chr19	34587421	34587840	diffreps_peak_1602042	419	NM_010501	Ifit3	11.6452	9.63911e-09	6.13507e-06	up
chr9	44500861	44501100	diffreps_peak_3101063	239	NM_030256	Bcl9l	5.31373	4.55733e-05	0.00275484	up
chr7	75116541	75116920	diffreps_peak_2788691	379	NM_153579	Sv2b	101	0.000196638	0.00744225	up
chr11	58345311	58345485	diffreps_peak_506535	174	NM_024480	Sh3bp5l	211	6.83061e-08	2.70759e-05	up
chr2	164657062	164657360	diffreps_peak_1854892	298	NM_001039501	Wfdc10	81	0.000867779	0.0198355	up
chr14	24461699	24461870	diffreps_peak_924610	171	NM_001081247	Polr3a	91	0.000412071	0.0131196	up
chr3	135555021	135555566	diffreps_peak_2058077	545	uc008rlt.2	Manba	8.61905	0.000124547	0.00615213	up
chr7	101899121	101899680	diffreps_peak_2824811	559	ENSMUST00000106969	Tomt	8.61905	0.000124547	0.00615213	up
chr11	70729561	70729820	diffreps_peak_522069	259	NM_153103	Kif1c	66.4545	0	0	up
chr1	189642501	189642802	diffreps_peak_253405	301	NM_001081363	Cenpf	21.9091	2.98382e-07	8.11361e-05	up
chr2	130590721	130591320	diffreps_peak_1811414	599	NM_080562	Ubox5	151	5.11318e-06	0.000630392	up
chr6	71282161	71282317	diffreps_peak_2587190	156	NM_145568	Krcc1	11	0.000925536	0.0206979	up
chr15	78539241	78539600	diffreps_peak_1160400	359	NM_009218	Sstr3	131	2.18387e-05	0.00173962	up
chr1	134296782	134297040	diffreps_peak_179530	258	NM_001144855	Ppfia4	81	0.000867779	0.0198355	up
chr6	106782121	106782474	diffreps_peak_2633710	353	NM_027296	Trnt1	2.01952	5.67037e-05	0.0033789	up
chr11	86584421	86585040	diffreps_peak_543077	619	NM_029478	Vmp1	5.5098	2.61904e-05	0.00207628	up
chr5	108487981	108488340	diffreps_peak_2440985	359	uc008yod.1	Pcgf3	91	0.000412071	0.0131196	up
chr12	101836241	101836560	diffreps_peak_718734	319	ENSMUST00000021605	Trip11	2.9084	0.000346614	0.0123781	up
chr18	61991821	61992620	diffreps_peak_1522796	799	uc008fcw.1	Sh3tc2	81	0.000867779	0.0198355	up
chr4	134895961	134896172	diffreps_peak_2268202	211	NM_011270	Rhd	101	0.000196638	0.00744225	up
chrX	130461481	130462220	diffreps_peak_3336099	739	NM_172493	Diap2	6.80645	9.7418e-05	0.00496332	up
chr11	95062581	95062763	diffreps_peak_554114	182	NM_013565	Itga3	81	0.000867779	0.0198355	up
chr5	8935175	8935322	diffreps_peak_2303584	147	NM_008830	Abcb4	91	0.000412071	0.0131196	up
chr2	120504472	120504919	diffreps_peak_1798303	447	NM_007601	Capn3	161	2.48155e-06	0.000363755	up
chr4	152120601	152121180	diffreps_peak_2290450	579	ENSMUST00000030785	Espn	231	1.63595e-08	9.14514e-06	up
chr7	89917528	89918220	diffreps_peak_2808500	692	ENSMUST00000153470	l7Rn6	101	0.000196638	0.00744225	up
chr11	115315621	115316100	diffreps_peak_578885	479	NM_176847	Ush1g	111	9.42148e-05	0.00482422	up
chr10	127171615	127171800	diffreps_peak_428102	185	NM_008080	B4galnt1	201	1.3978e-07	4.51198e-05	up
chr8	124829441	124829820	diffreps_peak_3039047	379	NM_198632	Trim67	81	0.000867779	0.0198355	up
chr16	45182820	45182976	diffreps_peak_1246894	156	NM_026402	Atg3	3.77487	9.67761e-09	6.15901e-06	up
chr12	110970301	110970580	diffreps_peak_728373	279	NM_175336	Tecpr2	81	0.000867779	0.0198355	up
chr18	31782421	31783020	diffreps_peak_1481604	599	NM_153515	Ammecr1l	131	2.18387e-05	0.00173962	up
chr9	119609181	119609800	diffreps_peak_3197483	619	NM_009134	Scn10a	81	0.000867779	0.0198355	up
chr2	129094221	129094740	diffreps_peak_1809630	519	NM_027192	Ttl	3.67176	3.80367e-06	0.000534735	up
chr1	181899361	181900160	diffreps_peak_244360	799	NM_008680	Enah	9.09524	6.6655e-05	0.00383555	up
chr5	128985081	128985460	diffreps_peak_2464492	379	NM_007941	Stx2	81	0.000867779	0.0198355	up
chr17	42829917	42830105	diffreps_peak_1371318	188	NM_009847	Cd2ap	3.07207	0.000445776	0.0139156	up
chr1	152089931	152090320	diffreps_peak_205076	389	NM_197990	1700025G04Rik	2.95876	5.47645e-08	2.43167e-05	up
chr3	88548032	88548300	diffreps_peak_1993735	268	ENSMUST00000008745	Rab25	161	2.48155e-06	0.000363755	up
chr4	128586481	128586844	diffreps_peak_2260459	363	NM_177758	Zscan20	3.74725	8.29426e-05	0.00471253	up
chr7	130391493	130391700	diffreps_peak_2861833	207	NM_013799	Ate1	3.8169	0.000394213	0.0131196	up
chr4	3903541	3904280	diffreps_peak_2092364	739	NM_019969	Plag1	16.4545	1.69522e-05	0.00152816	up
chr4	130824481	130824960	diffreps_peak_2263094	479	NM_011520	Sdc3	3.36641	2.44314e-05	0.00194394	up
chr19	56920376	56920588	diffreps_peak_1631876	212	NM_146102	Afap1l2	111	9.42148e-05	0.00482422	up
chr15	102938421	102938609	diffreps_peak_1189289	188	ENSMUST00000055562	Hoxc12	91	0.000412071	0.0131196	up
chr11	57530821	57531380	diffreps_peak_505592	559	NM_145426	Mfap3	6.48387	0.00017585	0.00744225	up
chr10	128128481	128128980	diffreps_peak_429350	499	NM_054078	Baz2a	5.87805	6.85764e-05	0.00392068	up
chr4	133627199	133627360	diffreps_peak_2266525	161	NM_001017968	Zdhhc18	8.74194	2.60996e-06	0.000379333	up
chr6	30211288	30211800	diffreps_peak_2531232	512	ENSMUST00000102993	Ube2h	7.45161	2.95424e-05	0.00231721	up
chr1	171126621	171126967	diffreps_peak_230035	346	NM_001081275	Cfap126	101	0.000196638	0.00744225	up
chr14	76418001	76418300	diffreps_peak_990951	299	NM_207652	Tsc22d1	3.95082	0.000672163	0.0198355	up
chr4	107414461	107415140	diffreps_peak_2232408	679	ENSMUST00000139560	Ndc1	101	0.000196638	0.00744225	up
chr3	30905301	30905520	diffreps_peak_1915494	219	NM_153421	Phc3	101	0.000196638	0.00744225	up
chr10	18531821	18532020	diffreps_peak_282436	199	NM_173390	Nhsl1	17.3636	8.66475e-06	0.00099318	up
chr18	77959479	77959630	diffreps_peak_1542736	151	NM_001195633	Epg5	101	0.000196638	0.00744225	up
chr2	129274461	129274860	diffreps_peak_1809825	399	uc008mhp.2	Ckap2l	181	5.8736e-07	0.000128341	up
chr3	90276879	90277060	diffreps_peak_1996176	181	NM_201407	Dennd4b	151	5.11318e-06	0.000630392	up
chr5	34866574	34866717	diffreps_peak_2340121	143	NM_010414	Htt	91	0.000412071	0.0131196	up
chr19	3935761	3935903	diffreps_peak_1560382	142	NM_019449	Unc93b1	7.12903	5.37479e-05	0.00320504	up
chr1	155332241	155332386	diffreps_peak_208978	145	NM_011273	Xpr1	7.19048	0.000795439	0.0198355	up
chr17	74613381	74613596	diffreps_peak_1413034	215	NM_007566	Birc6	5.91803	1.08303e-06	0.000223055	up
chr3	97921641	97922060	diffreps_peak_2006968	419	NM_011342	Sec22b	141	1.05557e-05	0.00099318	up
chr6	5161361	5161880	diffreps_peak_2495274	519	NM_181595	Ppp1r9a	11.4762	2.81044e-06	0.000400213	up
chr6	148354801	148355240	diffreps_peak_2688695	439	uc009etk.1	Rps4l	2.57088	1.52047e-05	0.00140869	up
chr15	79125051	79125200	diffreps_peak_1161011	149	uc007wsp.2	Micall1	101	0.000196638	0.00744225	up
chr1	178932281	178932857	diffreps_peak_240413	576	NM_001161665	Kif26b	131	2.18387e-05	0.00173962	up
chr7	67736321	67736840	diffreps_peak_2779772	519	NM_201639	Synm	2.44796	0.000192486	0.00744225	up
chr11	53548290	53548500	diffreps_peak_500818	210	ENSMUST00000121334	Sept8	111	9.42148e-05	0.00482422	up
chr1	150330725	150331480	diffreps_peak_202303	755	uc007cxx.2	Pdc	3.71605	0.000230375	0.00858664	up
chr4	107084361	107085040	diffreps_peak_2232011	679	ENSMUST00000030364	Cyb5rl	101	0.000196638	0.00744225	up
chr5	66150515	66150760	diffreps_peak_2381694	245	NM_178446	Rbm47	121	4.52945e-05	0.00274518	up
chr15	78994297	78994859	diffreps_peak_1160861	562	ENSMUST00000130663	Triobp	9.53659	9.23672e-09	5.91002e-06	up
chr16	14472810	14473005	diffreps_peak_1205394	195	NM_008576	Abcc1	8.74194	2.60996e-06	0.000379333	up
chr3	107926461	107926660	diffreps_peak_2020191	199	NM_026672	Gstm7	16.4545	1.69522e-05	0.00152816	up
chr3	106570692	106570870	diffreps_peak_2018557	178	NM_026013	Dram2	101	0.000196638	0.00744225	up
chr1	119416741	119417840	diffreps_peak_160386	1099	NM_008381	Inhbb	121	4.52945e-05	0.00274518	up
chr6	108518689	108518829	diffreps_peak_2636103	140	NM_010585	Itpr1	9.57143	3.55654e-05	0.0026792	up
chr11	119440441	119440840	diffreps_peak_583502	399	ENSMUST00000093902	Rnf213	3.67606	0.0006448	0.019461	up
chr6	86989221	86989720	diffreps_peak_2608340	499	NM_177762	Aak1	4.33333	0.000675672	0.0198355	up
chr8	108792401	108793080	diffreps_peak_3019951	679	NM_007496	Zfhx3	3.34568	0.000965704	0.0215647	up
chr13	67389961	67390840	diffreps_peak_822491	879	NM_001080941	Zfp429	9.06452	1.41289e-06	0.000258515	up
chr11	48807581	48807846	diffreps_peak_494739	265	NM_145377	Trim41	4.69369	7.29555e-08	2.88365e-05	up
chr13	13777040	13777440	diffreps_peak_755145	400	NM_010748	Lyst	81	0.000867779	0.0198355	up
chr16	57170001	57170440	diffreps_peak_1263333	439	NM_026254	Tbc1d23	3.16216	0.000285593	0.0102729	up
chr17	5492599	5492960	diffreps_peak_1321028	361	NM_146073	Zdhhc14	12.8182	0.000245462	0.00884481	up
chr16	32390601	32391260	diffreps_peak_1228841	659	NM_177633	Ubxn7	11	5.31887e-06	0.000646763	up
chr15	97964228	97964420	diffreps_peak_1183297	192	NM_201359	Tmem106c	261	1.92946e-09	1.72262e-06	up
chr2	94412241	94412540	diffreps_peak_1763082	299	NM_007466	Api5	5.63415	0.000120948	0.006114	up
chr17	78919321	78919660	diffreps_peak_1419171	339	NM_001024806	Cebpz	81	0.000867779	0.0198355	up
chr10	13208721	13209160	diffreps_peak_274669	439	NM_001033257	Phactr2	32.8182	8.67972e-11	1.4905e-07	up
chr11	68988261	68988460	diffreps_peak_519826	199	ENSMUST00000152964	Pfas	121	4.52945e-05	0.00274518	up
chr13	74364661	74365360	diffreps_peak_830061	699	NM_001168658	Ccdc127	81	0.000867779	0.0198355	up
chr4	6687261	6687780	diffreps_peak_2096193	519	ENSMUST00000039987	Tox	101	0.000196638	0.00744225	up
chr13	13637721	13638260	diffreps_peak_754904	539	NM_010748	Lyst	3.0398	3.11403e-06	0.000443071	up
chr1	51778401	51778547	diffreps_peak_67568	146	NM_010863	Myo1b	301	1.12635e-10	1.7736e-07	up
chr11	102478661	102478880	diffreps_peak_562943	219	NM_001159492	Gpatch8	7.58537	1.15937e-06	0.000223055	up
chr5	5505081	5505660	diffreps_peak_2298389	579	NM_022890	Cldn12	6.48387	0.00017585	0.00744225	up
chr16	24682521	24682880	diffreps_peak_1218986	359	uc007yub.2	Lpp	81	0.000867779	0.0198355	up
chr2	129630141	129630480	diffreps_peak_1810212	339	NM_007547	Sirpa	9.09524	6.6655e-05	0.00383555	up
chr4	106439441	106439780	diffreps_peak_2231341	339	NM_183225	Usp24	7.45161	2.95424e-05	0.00231721	up
chr19	5684289	5684468	diffreps_peak_1562813	179	NM_144868	Pcnxl3	91	0.000412071	0.0131196	up
chr14	65759584	65759779	diffreps_peak_977553	195	NM_028903	Scara5	3.34568	0.000965704	0.0215647	up
chr13	55507861	55508326	diffreps_peak_808227	465	uc007qrl.3	Pdlim7	11	0.000925536	0.0206979	up
chr6	124508801	124509780	diffreps_peak_2657372	979	NM_181344	C1rl	101	0.000196638	0.00744225	up
chr1	30863081	30863256	diffreps_peak_39691	175	NM_001081080	Phf3	81	0.000867779	0.0198355	up
chr8	105889818	105889971	diffreps_peak_3016445	153	NM_181594	Edc4	10.5122	7.85618e-10	8.8892e-07	up
chr10	77041815	77042569	diffreps_peak_363241	754	NM_031196	Slc19a1	121	4.52945e-05	0.00274518	up
chrX	7653101	7653256	diffreps_peak_3208148	155	NM_009305	Syp	101	0.000196638	0.00744225	up
chr5	107745721	107746200	diffreps_peak_2439930	479	NM_007964	Evi5	14.6364	6.4675e-05	0.00377303	up
chr18	6213445	6213740	diffreps_peak_1445482	295	uc008dzg.1	Kif5b	4.38028	5.20324e-05	0.00312615	up
chr3	100939341	100939900	diffreps_peak_2010965	559	NM_001013026	Ttf2	11.9091	0.000477076	0.0146862	up
chr7	127448681	127449000	diffreps_peak_2858386	319	NM_175163	Zfp689	81	0.000867779	0.0198355	up
chr8	88527632	88527777	diffreps_peak_2994494	145	NM_001163660	Nkd1	121	4.52945e-05	0.00274518	up
chr12	111794336	111794720	diffreps_peak_729493	384	NM_008450	Klc1	4.66197	1.83466e-05	0.00164544	up
chr8	14898421	14899140	diffreps_peak_2892839	719	NM_012000	Cln8	101	0.000196638	0.00744225	up
chr19	4802041	4802580	diffreps_peak_1561548	539	uc008gay.1	Rbm14	5.39024	0.000212312	0.0079781	up
chr1	89891301	89891500	diffreps_peak_118320	199	NM_178119	Agap1	81	0.000867779	0.0198355	up
chr11	117761381	117761820	diffreps_peak_581828	439	NM_198022	Tnrc6c	10.5238	1.00445e-05	0.00099318	up
chr13	43303361	43303560	diffreps_peak_794009	199	NM_001033399	Gfod1	8.07317	3.51317e-07	9.41798e-05	up
chr18	46241541	46241701	diffreps_peak_1502024	160	NM_172627	Pggt1b	5.83871	0.000565181	0.017238	up
chr11	84400141	84400440	diffreps_peak_540057	299	NM_133360	Acaca	11.9091	0.000477076	0.0146862	up
chr17	45391887	45392304	diffreps_peak_1374632	417	NM_152810	Cdc5l	2.57676	3.05253e-05	0.00239189	up
chr1	182489964	182490320	diffreps_peak_245095	356	uc007dyf.1	Capn2	101	0.000196638	0.00744225	up
chr7	116337361	116338200	diffreps_peak_2845281	839	NM_011083	Pik3c2a	111	9.42148e-05	0.00482422	up
chr5	35707361	35707541	diffreps_peak_2340876	180	NM_194344	Sh3tc1	111	9.42148e-05	0.00482422	up
chr12	4238901	4240123	diffreps_peak_588416	1222	NM_001204912	Ptrhd1	91	0.000412071	0.0131196	up
chr13	52835109	52835320	diffreps_peak_805253	211	NM_016709	Auh	6.4902	1.54873e-06	0.000277637	up
chr2	6189381	6189640	diffreps_peak_1641638	259	NM_024208	Echdc3	5.14634	0.000370802	0.0131196	up
chr7	34109542	34109980	diffreps_peak_2736614	438	ENSMUST00000038537	Wtip	131	2.18387e-05	0.00173962	up
chr1	119907889	119908580	diffreps_peak_161158	691	ENSMUST00000037906	Tmem177	14.6364	6.4675e-05	0.00377303	up
chr9	114705621	114706100	diffreps_peak_3191383	479	uc009rxx.1	Dync1li1	4.07692	1.89452e-05	0.00167	up
chr11	8433121	8434100	diffreps_peak_440083	979	NM_001083587	Tns3	2.71271	0.000113082	0.00575266	up
chr12	69603475	69603638	diffreps_peak_675861	163	NM_001135559	Sos2	12.4286	7.80092e-07	0.000164262	up
chr19	8936303	8936459	diffreps_peak_1567141	156	NM_144872	Eml3	7.09756	3.78309e-06	0.000532102	up
chr6	136848450	136848820	diffreps_peak_2673878	370	NM_026639	Art4	3.51309	9.91214e-08	3.81479e-05	up
chr11	82801280	82801600	diffreps_peak_537766	320	NM_010716	Lig3	7.19048	0.000795439	0.0198355	up
chr3	109684361	109684760	diffreps_peak_2022521	399	NM_020505	Vav3	91	0.000412071	0.0131196	up
chr4	40736381	40737180	diffreps_peak_2143543	799	NM_021535	Smu1	13.7273	0.000126088	0.00615213	up
chr11	53634493	53634702	diffreps_peak_500945	209	NM_008355	Il13	101	0.000196638	0.00744225	up
chr2	131039631	131039860	diffreps_peak_1812212	229	NM_020014	Gfra4	121	4.52945e-05	0.00274518	up
chr13	119790521	119790738	diffreps_peak_893378	217	uc007rzq.1	Zfp131	81	0.000867779	0.0198355	up
chr11	69667001	69667200	diffreps_peak_520662	199	NM_144958	Eif4a1	4.69369	7.29555e-08	2.88365e-05	up
chr7	99345374	99345560	diffreps_peak_2821312	186	NM_009825	Serpinh1	5.14634	0.000370802	0.0131196	up
chr5	124002981	124003215	diffreps_peak_2459461	234	NM_145070	Hip1r	101	0.000196638	0.00744225	up
chr16	48452431	48452591	diffreps_peak_1251372	160	NM_010816	Morc1	101	0.000196638	0.00744225	up
chr2	71883961	71884260	diffreps_peak_1732458	299	uc008kbh.2	Pdk1	6.80645	9.7418e-05	0.00496332	up
chr15	98286541	98287140	diffreps_peak_1183712	599	NM_173769	Zfp641	13.381	2.15033e-07	6.57145e-05	up
chr11	58999861	59000400	diffreps_peak_507293	539	NM_001171512	Obscn	2.88482	1.90751e-05	0.00168105	up
chr2	119068801	119069860	diffreps_peak_1796188	1059	NM_029617	Casc5	111	9.42148e-05	0.00482422	up
chr2	70023461	70023660	diffreps_peak_1730219	199	NM_177783	Ubr3	91	0.000412071	0.0131196	up
chr2	168765093	168765246	diffreps_peak_1859486	153	ENSMUST00000137536	Sall4	81	0.000867779	0.0198355	up
chrX	48171968	48172140	diffreps_peak_3251056	172	ENSMUST00000037960	Zdhhc9	121	4.52945e-05	0.00274518	up
chr9	45929001	45929220	diffreps_peak_3102706	219	NM_008794	Pcsk7	141	1.05557e-05	0.00099318	up
chr7	127912521	127912742	diffreps_peak_2859045	221	NM_026370	Kat8	131	2.18387e-05	0.00173962	up
chr1	165214421	165215120	diffreps_peak_221987	699	NM_145513	Tiprl	141	1.05557e-05	0.00099318	up
chr9	107606601	107606820	diffreps_peak_3182422	219	NM_001291537	Sema3b	81	0.000867779	0.0198355	up
chr7	19296021	19296164	diffreps_peak_2714639	143	NM_013648	Rtn2	91	0.000412071	0.0131196	up
chr11	6585033	6585217	diffreps_peak_437959	184	NM_146014	Ccm2	8.14286	0.000231951	0.00858664	up
chr1	180166101	180166620	diffreps_peak_242313	519	NM_023341	Adck3	4.06306	2.52627e-06	0.000369684	up
chr2	122368981	122369162	diffreps_peak_1801062	181	ENSMUST00000125826	Shf	81	0.000867779	0.0198355	up
chr1	152399829	152400180	diffreps_peak_205412	351	ENSMUST00000044311	Colgalt2	11.9091	0.000477076	0.0146862	up
chr9	62420461	62420940	diffreps_peak_3122744	479	NM_175484	Coro2b	4.33333	0.000675672	0.0198355	up
chr7	118974761	118975140	diffreps_peak_2848332	379	NM_022420	Gprc5b	3.59259	0.000373724	0.0131196	up
chr1	82233100	82233540	diffreps_peak_108012	440	ENSMUST00000069799	Irs1	3.95082	0.000672163	0.0198355	up
chr2	60962821	60963204	diffreps_peak_1717474	383	NM_020296	Rbms1	5.61538	1.22137e-08	7.58904e-06	up
chr2	181423881	181424140	diffreps_peak_1874181	259	NM_027656	Zbtb46	141	1.05557e-05	0.00099318	up
chr9	75567141	75567700	diffreps_peak_3140352	559	NM_016711	Tmod2	121	4.52945e-05	0.00274518	up
chr3	89767701	89768540	diffreps_peak_1995454	839	ENSMUST00000038450	4632404H12Rik	8.61905	0.000124547	0.00615213	up
chr18	83001701	83001900	diffreps_peak_1548630	199	NM_183033	Zfp516	101	0.000196638	0.00744225	up
chr19	34938281	34938540	diffreps_peak_1602624	259	NM_183046	Kif20b	22.8182	1.51791e-07	4.82236e-05	up
chr4	155154981	155155240	diffreps_peak_2293289	259	NM_011385	Ski	5.14634	0.000370802	0.0131196	up
chr15	102504469	102504653	diffreps_peak_1188738	184	NM_009582	Map3k12	121	4.52945e-05	0.00274518	up
chr7	44833950	44834092	diffreps_peak_2749889	142	NM_001171024	Nup62-il4i1	81	0.000867779	0.0198355	up
chr18	43320978	43321340	diffreps_peak_1497719	362	NM_009468	Dpysl3	4.77049	4.99446e-05	0.00300718	up
chr16	13412221	13412420	diffreps_peak_1203916	199	NM_153588	Mkl2	7.19048	0.000795439	0.0198355	up
chr11	49874701	49875080	diffreps_peak_496443	379	uc007ire.2	Mapk9	181	5.8736e-07	0.000128341	up
chr5	33640441	33640928	diffreps_peak_2338322	487	NM_009193	Slbp	141	1.05557e-05	0.00099318	up
chr2	10047861	10048420	diffreps_peak_1647063	559	ENSMUST00000181588	C630004M23Rik	121	4.52945e-05	0.00274518	up
chr9	31073001	31073240	diffreps_peak_3083954	239	NM_172765	Zbtb44	15.5455	3.3131e-05	0.00254613	up
chr4	155668573	155669100	diffreps_peak_2293980	527	NM_145124	Mib2	5.87805	6.85764e-05	0.00392068	up
chr11	95832261	95832800	diffreps_peak_554972	539	NM_025659	Abi3	5.70588	1.49883e-05	0.00138877	up
chr6	58843603	58843858	diffreps_peak_2569562	255	NM_028705	Herc3	3.12766	5.41789e-05	0.00322951	up
chr14	77251800	77252220	diffreps_peak_991873	420	ENSMUST00000099431	Gm10132	7.02452	0	0	up
chr14	34746161	34746900	diffreps_peak_937122	739	NM_001004436	Wapal	3.1978	0.000874599	0.0199806	up
chr18	37890501	37890740	diffreps_peak_1490170	239	NM_007858	Diap1	81	0.000867779	0.0198355	up
chr3	89432449	89432680	diffreps_peak_1995119	231	NM_026869	Pygo2	11.9091	0.000477076	0.0146862	up
chr17	25160621	25160920	diffreps_peak_1347980	299	NM_011930	Clcn7	16.4545	1.69522e-05	0.00152816	up
chr3	137932621	137932900	diffreps_peak_2061512	279	NM_011932	Dapp1	161	2.48155e-06	0.000363755	up
chr12	102484403	102484574	diffreps_peak_719623	171	NM_013747	Golga5	2.51659	0.000155449	0.00744225	up
chr9	116822738	116822896	diffreps_peak_3193861	158	NM_178660	Rbms3	6.85366	6.80199e-06	0.000813862	up
chr8	67692141	67692560	diffreps_peak_2965082	419	NM_027626	Psd3	16.7143	2.26424e-09	1.98206e-06	up
chr18	36681601	36681940	diffreps_peak_1488323	339	NM_026404	Slc35a4	3.1978	0.000874599	0.0199806	up
chr4	144196014	144196800	diffreps_peak_2278459	786	NM_198661	Oog2	81	0.000867779	0.0198355	up
chr2	157169866	157170130	diffreps_peak_1846461	264	NM_011249	Rbl1	81	0.000867779	0.0198355	up
chr16	96205718	96205939	diffreps_peak_1315914	221	ENSMUST00000129904	Sh3bgr	7.45161	2.95424e-05	0.00231721	up
chr6	72607041	72607211	diffreps_peak_2589123	170	ENSMUST00000129071	Retsat	291	2.28951e-10	3.17625e-07	up
chr13	12439961	12440160	diffreps_peak_752852	199	NM_018886	Lgals8	32.8182	8.67972e-11	1.4905e-07	up
chr5	67356581	67357340	diffreps_peak_2383617	759	ENSMUST00000162372	Slc30a9	101	0.000196638	0.00744225	up
chr5	111455981	111456480	diffreps_peak_2445242	499	NM_001081235	Mn1	301	1.12635e-10	1.7736e-07	up
chr11	119344401	119345080	diffreps_peak_583360	679	NM_018822	Sgsh	111	9.42148e-05	0.00482422	up
chr10	127189866	127190054	diffreps_peak_428136	188	NM_028027	Arhgef25	5.3662	1.26028e-06	0.000232453	up
chr14	66986801	66987480	diffreps_peak_979084	679	NM_009761	Bnip3l	2.6118	4.44089e-16	3.325e-12	up
chr15	55549561	55550040	diffreps_peak_1131834	479	uc007vsh.1	Mrpl13	81	0.000867779	0.0198355	up
chr12	37109141	37109344	diffreps_peak_629662	203	NM_008584	Meox2	2.72185	0.000396735	0.0131196	up
chr14	121738300	121738680	diffreps_peak_1053572	380	NM_001128307	Dock9	81	0.000867779	0.0198355	up
chr19	46762301	46762820	diffreps_peak_1618875	519	NM_033569	Cnnm2	8.61905	0.000124547	0.00615213	up
chr5	22080677	22080823	diffreps_peak_2323537	146	NM_011261	Reln	91	0.000412071	0.0131196	up
chr13	74034441	74035220	diffreps_peak_829656	779	NM_182839	Tppp	2.78808	0.000263054	0.00947077	up
chr9	90194121	90194269	diffreps_peak_3160243	148	NM_001003911	Adamts7	11.9091	0.000477076	0.0146862	up
chr7	27988841	27989720	diffreps_peak_2728422	879	NM_001254951	Zfp850	101	0.000196638	0.00744225	up
chr10	81575521	81575691	diffreps_peak_368601	170	NM_019725	Tle2	81	0.000867779	0.0198355	up
chr10	78427401	78427622	diffreps_peak_364751	221	NM_007793	Cstb	101	0.000196638	0.00744225	up
chr4	52458414	52458574	diffreps_peak_2159157	160	NM_008017	Smc2	6.4902	1.54873e-06	0.000277637	up
chr12	104963170	104963332	diffreps_peak_722114	162	NM_172500	Syne3	23.7273	7.7172e-08	3.0013e-05	up
chr2	35173016	35173157	diffreps_peak_1680264	141	NM_012018	Cntrl	11.9091	0.000477076	0.0146862	up
chr7	3161230	3161408	diffreps_peak_2690789	178	NM_001004153	AU018091	101	0.000196638	0.00744225	up
chr8	94781241	94782200	diffreps_peak_3001703	959	NM_009142	Cx3cl1	4.72549	0.00023349	0.00862489	up
chr19	6400112	6400260	diffreps_peak_1563785	148	ENSMUST00000113472	Rasgrp2	15.5455	3.3131e-05	0.00254613	up
chr1	162705161	162705420	diffreps_peak_218664	259	NM_001081290	Prrc2c	3.47289	2.22045e-16	1.73987e-12	up
chr4	154633801	154634380	diffreps_peak_2292835	579	uc008wby.2	5930403L14Rik	81	0.000867779	0.0198355	up
chr16	38599581	38599860	diffreps_peak_1237364	279	NM_020260	Arhgap31	4.92157	0.000136115	0.00661684	up
chr7	19140216	19141180	diffreps_peak_2714433	964	NM_026111	Qpctl	5.44444	1.62236e-07	5.13059e-05	up
chr3	5403761	5404063	diffreps_peak_1878654	302	NM_030708	Zfhx4	131	2.18387e-05	0.00173962	up
chr5	144206416	144206566	diffreps_peak_2482669	150	NM_027410	Tecpr1	9.70968	4.11053e-07	0.000107538	up
chr17	25161841	25162104	diffreps_peak_1347982	263	ENSMUST00000040729	Clcn7	81	0.000867779	0.0198355	up
chr6	40395724	40395920	diffreps_peak_2545304	196	NM_023538	Agk	91	0.000412071	0.0131196	up
chr7	19136441	19137000	diffreps_peak_2714429	559	NM_175530	Fbxo46	5.83871	0.000565181	0.017238	up
chr8	120163181	120163480	diffreps_peak_3033863	299	NM_172286	6430548M08Rik	151	5.11318e-06	0.000630392	up
chr8	80879761	80880160	diffreps_peak_2984260	399	NM_021356	Gab1	401	9.57012e-14	4.34066e-10	up
chr9	108804541	108804717	diffreps_peak_3184145	176	NM_029634	Ip6k2	101	0.000196638	0.00744225	up
chr4	128910421	128911060	diffreps_peak_2260793	639	NM_178110	Trim62	101	0.000196638	0.00744225	up
chr9	13839639	13839820	diffreps_peak_3061459	181	uc009oeh.1	Fam76b	181	5.8736e-07	0.000128341	up
chr16	43630541	43630780	diffreps_peak_1244791	239	ENSMUST00000114694	Zbtb20	2.27148	0.000119603	0.00607821	up
chr1	136160012	136160207	diffreps_peak_181989	195	NM_001039472	Kif21b	81	0.000867779	0.0198355	up
chr4	120609484	120609673	diffreps_peak_2250691	189	ENSMUST00000171482	Gm8439	7.34146	2.0974e-06	0.000363755	up
chrX	48480124	48480267	diffreps_peak_3251377	143	NM_012019	Aifm1	121	4.52945e-05	0.00274518	up
chr10	70924781	70925180	diffreps_peak_355467	399	ENSMUST00000143791	Bicc1	9.57143	3.55654e-05	0.0026792	up
chr7	118491361	118491975	diffreps_peak_2847782	614	NM_001033380	Itpripl2	3.47525	0.0001254	0.00615213	up
chr4	103139357	103139516	diffreps_peak_2227684	159	NM_027696	Mier1	2.13082	1.39812e-05	0.00130017	up
chr11	75165701	75165920	diffreps_peak_528088	219	NM_010430	Hic1	101	0.000196638	0.00744225	up
chr10	127206121	127206600	diffreps_peak_428162	479	uc007hir.2	Pip4k2c	3.8169	0.000394213	0.0131196	up
chr5	64256841	64257155	diffreps_peak_2379286	314	NM_019636	Tbc1d1	141	1.05557e-05	0.00099318	up
chrX	48026001	48026620	diffreps_peak_3250950	619	NM_013912	Apln	131	2.18387e-05	0.00173962	up
chr2	168181041	168181840	diffreps_peak_1858824	799	NM_009628	Adnp	4.07692	1.89452e-05	0.00167	up
chr7	126852021	126852580	diffreps_peak_2857610	559	NM_010069	Doc2a	3.95082	0.000672163	0.0198355	up
chr11	116337201	116337580	diffreps_peak_580202	379	NM_027258	Rnf157	81	0.000867779	0.0198355	up
chr12	81501741	81502140	diffreps_peak_691700	399	NM_025292	Synj2bp	2.93717	1.25553e-05	0.00116871	up
chr11	117157921	117158520	diffreps_peak_581099	599	NM_001166506	Sec14l1	5.09836	1.70504e-05	0.00153307	up
chr1	187349721	187350300	diffreps_peak_250409	579	NM_026367	Gpatch2	3.34568	0.000965704	0.0215647	up
chr6	87791061	87791640	diffreps_peak_2609230	579	NM_133717	Rab43	7.66667	0.000430406	0.0134449	up
chr6	134869721	134870220	diffreps_peak_2671598	499	NM_008157	Gpr19	91	0.000412071	0.0131196	up
chr6	125137054	125137215	diffreps_peak_2658205	161	NM_138747	Nop2	3.09945	6.03546e-06	0.000730836	up
chr11	45932421	45933000	diffreps_peak_490640	579	NM_028185	Lsm11	211	6.83061e-08	2.70759e-05	up
chr2	158695861	158696210	diffreps_peak_1848152	349	NM_153089	Ppp1r16b	11.9091	0.000477076	0.0146862	up
chr12	65053285	65053451	diffreps_peak_669577	166	NM_177806	Prpf39	3.04678	1.60696e-05	0.0014878	up
chr13	34182041	34182760	diffreps_peak_782570	719	NM_001033167	Slc22a23	7.12903	5.37479e-05	0.00320504	up
chr2	121546021	121546240	diffreps_peak_1800031	219	NM_172673	Frmd5	2.49254	0.000267843	0.00964203	up
chr7	127613952	127614240	diffreps_peak_2858654	288	NM_177226	Zfp629	5.14634	0.000370802	0.0131196	up
chr3	60616621	60616900	diffreps_peak_1955536	279	uc008pjg.1	Mbnl1	81	0.000867779	0.0198355	up
chr3	88481147	88481540	diffreps_peak_1993663	393	NM_001002011	Lmna	5.5679	9.4021e-08	3.62172e-05	up
chr4	49792701	49793032	diffreps_peak_2155268	331	NM_001033351	Grin3a	91	0.000412071	0.0131196	up
chr15	77585321	77585811	diffreps_peak_1159452	490	NM_177820	Apol10b	81	0.000867779	0.0198355	up
chr15	91806742	91806927	diffreps_peak_1175717	185	NM_025730	Lrrk2	81	0.000867779	0.0198355	up
chr14	62414239	62414456	diffreps_peak_973284	217	NM_172810	Gucy1b2	11	0.000925536	0.0206979	up
chr11	106511901	106512060	diffreps_peak_568342	159	NM_198292	Tex2	4.33333	1.89414e-05	0.00167	up
chr2	119733241	119734000	diffreps_peak_1797138	759	NM_030112	Rtf1	2.26888	4.21471e-05	0.00274518	up
chr17	29705001	29705300	diffreps_peak_1353540	299	ENSMUST00000024816	Cmtr1	131	2.18387e-05	0.00173962	up
chr2	167435761	167436049	diffreps_peak_1858034	288	uc008nzn.1	Slc9a8	91	0.000412071	0.0131196	up
chr6	30480221	30480900	diffreps_peak_2531649	679	uc009bfi.1	Tmem209	3.34568	0.000965704	0.0215647	up
chrX	71969561	71970140	diffreps_peak_3274242	579	NM_001081135	Prrg3	121	4.52945e-05	0.00274518	up
chr2	80353821	80354055	diffreps_peak_1743324	234	NM_024181	Dnajc10	131	2.18387e-05	0.00173962	up
chr17	56454873	56455019	diffreps_peak_1389090	146	NM_011218	Ptprs	29.1818	1.3188e-09	1.32692e-06	up
chr7	114215558	114215820	diffreps_peak_2842506	262	NM_033370	Copb1	7.19048	0.000795439	0.0198355	up
chr9	106884761	106884960	diffreps_peak_3181573	199	NM_175402	Rbm15b	23.7273	7.7172e-08	3.0013e-05	up
chr5	124002361	124002700	diffreps_peak_2459460	339	NM_145070	Hip1r	101	0.000196638	0.00744225	up
chr13	92682754	92682936	diffreps_peak_857481	182	NM_172588	Serinc5	131	2.18387e-05	0.00173962	up
chr14	48512541	48513640	diffreps_peak_955461	1099	NM_172600	Tmem260	4.77049	4.99446e-05	0.00300718	up
chr2	34172181	34172560	diffreps_peak_1678923	379	NM_016768	Pbx3	6.48387	0.00017585	0.00744225	up
chr7	97661781	97662180	diffreps_peak_2819124	399	NM_001081267	Rsf1	2.38264	2.05452e-05	0.00173962	up
chr2	166949121	166949359	diffreps_peak_1857388	238	NM_011490	Stau1	3.30241	7.57599e-10	8.69619e-07	up
chr10	67240701	67240941	diffreps_peak_350983	240	NM_207221	Jmjd1c	5.70588	1.49883e-05	0.00138877	up
chrX	151472861	151473300	diffreps_peak_3356946	439	NM_198105	Fam120c	4.20988	3.15231e-05	0.00245972	up
chr10	88741906	88742085	diffreps_peak_377485	179	NM_025859	Arl1	4.18408	7.64014e-11	1.34855e-07	up
chr12	101040561	101040779	diffreps_peak_717507	218	NM_211355	Smek1	4.33333	1.89414e-05	0.00167	up
chr9	45773817	45774025	diffreps_peak_3102427	208	NM_001081373	Cep164	10.5238	1.00445e-05	0.00099318	up
chr7	126495359	126495560	diffreps_peak_2857109	201	NM_183020	Atxn2l	3.57235	4.6676e-12	1.32381e-08	up
chr11	102799941	102800200	diffreps_peak_563348	259	NM_008122	Gjc1	6.48387	0.00017585	0.00744225	up
chr6	4905261	4905680	diffreps_peak_2494866	419	NM_181595	Ppp1r9a	3.69504	1.39761e-06	0.000257055	up
chr19	59904201	59904760	diffreps_peak_1635662	559	NM_001033172	Rab11fip2	121	4.52945e-05	0.00274518	up
chr19	46501647	46501820	diffreps_peak_1618486	173	NM_053100	Trim8	161	2.48155e-06	0.000363755	up
chr7	102680136	102680340	diffreps_peak_2826075	204	NM_198012	Trim68	2.83206	0.000529435	0.0162725	up
chr10	80997991	80998140	diffreps_peak_367899	149	ENSMUST00000118465	Gng7	81	0.000867779	0.0198355	up
chr7	66172321	66172640	diffreps_peak_2777813	319	NM_001081163	Chsy1	131	2.18387e-05	0.00173962	up
chr6	139621811	139622200	diffreps_peak_2677429	389	uc009enu.1	Pik3c2g	81	0.000867779	0.0198355	up
chr16	32277458	32277900	diffreps_peak_1228659	442	ENSMUST00000155649	Rnf168	4.33333	0.000675672	0.0198355	up
chr10	77059257	77059402	diffreps_peak_363258	145	NM_009929	Col18a1	81	0.000867779	0.0198355	up
chr9	119149270	119149450	diffreps_peak_3196851	180	NM_146230	Acaa1b	18.2727	4.42453e-06	0.000606132	up
chr2	30284821	30285100	diffreps_peak_1674263	279	NM_177648	Dolk	6.16129	0.000316022	0.011302	up
chrX	141629975	141630143	diffreps_peak_3346522	168	NM_007736	Col4a5	101	0.000196638	0.00744225	up
chr4	52855513	52855900	diffreps_peak_2159731	387	ENSMUST00000051520	Olfr273	91	0.000412071	0.0131196	up
chr4	47312401	47312820	diffreps_peak_2151994	419	NM_009928	Col15a1	3.8169	0.000394213	0.0131196	up
chr4	120815461	120815712	diffreps_peak_2250981	251	ENSMUST00000120779	Nfyc	3.43243	7.26604e-05	0.00415039	up
chr5	121423534	121423880	diffreps_peak_2455794	346	uc008zja.1	Naa25	111	9.42148e-05	0.00482422	up
chr6	92943040	92943492	diffreps_peak_2615254	452	ENSMUST00000113438	Adamts9	3.25225	0.000181936	0.00744225	up
chr6	113147439	113147738	diffreps_peak_2642168	299	NM_028385	Setd5	2.90083	0.000607099	0.0184713	up
chr18	31908281	31908860	diffreps_peak_1481855	579	NM_028866	Wdr33	101	0.000196638	0.00744225	up
chr11	69357704	69357896	diffreps_peak_520254	192	NM_146019	Chd3	7.47059	8.45747e-08	3.27007e-05	up
chr2	55446841	55447040	diffreps_peak_1709411	199	NM_008426	Kcnj3	3.80992	3.99665e-06	0.000561351	up
chr4	98413003	98413199	diffreps_peak_2221474	196	NM_172696	Inadl	151	5.11318e-06	0.000630392	up
chr11	105338791	105338934	diffreps_peak_566618	143	NM_008626	Mrc2	81	0.000867779	0.0198355	up
chr10	68430952	68431160	diffreps_peak_352222	208	ENSMUST00000020103	1700040L02Rik	11.9091	0.000477076	0.0146862	up
chr11	59758661	59758900	diffreps_peak_508284	239	uc007jem.2	Mprip	17.3636	8.66475e-06	0.00099318	up
chr4	132723281	132723800	diffreps_peak_2265235	519	NM_010166	Eya3	5.39024	0.000212312	0.0079781	up
chr5	143916355	143916523	diffreps_peak_2482306	168	NM_008886	Pms2	91	0.000412071	0.0131196	up
chr5	135375875	135376060	diffreps_peak_2472467	185	NM_145414	Nsun5	91	0.000412071	0.0131196	up
chr8	126930941	126931460	diffreps_peak_3041376	519	NM_024214	Tomm20	111	9.42148e-05	0.00482422	up
chr1	172478059	172478560	diffreps_peak_231911	501	ENSMUST00000027830	Slamf9	181	5.8736e-07	0.000128341	up
chr17	34842811	34843042	diffreps_peak_1360151	231	NM_021337	Skiv2l	3.56198	1.66331e-05	0.00152816	up
chr6	90402181	90402820	diffreps_peak_2612225	639	NM_173002	Zxdc	141	1.05557e-05	0.00099318	up
chr6	58831502	58831880	diffreps_peak_2569541	378	ENSMUST00000122981	Herc3	9.57143	3.55654e-05	0.0026792	up
chr10	77268981	77269180	diffreps_peak_363421	199	NM_030262	Pofut2	4.72549	0.00023349	0.00862489	up
chr11	69999281	69999660	diffreps_peak_521135	379	NM_030064	Phf23	10.5238	1.00445e-05	0.00099318	up
chr16	76403208	76403500	diffreps_peak_1290218	292	ENSMUST00000052867	Gm9843	2.0387	2.43548e-05	0.00193851	up
chr12	88360513	88360783	diffreps_peak_700856	270	NM_001277296	Adck1	161	2.48155e-06	0.000363755	up
chr12	101835941	101836200	diffreps_peak_718733	259	ENSMUST00000021605	Trip11	3.52252	4.55726e-05	0.00275484	up
chr8	82127461	82127700	diffreps_peak_2986160	239	NM_001297593	Inpp4b	91	0.000412071	0.0131196	up
chr17	46547601	46548440	diffreps_peak_1375970	839	NM_020493	Srf	4.5461	3.81675e-09	3.06806e-06	up
chr15	26543041	26543300	diffreps_peak_1091276	259	NM_176959	Fbxl7	81	0.000867779	0.0198355	up
chr4	156176633	156176834	diffreps_peak_2294600	201	NM_021604	Agrn	7.66667	0.000430406	0.0134449	up
chr2	180716861	180717056	diffreps_peak_1873462	195	NM_029607	Gid8	3.46914	0.000602658	0.0183451	up
chr11	69662468	69662649	diffreps_peak_520656	181	NM_011900	Mpdu1	111	9.42148e-05	0.00482422	up
chr1	143751061	143751680	diffreps_peak_192690	619	NM_013835	Trove2	141	1.05557e-05	0.00099318	up
chr6	121194401	121194920	diffreps_peak_2652655	519	NM_028730	Pex26	151	5.11318e-06	0.000630392	up
chr13	55362521	55362783	diffreps_peak_808061	262	NM_025828	Lman2	6.80645	9.7418e-05	0.00496332	up
chr9	75289058	75289227	diffreps_peak_3139958	169	NM_001081322	Myo5c	14.8095	3.07753e-08	1.53925e-05	up
chr2	175286101	175286805	diffreps_peak_1866484	704	NM_001199308	Gm14440	211	6.83061e-08	2.70759e-05	up
chr13	47023542	47024160	diffreps_peak_798844	618	NM_016785	Tpmt	91	0.000412071	0.0131196	up
chr16	95389893	95390045	diffreps_peak_1314946	152	NM_133659	Erg	191	2.86358e-07	7.91541e-05	up
chr15	102219173	102219320	diffreps_peak_1188339	147	NM_013566	Itgb7	121	4.52945e-05	0.00274518	up
chr14	63948281	63949000	diffreps_peak_975241	719	NM_011446	Sox7	3.23602	7.47698e-06	0.000891919	up
chr13	115034063	115034420	diffreps_peak_886767	357	uc007rya.1	Itga1	131	2.18387e-05	0.00173962	up
chr17	12682405	12682560	diffreps_peak_1330157	155	NM_010515	Igf2r	8.14286	0.000231951	0.00858664	up
chr17	27753441	27753800	diffreps_peak_1351023	359	NM_001033279	D17Wsu92e	2.36292	2.06349e-09	1.8333e-06	up
chr17	44082743	44082920	diffreps_peak_1373152	177	NM_032003	Enpp5	111	9.42148e-05	0.00482422	up
chr16	92601465	92602200	diffreps_peak_1311898	735	NM_009821	Runx1	7.66667	0.000430406	0.0134449	up
chr12	105615201	105616120	diffreps_peak_722647	919	NM_029654	Atg2b	10.5238	1.00445e-05	0.00099318	up
chr10	23904921	23905343	diffreps_peak_289179	422	NM_011704	Vnn1	81	0.000867779	0.0198355	up
chr19	55918901	55919044	diffreps_peak_1630757	143	NM_009333	Tcf7l2	3.34234	0.000115275	0.00585951	up
chr10	81366701	81367240	diffreps_peak_368347	539	ENSMUST00000140901	Fzr1	3.17822	0.000499129	0.01535	up
chr4	106362337	106362499	diffreps_peak_2231205	162	NM_183225	Usp24	2.16006	4.99387e-08	2.22455e-05	up
chr13	30194535	30194681	diffreps_peak_777530	146	NM_153546	Mboat1	81	0.000867779	0.0198355	up
chr2	132305321	132305700	diffreps_peak_1813863	379	NM_138651	Cds2	4.66412	6.10963e-09	4.51034e-06	up
chr18	32559785	32560034	diffreps_peak_1482760	249	NM_001048207	Gypc	5.5679	9.4021e-08	3.62172e-05	up
chr13	49038561	49038900	diffreps_peak_801156	339	NM_001290311	Wnk2	151	5.11318e-06	0.000630392	up
chr5	131438861	131439460	diffreps_peak_2467245	599	NM_177047	Auts2	4.23944	8.7009e-05	0.00482422	up
chr6	89661458	89661600	diffreps_peak_2611301	142	NM_153162	Txnrd3	161	2.48155e-06	0.000363755	up
chr19	24679201	24679740	diffreps_peak_1588504	539	NM_175013	Pgm5	2.89526	5.07e-10	6.05735e-07	up
chr3	33810681	33811220	diffreps_peak_1919380	539	NM_025978	Ttc14	3.71605	0.000230375	0.00858664	up
chr5	138167045	138167439	diffreps_peak_2476017	394	NM_008568	Mcm7	9.57143	3.55654e-05	0.0026792	up
chr19	38836761	38837280	diffreps_peak_1608245	519	NM_145952	Tbc1d12	101	0.000196638	0.00744225	up
chr10	91148041	91148540	diffreps_peak_380783	499	NM_001080129	Tmpo	11.4762	2.81044e-06	0.000400213	up
chr8	122630221	122630460	diffreps_peak_3036466	239	NM_009824	Cbfa2t3	17.3636	8.66475e-06	0.00099318	up
chr6	126641041	126641620	diffreps_peak_2660002	579	NM_010595	Kcna1	121	4.52945e-05	0.00274518	up
chr9	56031301	56031573	diffreps_peak_3115144	272	uc012gtv.1	Gm7444	91	0.000412071	0.0131196	up
chr5	105125134	105125331	diffreps_peak_2436531	197	NM_008620	Gbp4	10.0476	1.89246e-05	0.00167	up
chr15	72693503	72693657	diffreps_peak_1153903	154	NM_029640	Trappc9	7.66667	0.000430406	0.0134449	up
chr6	120346041	120346760	diffreps_peak_2651320	719	uc009dnc.1	Ccdc77	101	0.000196638	0.00744225	up
chr7	45816460	45817080	diffreps_peak_2751189	620	ENSMUST00000071937	Kcnj14	101	0.000196638	0.00744225	up
chr14	104506092	104506341	diffreps_peak_1030011	249	NM_026047	Rnf219	3.71605	0.000230375	0.00858664	up
chr7	127767444	127767660	diffreps_peak_2858833	216	NM_172748	Fbxl19	111	9.42148e-05	0.00482422	up
chr2	66737374	66737581	diffreps_peak_1725315	207	NM_009135	Scn7a	2.75573	0.000803954	0.0198355	up
chr7	99682694	99682885	diffreps_peak_2821777	191	NM_175316	Slco2b1	25.5455	1.9915e-08	1.07775e-05	up
chr1	24030061	24030564	diffreps_peak_29941	503	uc007amk.2	Fam135a	2.75573	0.000803954	0.0198355	up
chr2	125739901	125740140	diffreps_peak_1805335	239	NM_177608	Secisbp2l	2.75573	0.000803954	0.0198355	up
chr6	57360581	57361340	diffreps_peak_2567139	759	NM_134171	Vmn1r17	12.8182	0.000245462	0.00884481	up
chr15	84554301	84555320	diffreps_peak_1167347	1019	NM_177630	Ldoc1l	25.5455	1.9915e-08	1.07775e-05	up
chr16	18255301	18255605	diffreps_peak_1210863	304	NM_033324	Dgcr8	5.83871	0.000565181	0.017238	up
chr7	102554721	102555236	diffreps_peak_2825880	515	NM_147101	Olfr549	81	0.000867779	0.0198355	up
chr17	27095886	27096069	diffreps_peak_1350451	183	NM_080553	Itpr3	141	1.05557e-05	0.00099318	up
chr14	26206801	26207041	diffreps_peak_926588	240	NM_026679	Tmem254a	81	0.000867779	0.0198355	up
chr2	160898868	160899029	diffreps_peak_1850713	161	NM_022883	Lpin3	261	1.92946e-09	1.72262e-06	up
chr4	148464946	148465140	diffreps_peak_2285269	194	NM_020009	Mtor	6.16129	0.000316022	0.011302	up
chr9	72669101	72669380	diffreps_peak_3136592	279	ENSMUST00000184333	Nedd4	11.9091	0.000477076	0.0146862	up
chr9	7113085	7113230	diffreps_peak_3051375	145	NM_029851	Dync2h1	211	6.83061e-08	2.70759e-05	up
chr7	102064776	102065044	diffreps_peak_2825078	268	ENSMUST00000130074	Rnf121	3.07921	0.000781751	0.0198355	up
chr9	78536981	78537380	diffreps_peak_3144442	399	NM_172773	Slc17a5	101	0.000196638	0.00744225	up
chr16	30601361	30601560	diffreps_peak_1226559	199	NM_177632	Fam43a	3.1978	0.000874599	0.0199806	up
chr10	27328044	27328185	diffreps_peak_293853	141	NM_008481	Lama2	141	1.05557e-05	0.00099318	up
chr9	65081001	65081280	diffreps_peak_3125962	279	NM_028906	Dpp8	101	0.000196638	0.00744225	up
chr2	91649150	91649440	diffreps_peak_1759933	290	NM_001033451	Zfp408	91	0.000412071	0.0131196	up
chr17	34596061	34596580	diffreps_peak_1359817	519	NM_017463	Pbx2	3.25225	0.000181936	0.00744225	up
chr6	114645503	114645651	diffreps_peak_2643623	148	ENSMUST00000182169	Atg7	141	1.05557e-05	0.00099318	up
chr7	127197621	127197940	diffreps_peak_2858053	319	NM_144522	Tbc1d10b	81	0.000867779	0.0198355	up
chrX	74451781	74452420	diffreps_peak_3276507	639	NM_010547	Ikbkg	6.48387	0.00017585	0.00744225	up
chr14	24475739	24475881	diffreps_peak_924627	142	NM_001081247	Polr3a	7.45161	2.95424e-05	0.00231721	up
chr11	30829161	30829560	diffreps_peak_471741	399	uc007ihy.1	Psme4	121	4.52945e-05	0.00274518	up
chr11	68557541	68558040	diffreps_peak_519251	499	NM_146004	Mfsd6l	81	0.000867779	0.0198355	up
chr2	30400581	30401020	diffreps_peak_1674454	439	NM_007760	Crat	151	5.11318e-06	0.000630392	up
chr2	167102221	167102600	diffreps_peak_1857592	379	NM_008420	Kcnb1	141	1.05557e-05	0.00099318	up
chr1	63159341	63159660	diffreps_peak_83455	319	uc007bfx.2	Ndufs1	101	0.000196638	0.00744225	up
chr4	49339581	49340261	diffreps_peak_2154624	680	NM_178756	Lppr1	12.8182	0.000245462	0.00884481	up
chr3	69560301	69560600	diffreps_peak_1967842	299	ENSMUST00000029355	Ppm1l	251	3.9315e-09	3.06806e-06	up
chr11	113624301	113624920	diffreps_peak_577328	619	NM_009217	Sstr2	81	0.000867779	0.0198355	up
chr5	93093456	93093597	diffreps_peak_2418992	141	NM_001009818	Sept11	7.66667	0.000430406	0.0134449	up
chr12	112146713	112146956	diffreps_peak_729848	243	NM_001097621	Kif26a	231	1.63595e-08	9.14514e-06	up
chr19	46667164	46667360	diffreps_peak_1618733	196	NM_007809	Cyp17a1	7.66667	0.000430406	0.0134449	up
chr9	41965161	41965600	diffreps_peak_3098472	439	ENSMUST00000060989	Sorl1	6.48387	0.00017585	0.00744225	up
chr4	25254770	25254934	diffreps_peak_2121983	164	NM_026194	Ufl1	4.44262	0.000143585	0.00695213	up
chr9	116574661	116575040	diffreps_peak_3193457	379	NM_178660	Rbms3	101	0.000196638	0.00744225	up
chr15	99399656	99399871	diffreps_peak_1185072	215	NM_001171034	Tmbim6	30.0909	6.68326e-10	7.70605e-07	up
chr3	97654001	97654560	diffreps_peak_2006501	559	NM_010232	Fmo5	181	5.8736e-07	0.000128341	up
chr11	58757661	58758520	diffreps_peak_506986	859	ENSMUST00000073005	Olfr316	81	0.000867779	0.0198355	up
chr2	126737881	126738082	diffreps_peak_1806630	201	NM_019729	Usp8	2.98347	0.000394523	0.0131196	up
chr7	31117705	31117847	diffreps_peak_2732095	142	NM_011322	Scn1b	111	9.42148e-05	0.00482422	up
chr10	22702181	22702540	diffreps_peak_287761	359	NM_178934	Slc2a12	81	0.000867779	0.0198355	up
chr2	3118684	3118935	diffreps_peak_1637763	251	ENSMUST00000062934	Fam171a1	101	0.000196638	0.00744225	up
chr17	25855507	25855669	diffreps_peak_1348681	162	NM_001163766	Wdr90	101	0.000196638	0.00744225	up
chr5	143707832	143708020	diffreps_peak_2482118	188	NM_011182	Cyth3	16.4545	1.69522e-05	0.00152816	up
chr4	156179392	156179608	diffreps_peak_2294606	216	NM_021604	Agrn	6.12195	3.87118e-05	0.00274518	up
chr5	20569105	20569354	diffreps_peak_2321445	249	NM_015823	Magi2	15.5455	3.3131e-05	0.00254613	up
chr6	121017021	121017640	diffreps_peak_2652385	619	uc009doa.1	Mical3	3.96703	3.11385e-05	0.00243394	up
chr16	76292781	76292980	diffreps_peak_1290038	199	NM_173440	Nrip1	11.6452	9.63911e-09	6.13507e-06	up
chr18	60912181	60912550	diffreps_peak_1521176	369	ENSMUST00000040359	Arsi	81	0.000867779	0.0198355	up
chr15	81022396	81022558	diffreps_peak_1163323	162	NM_153049	Mkl1	221	3.34129e-08	1.53925e-05	up
chr16	44375641	44375792	diffreps_peak_1245798	151	NM_144550	Spice1	81	0.000867779	0.0198355	up
chr15	78991941	78992520	diffreps_peak_1160858	579	uc029sth.1	Triobp	241	8.01666e-09	5.24658e-06	up
chr17	56183738	56183920	diffreps_peak_1388734	182	NM_080837	Mydgf	81	0.000867779	0.0198355	up
chrX	59133876	59134180	diffreps_peak_3260875	304	NM_010200	Fgf13	161	2.48155e-06	0.000363755	up
chr11	77470141	77470340	diffreps_peak_531325	199	ENSMUST00000102493	Coro6	2.3202	0	0	up
chr2	18684521	18684780	diffreps_peak_1659572	259	NM_007552	Bmi1	5.09836	1.70504e-05	0.00153307	up
chr5	76974682	76974832	diffreps_peak_2396478	150	ENSMUST00000101087	Srp72	7.19048	0.000795439	0.0198355	up
chr16	16461593	16461740	diffreps_peak_1208424	147	NM_139232	Fgd4	2.92547	6.54416e-05	0.00381598	up
chr16	22009483	22009680	diffreps_peak_1215775	197	NM_029457	Senp2	121	4.52945e-05	0.00274518	up
chr3	56183081	56183440	diffreps_peak_1949255	359	NM_030595	Nbea	12.9048	4.09899e-07	0.000107538	up
chr2	25407840	25408014	diffreps_peak_1668851	174	NM_008721	Npdc1	9.09524	6.6655e-05	0.00383555	up
chr12	112777181	112777440	diffreps_peak_730433	259	ENSMUST00000128258	Ahnak2	141	1.05557e-05	0.00099318	up
chr8	68346961	68347400	diffreps_peak_2966263	439	NM_028182	Sh2d4a	201	1.3978e-07	4.51198e-05	up
chr7	16127117	16127260	diffreps_peak_2710345	143	NM_133727	Kptn	131	2.18387e-05	0.00173962	up
chr17	35123301	35123500	diffreps_peak_1360541	199	NM_032460	Gpank1	121	4.52945e-05	0.00274518	up
chr19	29812801	29812974	diffreps_peak_1595173	173	NM_177721	Ranbp6	171	1.20639e-06	0.000223055	up
chr9	35185701	35186760	diffreps_peak_3089189	1059	NM_054096	Tirap	8.61905	0.000124547	0.00615213	up
chr12	55304641	55304884	diffreps_peak_656092	243	NM_025373	1110008L16Rik	111	9.42148e-05	0.00482422	up
chr7	35120341	35120900	diffreps_peak_2737749	559	NM_007678	Cebpa	8.14286	0.000231951	0.00858664	up
chr1	180232523	180232800	diffreps_peak_242393	277	uc007dwe.1	Psen2	81	0.000867779	0.0198355	up
chr15	55576779	55577220	diffreps_peak_1131873	441	uc007vsj.1	Mtbp	81	0.000867779	0.0198355	up
chr17	56767782	56767935	diffreps_peak_1389461	153	NM_144858	Dus3l	15.5455	3.3131e-05	0.00254613	up
chr11	57769491	57769675	diffreps_peak_505857	184	NM_134189	Galnt10	81	0.000867779	0.0198355	up
chr11	75166521	75166940	diffreps_peak_528089	419	NM_010430	Hic1	4.90244	0.000644056	0.019461	up
chr6	146144108	146144269	diffreps_peak_2685716	161	NM_010586	Itpr2	4.11475	0.000404168	0.0131196	up
chr16	96175752	96176267	diffreps_peak_1315873	515	NM_001001492	Lca5l	91	0.000412071	0.0131196	up
chr2	158496081	158496440	diffreps_peak_1847952	359	NM_001291137	Ralgapb	15.5455	3.3131e-05	0.00254613	up
chr17	46538931	46539131	diffreps_peak_1375950	200	NM_001081335	Cul9	101	0.000196638	0.00744225	up
chr11	53706926	53707120	diffreps_peak_501046	194	NM_009012	Rad50	91	0.000412071	0.0131196	up
chr2	4800921	4801320	diffreps_peak_1639819	399	NM_178663	Bend7	121	4.52945e-05	0.00274518	up
chrX	48274800	48275180	diffreps_peak_3251163	380	NM_028276	Utp14a	2.01727	1.93924e-05	0.00170893	up
chr14	57035721	57036060	diffreps_peak_966947	339	NM_016975	Gja3	3.47525	0.0001254	0.00615213	up
chr3	28078203	28078417	diffreps_peak_1911382	214	NM_008875	Pld1	91	0.000412071	0.0131196	up
chr14	73162701	73163380	diffreps_peak_986594	679	uc007upl.2	Rcbtb2	101	0.000196638	0.00744225	up
chr19	10688750	10688983	diffreps_peak_1569540	233	uc008gqs.1	Vps37c	22.4286	8.27227e-13	2.88557e-09	up
chr8	120164061	120164440	diffreps_peak_3033864	379	NM_172286	6430548M08Rik	131	2.18387e-05	0.00173962	up
chr2	176893541	176893920	diffreps_peak_1868755	379	uc008ogu.1	AK165101	141	1.05557e-05	0.00099318	up
chr3	40936121	40936540	diffreps_peak_1928179	419	ENSMUST00000108077	3110057O12Rik	29.1818	1.3188e-09	1.32692e-06	up
chr14	54894142	54894400	diffreps_peak_964060	258	NM_019402	Pabpn1	3.07469	2.31379e-07	7.02249e-05	up
chr7	24541661	24541891	diffreps_peak_2723831	230	NM_001037143	Pinlyp	91	0.000412071	0.0131196	up
chr5	125422118	125422300	diffreps_peak_2461213	182	NM_203319	Dhx37	91	0.000412071	0.0131196	up
chr18	24708821	24709220	diffreps_peak_1471571	399	NM_175276	Fhod3	91	0.000412071	0.0131196	up
chr15	102240127	102240288	diffreps_peak_1188367	161	NM_011244	Rarg	5.3662	1.26028e-06	0.000232453	up
chrX	37191244	37191560	diffreps_peak_3240233	316	ENSMUST00000046433	Rnf113a1	81	0.000867779	0.0198355	up
chr15	51883641	51884080	diffreps_peak_1126718	439	NM_030132	Utp23	81	0.000867779	0.0198355	up
chr11	70557581	70558110	diffreps_peak_521805	529	NM_008876	Pld2	3.71605	0.000230375	0.00858664	up
chr11	53988781	53988964	diffreps_peak_501421	183	NM_019687	Slc22a4	141	1.05557e-05	0.00099318	up
chr12	95780561	95781060	diffreps_peak_710448	499	NM_201518	Flrt2	5.11765	7.89481e-05	0.0044906	up
chr11	98434213	98434369	diffreps_peak_558077	156	NM_001003817	Erbb2	101	0.000196638	0.00744225	up
chr9	31330121	31330618	diffreps_peak_3084267	497	uc009oro.1	Prdm10	101	0.000196638	0.00744225	up
chr6	148183045	148183200	diffreps_peak_2688352	155	NM_026168	Ergic2	7.19048	0.000795439	0.0198355	up
chrX	70345941	70346160	diffreps_peak_3272673	219	NM_010498	Ids	111	9.42148e-05	0.00482422	up
chr17	35868321	35868785	diffreps_peak_1361434	464	NM_175242	Ppp1r18	5.93827	1.79973e-08	9.95507e-06	up
chr5	137035481	137035791	diffreps_peak_2474628	310	NM_007457	Ap1s1	4.60656	8.48938e-05	0.00480626	up
chr15	44673121	44673648	diffreps_peak_1116191	527	NM_176998	Sybu	8.61905	0.000124547	0.00615213	up
chr5	117263564	117263804	diffreps_peak_2451447	240	NM_183306	Taok3	16.4545	1.69522e-05	0.00152816	up
chr19	11983903	11984140	diffreps_peak_1571253	237	NM_001033174	Osbp	3.04678	1.60696e-05	0.0014878	up
chr1	185356477	185356720	diffreps_peak_248143	243	NM_011794	Bpnt1	10.0476	1.89246e-05	0.00167	up
chr9	85687359	85687620	diffreps_peak_3154222	261	NM_001081282	Ibtk	141	1.05557e-05	0.00099318	up
chr1	143602001	143603640	diffreps_peak_192421	1639	ENSMUST00000018337	Cdc73	2.73913	0.000227655	0.00854033	up
chr11	70216788	70217080	diffreps_peak_521374	292	ENSMUST00000060010	Slc16a13	81	0.000867779	0.0198355	up
chr18	37520501	37521240	diffreps_peak_1489496	739	NM_053147	Pcdhb22	7.66667	0.000430406	0.0134449	up
chr17	50798101	50798580	diffreps_peak_1381114	479	uc008cza.3	Tbc1d5	4.11475	0.000404168	0.0131196	up
chr4	74404961	74405280	diffreps_peak_2188717	319	NM_144787	Kdm4c	14.6364	6.4675e-05	0.00377303	up
chr16	21694221	21694665	diffreps_peak_1215394	444	NM_001001881	2510009E07Rik	11.9524	1.48205e-06	0.000267446	up
chr10	76614461	76614660	diffreps_peak_362751	199	NM_146007	Col6a2	3.59259	0.000373724	0.0131196	up
chr1	118389057	118389521	diffreps_peak_159253	464	NM_029709	Clasp1	111	9.42148e-05	0.00482422	up
chr19	41321501	41321691	diffreps_peak_1611970	190	NM_031376	Pik3ap1	81	0.000867779	0.0198355	up
chr7	127934389	127934627	diffreps_peak_2859074	238	NM_001081374	Prss36	131	2.18387e-05	0.00173962	up
chr3	40977561	40977793	diffreps_peak_1928260	232	NM_001040399	Larp1b	5.22535	2.16932e-06	0.000363755	up
chr7	6132041	6132620	diffreps_peak_2695064	579	NM_001013012	Zfp787	161	2.48155e-06	0.000363755	up
chr11	69360544	69360775	diffreps_peak_520259	231	NM_146019	Chd3	4.62126	0	0	up
chr5	3733679	3733960	diffreps_peak_2295880	281	uc008whq.3	Ankib1	91	0.000412071	0.0131196	up
chr9	108449601	108449980	diffreps_peak_3183608	379	uc009rpn.1	Klhdc8b	121	4.52945e-05	0.00274518	up
chr6	120374816	120374987	diffreps_peak_2651379	171	NM_145997	Kdm5a	5.83871	0.000565181	0.017238	up
chr4	149644881	149645040	diffreps_peak_2287010	159	NM_023051	Clstn1	201	1.3978e-07	4.51198e-05	up
chr18	80447423	80447565	diffreps_peak_1545957	142	NM_026295	Ctdp1	151	5.11318e-06	0.000630392	up
chr2	132295530	132295980	diffreps_peak_1813844	450	NM_001291040	Cds2	19.1818	2.25733e-06	0.000363755	up
chr13	41634881	41635260	diffreps_peak_792038	379	NM_001163572	Tmem170b	101	0.000196638	0.00744225	up
chr5	34352461	34352840	diffreps_peak_2339198	379	NM_011278	Rnf4	131	2.18387e-05	0.00173962	up
chr2	181232841	181233040	diffreps_peak_1873879	199	NM_183162	Helz2	101	0.000196638	0.00744225	up
chr12	24547012	24547190	diffreps_peak_614289	178	NM_020614	Taf1b	181	5.8736e-07	0.000128341	up
chr17	71274161	71274420	diffreps_peak_1408972	259	NM_145158	Emilin2	6.12195	3.87118e-05	0.00274518	up
chr17	46417141	46418020	diffreps_peak_1375802	879	NM_207671	Zfp318	81	0.000867779	0.0198355	up
chrX	85890141	85890760	diffreps_peak_3290508	619	NM_001163539	5430427O19Rik	101	0.000196638	0.00744225	up
chr5	137309898	137310060	diffreps_peak_2474903	162	NM_011639	Trip6	17.3636	8.66475e-06	0.00099318	up
chr12	81500141	81500380	diffreps_peak_691698	239	NM_025292	Synj2bp	2.8408	1.66746e-05	0.00152816	up
chr12	84354781	84355047	diffreps_peak_695745	266	NM_172581	Fam161b	101	0.000196638	0.00744225	up
chr16	42174144	42174860	diffreps_peak_1242235	716	uc007zfr.1	Lsamp	10.5238	1.00445e-05	0.00099318	up
chr6	93678781	93678980	diffreps_peak_2616463	199	NM_010367	Magi1	4.60656	8.48938e-05	0.00480626	up
chr14	63213364	63213607	diffreps_peak_974360	243	ENSMUST00000121312	Gata4	5.87805	6.85764e-05	0.00392068	up
chr19	33761597	33761951	diffreps_peak_1600941	354	ENSMUST00000025694	Lipo1	4.23944	8.7009e-05	0.00482422	up
chr7	143261501	143262280	diffreps_peak_2876130	779	uc012fxx.1	Kcnq1ot1	3.9703	1.1321e-05	0.00106165	up
chr5	24544128	24544373	diffreps_peak_2326974	245	NM_177676	4931409K22Rik	11	0.000925536	0.0206979	up
chr4	45447505	45447660	diffreps_peak_2150012	155	NM_001033306	Shb	101	0.000196638	0.00744225	up
chr6	93694007	93694211	diffreps_peak_2616487	204	NM_001083320	Magi1	8.14286	0.000231951	0.00858664	up
chr18	37748861	37749320	diffreps_peak_1489906	459	NM_033593	Pcdhga10	141	1.05557e-05	0.00099318	up
chr4	3831601	3832160	diffreps_peak_2092259	559	ENSMUST00000138502	Rps20	91	0.000412071	0.0131196	up
chr7	34215561	34215840	diffreps_peak_2736788	279	uc012fie.2	Gpi1	91	0.000412071	0.0131196	up
chr1	64597233	64597520	diffreps_peak_85304	287	NM_009952	Creb1	2.55763	1.90023e-06	0.000339038	up
chr6	128409443	128409620	diffreps_peak_2661992	177	NM_133927	Itfg2	161	2.48155e-06	0.000363755	up
chr14	65666402	65666746	diffreps_peak_977399	344	NM_028903	Scara5	221	3.34129e-08	1.53925e-05	up
chr6	6867040	6867680	diffreps_peak_2497677	640	ENSMUST00000160937	Dlx6	91	0.000412071	0.0131196	up
chr12	57352719	57353680	diffreps_peak_658714	961	uc007npo.1	Mipol1	81	0.000867779	0.0198355	up
chr18	80118761	80119500	diffreps_peak_1545496	739	NM_053117	Pard6g	81	0.000867779	0.0198355	up
chr15	82808681	82809340	diffreps_peak_1165550	659	NM_013836	Tcf20	121	4.52945e-05	0.00274518	up
chr17	29660806	29660960	diffreps_peak_1353470	154	ENSMUST00000130423	Cmtr1	3.44275	1.54434e-05	0.00143031	up
chr11	18882223	18883460	diffreps_peak_454438	1237	ENSMUST00000177417	Meis1	131	2.18387e-05	0.00173962	up
chr8	70331241	70331592	diffreps_peak_2969149	351	NM_001163282	Gdf1	91	0.000412071	0.0131196	up
chr11	53260621	53261200	diffreps_peak_500398	579	NM_008300	Hspa4	3.22749	3.19862e-07	8.68026e-05	up
chr18	74442641	74442807	diffreps_peak_1538679	166	NM_201600	Myo5b	7.66667	0.000430406	0.0134449	up
chr8	22942681	22943262	diffreps_peak_2904205	581	NM_001081149	Kat6a	7.12903	5.37479e-05	0.00320504	up
chr10	25199996	25200158	diffreps_peak_290805	162	uc007erh.1	Akap7	81	0.000867779	0.0198355	up
chr15	100481541	100482000	diffreps_peak_1186574	459	NM_153407	Csrnp2	121	4.52945e-05	0.00274518	up
chr17	12151691	12151949	diffreps_peak_1329565	258	NM_026644	Agpat4	121	4.52945e-05	0.00274518	up
chr2	120705668	120705866	diffreps_peak_1798651	198	ENSMUST00000070420	Stard9	13.5806	2.13445e-10	3.16465e-07	up
chr7	127796141	127796500	diffreps_peak_2858885	359	NM_178029	Setd1a	3.38411	5.23665e-06	0.000645394	up
chr15	76723984	76724600	diffreps_peak_1158294	616	NM_198420	Arhgap39	91	0.000412071	0.0131196	up
chr4	43024901	43025400	diffreps_peak_2146861	499	NM_020035	Pigo	5.83871	0.000565181	0.017238	up
chr11	68386609	68386820	diffreps_peak_519011	211	NM_008744	Ntn1	101	0.000196638	0.00744225	up
chr11	90276721	90277000	diffreps_peak_547906	279	NM_026178	Mmd	7.45161	2.95424e-05	0.00231721	up
chr5	65803420	65803567	diffreps_peak_2381310	147	NM_001024917	N4bp2	101	0.000196638	0.00744225	up
chr9	64314561	64314800	diffreps_peak_3125078	239	NM_172519	Dis3l	3.95775	0.000239566	0.00883617	up
chr8	71347613	71347760	diffreps_peak_2970484	147	NM_015742	Myo9b	101	0.000196638	0.00744225	up
chr5	135410861	135411269	diffreps_peak_2472529	408	NM_146001	Hip1	6.85366	6.80199e-06	0.000813862	up
chr13	24841481	24841720	diffreps_peak_770316	239	NM_019551	Tdp2	91	0.000412071	0.0131196	up
chr7	27818461	27818792	diffreps_peak_2728101	331	uc009fxd.1	Zfp626	161	2.48155e-06	0.000363755	up
chr9	14546281	14546540	diffreps_peak_3062246	259	NM_001081395	Amotl1	2.71946	1.88569e-05	0.00167	up
chr4	141001883	141002090	diffreps_peak_2274741	207	NM_029097	Atp13a2	91	0.000412071	0.0131196	up
chr12	116063101	116063360	diffreps_peak_734834	259	ENSMUST00000183125	Zfp386	8.61905	0.000124547	0.00615213	up
chr16	4968712	4969140	diffreps_peak_1193302	428	NM_001271586	4930451G09Rik	91	0.000412071	0.0131196	up
chr8	79338394	79338780	diffreps_peak_2982075	386	ENSMUST00000066091	Smad1	121	4.52945e-05	0.00274518	up
chr12	28681461	28681700	diffreps_peak_618855	239	NM_134052	Adi1	81	0.000867779	0.0198355	up
chr4	105219341	105219504	diffreps_peak_2229980	163	NM_080555	Ppap2b	17.3636	8.66475e-06	0.00099318	up
chrX	64270301	64271320	diffreps_peak_3266507	1019	NM_178740	Slitrk4	101	0.000196638	0.00744225	up
chr8	123969721	123969922	diffreps_peak_3038125	201	NM_019552	Abcb10	91	0.000412071	0.0131196	up
chr2	127284901	127285705	diffreps_peak_1807507	804	uc008mfd.2	Stard7	3.74725	8.29426e-05	0.00471253	up
chr13	59640181	59640341	diffreps_peak_812354	160	NM_027307	Golm1	6.09804	4.85205e-06	0.000630392	up
chr2	126791557	126791720	diffreps_peak_1806702	163	NM_021450	Trpm7	11	0.000925536	0.0206979	up
chr9	78431621	78432060	diffreps_peak_3144293	439	NM_173386	Mb21d1	81	0.000867779	0.0198355	up
chr18	77948441	77948780	diffreps_peak_1542715	339	NM_001195633	Epg5	171	1.20639e-06	0.000223055	up
chr3	97570903	97571060	diffreps_peak_2006363	157	NM_026539	Chd1l	2.46199	0.000943415	0.0210875	up
chr17	87985441	87986340	diffreps_peak_1431410	899	NM_010830	Msh6	4.20988	3.15231e-05	0.00245972	up
chr7	139939726	139940620	diffreps_peak_2872214	894	NM_177261	Kndc1	101	0.000196638	0.00744225	up
chr14	55594294	55594472	diffreps_peak_964879	178	NM_194346	Rnf31	8.61905	0.000124547	0.00615213	up
chr5	123361201	123361358	diffreps_peak_2458424	157	NM_029850	Bcl7a	11	0.000925536	0.0206979	up
chr13	47246721	47247100	diffreps_peak_799174	379	NM_146042	Rnf144b	101	0.000196638	0.00744225	up
chr9	110374201	110374400	diffreps_peak_3186147	199	ENSMUST00000168137	5830462I19Rik	81	0.000867779	0.0198355	up
chr18	47087181	47087660	diffreps_peak_1503161	479	NM_178377	Commd10	151	5.11318e-06	0.000630392	up
chr4	120269001	120269182	diffreps_peak_2250212	181	NM_194060	Foxo6	11.9091	0.000477076	0.0146862	up
chr7	125878861	125879180	diffreps_peak_2856396	319	NM_001101488	Gsg1l	81	0.000867779	0.0198355	up
chr19	43759849	43760059	diffreps_peak_1614899	210	NM_025530	Cutc	11.9091	0.000477076	0.0146862	up
chr7	16237741	16237974	diffreps_peak_2710492	233	NM_176912	C5ar2	81	0.000867779	0.0198355	up
chr10	36628244	36628410	diffreps_peak_307771	166	NM_001081208	Hs3st5	3.96703	3.11385e-05	0.00243394	up
chr5	137208812	137209300	diffreps_peak_2474810	488	ENSMUST00000179412	A630081J09Rik	121	4.52945e-05	0.00274518	up
chr3	142570921	142571086	diffreps_peak_2067878	165	NM_018734	Gbp3	2.21212	0.000980995	0.0219024	up
chr11	120012021	120012400	diffreps_peak_584257	379	NM_007377	Aatk	81	0.000867779	0.0198355	up
chr17	22199061	22199440	diffreps_peak_1343743	379	NM_001205095	Gm4944	121	4.52945e-05	0.00274518	up
chr11	34254330	34254472	diffreps_peak_475785	142	NM_033374	Dock2	81	0.000867779	0.0198355	up
chr11	79429981	79430780	diffreps_peak_533993	799	uc007kkk.1	Nf1	101	0.000196638	0.00744225	up
chr11	46131622	46131818	diffreps_peak_490928	196	NM_009616	Adam19	8.61905	0.000124547	0.00615213	up
chr2	3778417	3778568	diffreps_peak_1638623	151	NM_025626	Fam107b	11.9091	0.000477076	0.0146862	up
chr2	71533621	71533981	diffreps_peak_1732075	360	uc008kav.1	Dlx1	81	0.000867779	0.0198355	up
chr6	48753961	48754210	diffreps_peak_2556901	249	ENSMUST00000055558	Gimap5	2.06529	0.000897735	0.0205052	up
chr6	126532741	126532940	diffreps_peak_2659889	199	NM_145983	Kcna5	101	0.000196638	0.00744225	up
chr11	6475741	6476076	diffreps_peak_437803	335	NM_011221	Purb	9.70968	4.11053e-07	0.000107538	up
chr2	69683821	69684040	diffreps_peak_1729565	219	NM_001081087	Klhl41	8.14286	0.000231951	0.00858664	up
chr5	120627961	120628592	diffreps_peak_2454858	631	NM_028041	Ddx54	81	0.000867779	0.0198355	up
chr10	130425173	130425380	diffreps_peak_432783	207	NM_001102602	Vmn2r85	81	0.000867779	0.0198355	up
chr13	77192553	77193040	diffreps_peak_834537	487	NM_001081353	2210408I21Rik	91	0.000412071	0.0131196	up
chr6	116423142	116423315	diffreps_peak_2646172	173	NM_009662	Alox5	8.61905	0.000124547	0.00615213	up
chr11	96937241	96937830	diffreps_peak_556111	589	ENSMUST00000107636	Prr15l	81	0.000867779	0.0198355	up
chr3	116672561	116673320	diffreps_peak_2032823	759	NM_144902	Slc35a3	24.6364	3.92132e-08	1.76788e-05	up
chr15	76368897	76369569	diffreps_peak_1157837	672	NM_021555	Hgh1	81	0.000867779	0.0198355	up
chr7	144919741	144920180	diffreps_peak_2877872	439	NM_028184	Oraov1	411	4.72955e-14	2.30736e-10	up
chr1	75403776	75404420	diffreps_peak_99725	644	NM_001085371	Speg	3.67327	4.86093e-05	0.00293446	up
chr1	170195141	170195680	diffreps_peak_228645	539	ENSMUST00000027979	Uhmk1	5.14634	0.000370802	0.0131196	up
chr12	65075605	65075940	diffreps_peak_669623	335	NM_178912	Fancm	101	0.000196638	0.00744225	up
chr5	149617481	149617680	diffreps_peak_2489300	199	NM_013559	Hsph1	6.48387	0.00017585	0.00744225	up
chr9	56494532	56494720	diffreps_peak_3115951	188	NM_025812	Hmg20a	141	1.05557e-05	0.00099318	up
chr11	105328276	105328440	diffreps_peak_566600	164	NM_008626	Mrc2	141	1.05557e-05	0.00099318	up
chr4	55080665	55081140	diffreps_peak_2162691	475	NM_172867	Zfp462	81	0.000867779	0.0198355	up
chr3	63380481	63381180	diffreps_peak_1959680	699	NM_008604	Mme	4.11475	0.000404168	0.0131196	up
chr2	71853661	71854100	diffreps_peak_1732422	439	uc008kbf.1	Itga6	151	5.11318e-06	0.000630392	up
chr8	31162001	31162520	diffreps_peak_2914466	519	NM_001199988	Tti2	111	9.42148e-05	0.00482422	up
chr19	8848463	8848683	diffreps_peak_1567010	220	NM_008144	Bscl2	261	1.92946e-09	1.72262e-06	up
chr2	121323193	121323376	diffreps_peak_1799619	183	ENSMUST00000132613	Ppip5k1	131	2.18387e-05	0.00173962	up
chr11	60198821	60199160	diffreps_peak_508831	339	NM_009021	Rai1	141	1.05557e-05	0.00099318	up
chr18	80130501	80130780	diffreps_peak_1545517	279	NM_175028	Adnp2	101	0.000196638	0.00744225	up
chr9	118582021	118582260	diffreps_peak_3196129	239	NM_018748	Golga4	4.60656	8.48938e-05	0.00480626	up
chr19	5963825	5964080	diffreps_peak_1563218	255	NM_008893	Pola2	91	0.000412071	0.0131196	up
chr11	60240901	60241480	diffreps_peak_508894	579	NM_001039093	Tom1l2	3.95082	0.000672163	0.0198355	up
chr10	127055861	127056340	diffreps_peak_427937	479	ENSMUST00000040307	March9	81	0.000867779	0.0198355	up
chr8	4247261	4247560	diffreps_peak_2880063	299	NM_011944	Map2k7	171	1.20639e-06	0.000223055	up
chr11	32425181	32426000	diffreps_peak_473819	819	NM_177364	Sh3pxd2b	12.8182	0.000245462	0.00884481	up
chr16	85859981	85860540	diffreps_peak_1303718	559	NM_011782	Adamts5	2.54229	0.00018263	0.00744225	up
chr10	127600461	127600901	diffreps_peak_428709	440	ENSMUST00000118455	Lrp1	101	0.000196638	0.00744225	up
chr7	139103661	139104367	diffreps_peak_2871366	706	NM_021302	Stk32c	131	2.18387e-05	0.00173962	up
chr11	106852481	106852649	diffreps_peak_568870	168	NM_025481	Smurf2	3.71605	0.000230375	0.00858664	up
chr5	135137861	135138382	diffreps_peak_2472177	521	NM_021455	Mlxipl	81	0.000867779	0.0198355	up
chr16	15889141	15889545	diffreps_peak_1207432	404	NM_007679	Cebpd	4.11475	0.000404168	0.0131196	up
chr7	127608361	127608560	diffreps_peak_2858646	199	NM_177226	Zfp629	12.8182	0.000245462	0.00884481	up
chr17	34846441	34846667	diffreps_peak_1360157	226	uc008cdu.1	Skiv2l	7.19048	0.000795439	0.0198355	up
chr14	25663821	25664020	diffreps_peak_925776	199	NM_183208	Zmiz1	2.65563	0.000595049	0.0181372	up
chr4	130531481	130531720	diffreps_peak_2262738	239	NM_025998	Nkain1	81	0.000867779	0.0198355	up
chr15	58179221	58179480	diffreps_peak_1135417	259	NM_026346	Fbxo32	2.52971	1.75637e-13	7.66413e-10	up
chr2	35133957	35134111	diffreps_peak_1680195	154	NM_012018	Cntrl	6.88235	4.8813e-07	0.000126718	up
chr17	65922401	65923038	diffreps_peak_1402134	637	uc008dgq.2	Twsg1	111	9.42148e-05	0.00482422	up
chr6	97351581	97352380	diffreps_peak_2621236	799	uc009dax.2	Frmd4b	121	4.52945e-05	0.00274518	up
chr6	42317121	42318340	diffreps_peak_2547932	1219	NM_029528	Fam131b	8.61905	0.000124547	0.00615213	up
chr14	24150511	24150674	diffreps_peak_924243	163	NM_027726	Dlg5	91	0.000412071	0.0131196	up
chr2	33731221	33731420	diffreps_peak_1678494	199	NM_175184	Mvb12b	10.0476	1.89246e-05	0.00167	up
chr7	17004681	17005120	diffreps_peak_2711572	439	NM_011155	Ppp5c	19.5714	4.38738e-11	8.47041e-08	up
chrX	12057921	12058260	diffreps_peak_3212106	339	NM_029510	Bcor	7.07843	2.72853e-07	7.91541e-05	up
chr8	107371941	107372200	diffreps_peak_3018431	259	NM_018823	Nfat5	81	0.000867779	0.0198355	up
chr12	104712180	104712335	diffreps_peak_721848	155	NM_148948	Dicer1	8.14286	0.000231951	0.00858664	up
chr5	25272801	25273520	diffreps_peak_2327921	719	NM_001081383	Kmt2c	331	1.34506e-11	3.11899e-08	up
chr2	126892621	126893060	diffreps_peak_1806907	439	NM_023220	Sppl2a	2.41079	0.000137788	0.00669723	up
chr14	31018928	31019131	diffreps_peak_932493	203	NM_153547	Gnl3	4.42342	3.39935e-07	9.20184e-05	up
chr2	25500981	25501240	diffreps_peak_1668954	259	uc008isk.1	Fbxw5	11.9091	0.000477076	0.0146862	up
chr2	34178176	34178342	diffreps_peak_1678930	166	NM_016768	Pbx3	111	9.42148e-05	0.00482422	up
chr11	109473247	109473598	diffreps_peak_572493	351	ENSMUST00000070152	Slc16a6	81	0.000867779	0.0198355	up
chr14	31509361	31509800	diffreps_peak_933204	439	NM_028932	Eaf1	91	0.000412071	0.0131196	up
chr16	20696174	20696347	diffreps_peak_1214258	173	ENSMUST00000128273	Fam131a	181	5.8736e-07	0.000128341	up
chr4	105230896	105231040	diffreps_peak_2230003	144	NM_080555	Ppap2b	381	3.92797e-13	1.51654e-09	up
chr11	102304681	102305160	diffreps_peak_562720	479	NM_011551	Ubtf	131	2.18387e-05	0.00173962	up
chr13	75849401	75849720	diffreps_peak_832412	319	NM_053108	Glrx	4.94366	6.35821e-06	0.000768153	up
chr8	91036421	91036598	diffreps_peak_2997329	177	uc009msi.2	Chd9	4.94366	6.35821e-06	0.000768153	up
chr17	15807101	15807380	diffreps_peak_1334102	279	NM_178615	Rgmb	101	0.000196638	0.00744225	up
chr2	130805675	130805980	diffreps_peak_1811777	305	ENSMUST00000110243	4930402H24Rik	131	2.18387e-05	0.00173962	up
chr2	91564319	91564960	diffreps_peak_1759803	641	uc008kwa.1	Ckap5	4.11475	0.000404168	0.0131196	up
chr7	34168381	34168575	diffreps_peak_2736712	194	ENSMUST00000102746	Uba2	111	9.42148e-05	0.00482422	up
chr19	36732701	36732900	diffreps_peak_1605231	199	NM_016854	Ppp1r3c	2.68582	4.73955e-06	0.000630392	up
chr17	84790461	84790720	diffreps_peak_1427227	259	NM_028233	Lrpprc	6.48387	0.00017585	0.00744225	up
chr7	102097901	102098240	diffreps_peak_2825134	339	NM_007491	Art5	101	0.000196638	0.00744225	up
chr14	32202081	32202360	diffreps_peak_934145	279	NM_011960	Parg	81	0.000867779	0.0198355	up
chr7	25347321	25347523	diffreps_peak_2724753	202	NM_001160400	Megf8	211	6.83061e-08	2.70759e-05	up
chr7	106507561	106507800	diffreps_peak_2831854	239	uc009izs.1	AK172683	2.46919	0.000227188	0.00852502	up
chr17	37903521	37903960	diffreps_peak_1364106	439	ENSMUST00000076331	Olfr127	101	0.000196638	0.00744225	up
chr2	166796441	166797540	diffreps_peak_1857123	1099	NM_023815	Trp53rk	8.61905	0.000124547	0.00615213	up
chr2	179895711	179896460	diffreps_peak_1872597	749	NM_009867	Cdh4	9.57143	3.55654e-05	0.0026792	up
chr5	136102281	136102427	diffreps_peak_2473448	146	NM_133914	Rasa4	151	5.11318e-06	0.000630392	up
chr12	112601522	112601682	diffreps_peak_730199	160	NM_198411	Inf2	5.63415	0.000120948	0.006114	up
chr10	62456621	62456858	diffreps_peak_343383	237	NM_133672	Vps26a	2.04213	4.97851e-05	0.00300499	up
chr9	75257958	75258366	diffreps_peak_3139910	408	uc009qrv.1	Myo5c	81	0.000867779	0.0198355	up
chr7	143264401	143265160	diffreps_peak_2876135	759	uc012fxx.1	Kcnq1ot1	461	1.33227e-15	9.00779e-12	up
chr11	97746661	97747040	diffreps_peak_557165	379	NM_026186	Cwc25	2.5528	0.000755829	0.0198355	up
chr7	99659241	99659440	diffreps_peak_2821739	199	NM_175316	Slco2b1	121	4.52945e-05	0.00274518	up
chr11	119486661	119487220	diffreps_peak_583574	559	uc007mqq.2	mKIAA1554	6.36585	2.17638e-05	0.00173962	up
chr1	33741241	33741780	diffreps_peak_43744	539	NM_008999	Rab23	141	1.05557e-05	0.00099318	up
chr11	48967501	48967975	diffreps_peak_494999	474	NM_173434	9930111J21Rik2	2.4218	0.000330443	0.0118093	up
chr14	61611651	61612760	diffreps_peak_972370	1109	NM_206974	Kcnrg	161	2.48155e-06	0.000363755	up
chr16	17901321	17901880	diffreps_peak_1210519	559	NM_022408	Dgcr14	161	2.48155e-06	0.000363755	up
chr14	3070095	3070258	diffreps_peak_894190	163	NM_001177715	Gm2897	141	1.05557e-05	0.00099318	up
chr7	139092081	139092580	diffreps_peak_2871353	499	uc012fvs.1	Dpysl4	81	0.000867779	0.0198355	up
chr3	59297789	59297961	diffreps_peak_1953627	172	ENSMUST00000040325	Med12l	141	1.05557e-05	0.00099318	up
chr1	157137941	157138160	diffreps_peak_211176	219	NM_177644	Rasal2	131	2.18387e-05	0.00173962	up
[truncated: 5,949 more rows]

## Sheet: down.KO_vs_WT
	Supplementary Table 1. List of differentially acetylated RNA sites in HAAPIR knockout mice heart compared to WT heart.
bed format information of differentially acetylated RNA sites				differentially acetylated RNA			comparison information
chrom	txStart	txEnd	PeakID	Peak_length	transcript_id	GeneName	Foldchange	P_value	FDR	Regulation
chr6	88547339	88547660	diffreps_peak_2610081	321	ENSMUST00000120933	Kbtbd12	81	0.000867779	0.0198355	down
chr1	174835401	174836380	diffreps_peak_235316	979	NM_011825	Grem2	101	0.000196638	0.00744225	down
chr3	69004737	69005090	diffreps_peak_1967025	353	ENSMUST00000042901	Smc4	8.61905	0.000124547	0.00615213	down
chr5	94624141	94624299	diffreps_peak_2422018	158	ENSMUST00000098286	Gm6509	3.1978	0.000874599	0.0199806	down
chr2	85647362	85647720	diffreps_peak_1750869	358	NM_146573	Olfr1002	131	2.18387e-05	0.00173962	down
chr17	90700081	90700780	diffreps_peak_1435086	699	uc008dwe.2	Nrxn1	91	0.000412071	0.0131196	down
chrY	2866981	2867159	diffreps_peak_3378570	178	uc009uzr.2	Gm10352	8.61905	0.000124547	0.00615213	down
chr1	155861154	155861373	diffreps_peak_209599	219	uc007dbr.1	Cep350	81	0.000867779	0.0198355	down
chr2	62705915	62706108	diffreps_peak_1719842	193	NM_133207	Kcnh7	101	0.000196638	0.00744225	down
chr8	27397361	27398740	diffreps_peak_2909566	1379	NM_027454	Chrnb3	11.9091	0.000477076	0.0146862	down
chr3	108752001	108752649	diffreps_peak_2021167	648	NM_177859	Aknad1	7.19048	0.000795439	0.0198355	down
chr11	72771821	72772146	diffreps_peak_524587	325	NM_009671	Ankfy1	81	0.000867779	0.0198355	down
chr15	58620376	58620557	diffreps_peak_1135963	181	ENSMUST00000161028	Fer1l6	101	0.000196638	0.00744225	down
chr3	149185161	149185495	diffreps_peak_2076198	334	ENSMUST00000066092	Gm9912	6.48387	0.00017585	0.00744225	down
chr17	34159928	34160229	diffreps_peak_1359301	301	NM_010387	H2-DMb1	121	4.52945e-05	0.00274518	down
chr2	113363835	113364160	diffreps_peak_1789189	325	NM_010230	Fmn1	81	0.000867779	0.0198355	down
chr7	10794240	10795280	diffreps_peak_2702413	1040	uc012eyt.1	Zscan4a	171	1.20639e-06	0.000223055	down
chr7	97957806	97958003	diffreps_peak_2819540	197	NM_177696	Gdpd4	231	1.63595e-08	9.14514e-06	down
chr14	42502193	42502349	diffreps_peak_947552	156	ENSMUST00000170174	Gm8020	16.4545	1.69522e-05	0.00152816	down
chr19	13887220	13887760	diffreps_peak_1573973	540	ENSMUST00000078282	Olfr1504	141	1.05557e-05	0.00099318	down
chr1	135965291	135965433	diffreps_peak_181817	142	NM_177642	Igfn1	101	0.000196638	0.00744225	down
chr16	13986621	13986893	diffreps_peak_1204700	272	ENSMUST00000056521	2900011O08Rik	221	3.34129e-08	1.53925e-05	down
chr2	127827300	127827497	diffreps_peak_1808072	197	NM_009772	Bub1	10.0476	1.89246e-05	0.00167	down
chr7	14413628	14413797	diffreps_peak_2707658	169	NM_175250	2810007J24Rik	131	2.18387e-05	0.00173962	down
chr13	73684201	73684399	diffreps_peak_829226	198	NM_028878	Slc6a19	121	4.52945e-05	0.00274518	down
chr4	96121436	96121597	diffreps_peak_2218243	161	NM_001100182	Cyp2j12	7.66667	0.000430406	0.0134449	down
chr13	56100888	56101860	diffreps_peak_808922	972	uc007qsi.2	H2afy	3.1327	7.65028e-07	0.000164093	down
chr1	158609641	158610171	diffreps_peak_213148	530	uc007ddr.3	Astn1	7.66667	0.000430406	0.0134449	down
chr7	25671441	25671960	diffreps_peak_2725192	519	uc009ftn.2	Tmem91	81	0.000867779	0.0198355	down
chr18	32099021	32099960	diffreps_peak_1482136	939	NM_173441	Iws1	6.60976	1.21889e-05	0.00113498	down
chr7	112076021	112076600	diffreps_peak_2839651	579	uc009jgf.1	Usp47	9.09524	6.6655e-05	0.00383555	down
chr13	58181341	58181625	diffreps_peak_810869	284	uc007qtj.2	Ubqln1	81	0.000867779	0.0198355	down
chr5	67622241	67622440	diffreps_peak_2383888	199	NM_009727	Atp8a1	5.63415	0.000120948	0.006114	down
chr14	27000681	27000876	diffreps_peak_927889	195	NM_010420	Hesx1	81	0.000867779	0.0198355	down
chr19	45047575	45047860	diffreps_peak_1616438	285	NM_053197	Sfxn3	16.4545	1.69522e-05	0.00152816	down
chr17	91087141	91088040	diffreps_peak_1435602	899	uc008dwh.2	Nrxn1	171	1.20639e-06	0.000223055	down
chr5	105220825	105221106	diffreps_peak_2436686	281	NM_001039646	Gbp10	3.53923	0	0	down
chr6	83771561	83772300	diffreps_peak_2603964	739	uc009cog.2	Tex261	11	0.000925536	0.0206979	down
chr6	135719541	135720580	diffreps_peak_2672524	1039	ENSMUST00000053880	Grin2b	151	5.11318e-06	0.000630392	down
chr5	72228361	72228740	diffreps_peak_2390334	379	uc008xrg.2	Atp10d	11	0.000925536	0.0206979	down
chr5	25382631	25382860	diffreps_peak_2328126	229	uc008wsx.1	Kmt2c	81	0.000867779	0.0198355	down
chr7	21360367	21360720	diffreps_peak_2718249	353	NM_001166725	Vmn1r129	121	4.52945e-05	0.00274518	down
chr14	41901812	41902020	diffreps_peak_946608	208	ENSMUST00000168107	Gm7980	111	9.42148e-05	0.00482422	down
chr5	122883318	122883462	diffreps_peak_2457810	144	NM_013910	Kdm2b	111	9.42148e-05	0.00482422	down
chr14	41158721	41158959	diffreps_peak_945589	238	NM_010775	Mbl1	81	0.000867779	0.0198355	down
chr19	55302013	55302604	diffreps_peak_1629776	591	uc008hxu.1	Zdhhc6	5.5098	2.61904e-05	0.00207628	down
chr7	24199181	24199580	diffreps_peak_2723430	399	NM_019940	Zfp111	12.8182	0.000245462	0.00884481	down
chr14	14757284	14757431	diffreps_peak_910517	147	NM_001033270	Slc4a7	9.57143	3.55654e-05	0.0026792	down
chr2	86254764	86255691	diffreps_peak_1751813	927	NM_147016	Olfr1049	13.381	2.15033e-07	6.57145e-05	down
chr3	137550044	137550240	diffreps_peak_2061029	196	NM_177665	Gm4861	81	0.000867779	0.0198355	down
chr6	77382161	77382475	diffreps_peak_2595783	314	uc029vwh.1	6330415B21Rik	141	1.05557e-05	0.00099318	down
chr12	57672932	57673160	diffreps_peak_659114	228	ENSMUST00000172939	Ttc6	81	0.000867779	0.0198355	down
chr4	43170581	43171300	diffreps_peak_2147096	719	uc012dcx.1	Unc13b	91	0.000412071	0.0131196	down
chr4	68762581	68763146	diffreps_peak_2180521	565	NM_019967	Brinp1	81	0.000867779	0.0198355	down
chr15	100586615	100586869	diffreps_peak_1186746	254	ENSMUST00000177247	Pou6f1	121	4.52945e-05	0.00274518	down
chr4	6219841	6220240	diffreps_peak_2095533	399	ENSMUST00000029907	Ubxn2b	81	0.000867779	0.0198355	down
chr16	49007049	49007191	diffreps_peak_1252139	142	NM_172616	C330027C09Rik	19.1818	2.25733e-06	0.000363755	down
chr2	112072081	112072583	diffreps_peak_1787526	502	ENSMUST00000099599	Olfr1313	101	0.000196638	0.00744225	down
chr17	32697772	32698043	diffreps_peak_1357003	271	NM_134127	Cyp4f15	9.09524	6.6655e-05	0.00383555	down
chr10	111293781	111293980	diffreps_peak_408117	199	NM_175489	Osbpl8	4.62637	1.48363e-06	0.000267446	down
chr17	88740661	88741500	diffreps_peak_1432440	839	uc008dvv.1	Lhcgr	91	0.000412071	0.0131196	down
chr8	20916489	20916960	diffreps_peak_2901197	471	NM_001025353	Gm6040	121	4.52945e-05	0.00274518	down
chr17	43611268	43611417	diffreps_peak_1372303	149	NM_013737	Pla2g7	3.8169	0.000394213	0.0131196	down
chr3	84701923	84702160	diffreps_peak_1988723	237	NM_177260	Tmem154	81	0.000867779	0.0198355	down
chr3	57690313	57690457	diffreps_peak_1951305	144	NM_001033349	Ankub1	121	4.52945e-05	0.00274518	down
chr5	73108469	73108641	diffreps_peak_2391794	172	NM_028194	Fryl	3.96296	8.60916e-05	0.00482422	down
chr12	104865329	104865497	diffreps_peak_722010	168	ENSMUST00000021520	4930408O17Rik	81	0.000867779	0.0198355	down
chr2	156494961	156495121	diffreps_peak_1845580	160	NM_013510	Epb4.1l1	81	0.000867779	0.0198355	down
chr9	67971953	67972101	diffreps_peak_3129870	148	uc009qmu.1	Vps13c	131	2.18387e-05	0.00173962	down
chr9	18987989	18988928	diffreps_peak_3068330	939	NM_001011823	Olfr834	111	9.42148e-05	0.00482422	down
chr2	145860561	145860940	diffreps_peak_1831842	379	NM_028724	Rin2	4.90244	0.000644056	0.019461	down
chr7	43226681	43226842	diffreps_peak_2747997	161	NM_001177525	EU599041	101	0.000196638	0.00744225	down
chr17	20889715	20890020	diffreps_peak_1341751	305	NM_134196	Vmn1r231	81	0.000867779	0.0198355	down
chr16	55816316	55816463	diffreps_peak_1261413	147	NM_030612	Nfkbiz	111	9.42148e-05	0.00482422	down
chr5	111420581	111421120	diffreps_peak_2445188	539	NM_001081235	Mn1	3.46914	0.000602658	0.0183451	down
chr7	6704261	6704920	diffreps_peak_2695795	659	ENSMUST00000051209	Peg3	81	0.000867779	0.0198355	down
chr8	124731796	124732080	diffreps_peak_3038957	284	uc012gmy.1	Arv1	81	0.000867779	0.0198355	down
chr7	55777482	55777900	diffreps_peak_2764284	418	NM_178706	Siglech	81	0.000867779	0.0198355	down
chr4	115470893	115471062	diffreps_peak_2243877	169	NM_001100185	Cyp4a30b	81	0.000867779	0.0198355	down
chr16	95999501	95999720	diffreps_peak_1315570	219	ENSMUST00000113829	Brwd1	81	0.000867779	0.0198355	down
chr9	106072321	106072558	diffreps_peak_3180581	237	NM_026763	Col6a4	111	9.42148e-05	0.00482422	down
chr10	62493921	62494540	diffreps_peak_343456	619	ENSMUST00000160987	Srgn	8.61905	0.000124547	0.00615213	down
chr2	121187358	121187560	diffreps_peak_1799397	202	uc008lya.1	Tubgcp4	12.8182	0.000245462	0.00884481	down
chr12	59205221	59205689	diffreps_peak_661310	468	uc007nqj.2	Fbxo33	161	2.48155e-06	0.000363755	down
chr8	16223223	16223411	diffreps_peak_2894430	188	NM_053171	Csmd1	121	4.52945e-05	0.00274518	down
chr3	94049901	94050213	diffreps_peak_2001534	312	ENSMUST00000178458	Gm9125	13.7273	0.000126088	0.00615213	down
chr10	94103241	94103398	diffreps_peak_384602	157	NM_053072	Fgd6	81	0.000867779	0.0198355	down
chr17	13123201	13123451	diffreps_peak_1330860	250	uc008amd.1	Unc93a	151	5.11318e-06	0.000630392	down
chr7	7132341	7133168	diffreps_peak_2696263	827	NM_029584	Zfp773	15.5455	3.3131e-05	0.00254613	down
chr8	3463261	3463746	diffreps_peak_2879018	485	ENSMUST00000118194	Pex11g	101	0.000196638	0.00744225	down
chr2	116065681	116065839	diffreps_peak_1792679	158	ENSMUST00000110907	Meis2	13.7273	0.000126088	0.00615213	down
chr10	59447201	59447400	diffreps_peak_339996	199	NM_001033259	Mcu	81	0.000867779	0.0198355	down
chr3	51252719	51253400	diffreps_peak_1942864	681	NM_023502	Elf2	9.09524	6.6655e-05	0.00383555	down
chr10	75775561	75776047	diffreps_peak_361695	486	ENSMUST00000133869	Gstt3	121	4.52945e-05	0.00274518	down
chr15	18963984	18964279	diffreps_peak_1080714	295	NM_009865	Cdh10	121	4.52945e-05	0.00274518	down
chr6	121407301	121407940	diffreps_peak_2652911	639	uc009dop.1	Iqsec3	101	0.000196638	0.00744225	down
chr11	4941161	4941415	diffreps_peak_435712	254	NM_010904	Nefh	101	0.000196638	0.00744225	down
chr15	94291533	94291701	diffreps_peak_1178909	168	NM_177431	Adamts20	4.44262	0.000143585	0.00695213	down
chr14	67697938	67698171	diffreps_peak_979989	233	NM_175384	Cdca2	10.5238	1.00445e-05	0.00099318	down
chr3	107620681	107621420	diffreps_peak_2019834	739	uc008qxh.2	Strip1	3.27723	0.000316751	0.0113224	down
chr2	90434741	90435560	diffreps_peak_1758065	819	NM_008982	Ptprj	7.66667	0.000430406	0.0134449	down
chr2	24193001	24193568	diffreps_peak_1667391	567	ENSMUST00000057567	Il1f9	101	0.000196638	0.00744225	down
chr11	98657512	98657740	diffreps_peak_558283	228	NM_029727	Gsdma2	81	0.000867779	0.0198355	down
chr11	74383355	74383900	diffreps_peak_526915	545	ENSMUST00000102521	Rap1gap2	3.18905	8.51434e-07	0.000178837	down
chr2	62190739	62190886	diffreps_peak_1719119	147	NM_033552	Slc4a10	4.09859	0.000144763	0.00699924	down
chr4	125122253	125122520	diffreps_peak_2256739	267	uc008urw.2	Zc3h12a	8.61905	0.000124547	0.00615213	down
chr7	22842687	22843100	diffreps_peak_2721318	413	NM_001166758	Vmn1r159	14.6364	6.4675e-05	0.00377303	down
chr15	28340280	28340427	diffreps_peak_1093783	147	NM_133365	Dnah5	91	0.000412071	0.0131196	down
chr7	22412941	22413920	diffreps_peak_2720355	979	NM_030736	Vmn1r148	10.0476	1.89246e-05	0.00167	down
chr17	36324242	36324480	diffreps_peak_1362030	238	NM_013544	H2-M10.1	5.83871	0.000565181	0.017238	down
chr13	67069397	67069560	diffreps_peak_822024	163	NM_001012325	Zfp708	141	1.05557e-05	0.00099318	down
chr6	24633041	24633210	diffreps_peak_2523723	169	NM_001167745	Wasl	81	0.000867779	0.0198355	down
chr4	141217251	141217404	diffreps_peak_2275043	153	NM_001081174	Rsg1	11.9091	0.000477076	0.0146862	down
chr15	30847227	30847411	diffreps_peak_1096967	184	NM_008729	Ctnnd2	81	0.000867779	0.0198355	down
chr19	3717361	3717881	diffreps_peak_1560074	520	NM_028077	1810055G02Rik	141	1.05557e-05	0.00099318	down
chr7	83776991	83777143	diffreps_peak_2799785	152	uc012fof.1	1700026D08Rik	81	0.000867779	0.0198355	down
chr4	34771873	34772053	diffreps_peak_2135085	180	NM_025471	Smim8	17.3636	8.66475e-06	0.00099318	down
chrX	47851644	47851793	diffreps_peak_3250780	149	NM_053123	Smarca1	281	4.65637e-10	5.58396e-07	down
chr18	58009941	58010480	diffreps_peak_1517410	539	NM_010181	Fbn2	101	0.000196638	0.00744225	down
chr5	24029913	24030312	diffreps_peak_2326243	399	uc008wqu.1	Fam126a	2.83206	0.000529435	0.0162725	down
chr4	62522648	62522920	diffreps_peak_2172324	272	ENSMUST00000030091	Pole3	191	2.86358e-07	7.91541e-05	down
chr3	75614441	75615520	diffreps_peak_1976618	1079	uc008pnd.2	Serpini1	10.5238	1.00445e-05	0.00099318	down
chr4	6218801	6219520	diffreps_peak_2095531	719	NM_026534	Ubxn2b	3.95082	0.000672163	0.0198355	down
chr3	96808790	96808935	diffreps_peak_2005443	145	NM_018767	Cd160	81	0.000867779	0.0198355	down
chr6	86272481	86273020	diffreps_peak_2607343	539	NM_031199	Tgfa	81	0.000867779	0.0198355	down
chr15	81651421	81651720	diffreps_peak_1164213	299	NM_177821	Ep300	12.8182	0.000245462	0.00884481	down
chr2	147373713	147374660	diffreps_peak_1833842	947	NM_008780	Pax1	7.19048	0.000795439	0.0198355	down
chr3	150072589	150072920	diffreps_peak_2077510	331	ENSMUST00000057740	Rpsa-ps10	2.57846	0	0	down
chr11	53465301	53466180	diffreps_peak_500729	879	uc007iwe.1	Shroom1	101	0.000196638	0.00744225	down
chr4	108205121	108205346	diffreps_peak_2233173	225	NM_001167936	Zyg11a	91	0.000412071	0.0131196	down
chr11	3501101	3501428	diffreps_peak_433799	327	uc007htb.1	Inpp5j	81	0.000867779	0.0198355	down
chr15	85873639	85873876	diffreps_peak_1168955	237	NM_013882	Gtse1	101	0.000196638	0.00744225	down
chr10	53677730	53677880	diffreps_peak_332296	150	NM_001081428	Fam184a	211	6.83061e-08	2.70759e-05	down
chr6	83145930	83146130	diffreps_peak_2603175	200	NM_009106	Rtkn	101	0.000196638	0.00744225	down
chr14	3233469	3233660	diffreps_peak_894433	191	NM_177135	D830030K20Rik	121	4.52945e-05	0.00274518	down
chr2	24003761	24003954	diffreps_peak_1667119	193	NM_080462	Hnmt	7.19048	0.000795439	0.0198355	down
chr18	31782841	31783380	diffreps_peak_1481605	539	NM_153515	Ammecr1l	4.11475	0.000404168	0.0131196	down
chr3	30267824	30268460	diffreps_peak_1914520	636	ENSMUST00000091270	Gm10258	81	0.000867779	0.0198355	down
chr5	98872029	98872900	diffreps_peak_2428514	871	NM_173404	Bmp3	13.7273	0.000126088	0.00615213	down
chr17	23401001	23401580	diffreps_peak_1345766	579	NM_001104580	Vmn2r116	121	4.52945e-05	0.00274518	down
chr14	50913821	50914300	diffreps_peak_958647	479	ENSMUST00000159292	Osgep	81	0.000867779	0.0198355	down
chr13	43402672	43403040	diffreps_peak_794136	368	NM_019930	Ranbp9	8.61905	0.000124547	0.00615213	down
chr16	18284241	18284696	diffreps_peak_1210908	455	NM_033324	Dgcr8	10.5238	1.00445e-05	0.00099318	down
chr14	20585999	20586149	diffreps_peak_919197	150	NM_030180	Usp54	6.36585	2.17638e-05	0.00173962	down
chr18	77398980	77399135	diffreps_peak_1542086	155	NM_172834	Loxhd1	121	4.52945e-05	0.00274518	down
chr14	25880081	25881060	diffreps_peak_926050	979	uc007sru.2	Anxa11	3.71605	0.000230375	0.00858664	down
chr18	37816281	37816720	diffreps_peak_1490054	439	NM_033582	Pcdhgc4	91	0.000412071	0.0131196	down
chr1	192930062	192930500	diffreps_peak_257090	438	uc007edv.1	Syt14	101	0.000196638	0.00744225	down
chr8	126970737	126970909	diffreps_peak_3041441	172	NM_172762	Rbm34	131	2.18387e-05	0.00173962	down
chr7	48445461	48446120	diffreps_peak_2754518	659	NM_205810	Mrgprb1	6.80645	9.7418e-05	0.00496332	down
chr13	104838141	104838360	diffreps_peak_873073	219	NM_026075	Srek1ip1	101	0.000196638	0.00744225	down
chr1	132507461	132508120	diffreps_peak_177502	659	NM_029025	Tmem81	101	0.000196638	0.00744225	down
chr6	3559301	3560260	diffreps_peak_2493071	959	uc009avd.2	Ccdc132	81	0.000867779	0.0198355	down
chr13	67668041	67668500	diffreps_peak_822939	459	NM_001001187	Zfp738	91	0.000412071	0.0131196	down
chr7	96959670	96959811	diffreps_peak_2817926	141	NM_153591	Nars2	15.5455	3.3131e-05	0.00254613	down
chr10	9760081	9760480	diffreps_peak_269277	399	NM_001081344	Stxbp5	121	4.52945e-05	0.00274518	down
chr7	9841128	9841325	diffreps_peak_2700897	197	NM_001105151	Vmn2r47	91	0.000412071	0.0131196	down
chr3	99351838	99352500	diffreps_peak_2008959	662	NM_009323	Tbx15	121	4.52945e-05	0.00274518	down
chr13	33879815	33880020	diffreps_peak_782146	205	NM_148942	Serpinb6c	101	0.000196638	0.00744225	down
chr8	24602245	24602385	diffreps_peak_2905895	140	NM_010084	Adam18	161	2.48155e-06	0.000363755	down
chr3	63948071	63948256	diffreps_peak_1960452	185	NM_015728	Slc33a1	191	2.86358e-07	7.91541e-05	down
chr9	3900341	3901480	diffreps_peak_3046267	1139	NM_001033322	Gucy1a2	5.44444	1.62236e-07	5.13059e-05	down
chr14	52205261	52205506	diffreps_peak_960378	245	NM_201637	Chd8	81	0.000867779	0.0198355	down
chr15	10533630	10533808	diffreps_peak_1068895	178	NM_029430	Ttc23l	171	1.20639e-06	0.000223055	down
chr10	80409164	80409740	diffreps_peak_367304	576	NM_011548	Tcf3	111	9.42148e-05	0.00482422	down
chr8	112853990	112854230	diffreps_peak_3024901	240	NM_130457	Cntnap4	121	4.52945e-05	0.00274518	down
chr17	26924121	26924800	diffreps_peak_1350249	679	uc008beq.1	Kifc5b	91	0.000412071	0.0131196	down
chr4	83461961	83462553	diffreps_peak_2201548	592	ENSMUST00000107214	Psip1	2.60772	1.51474e-06	0.000272747	down
chr18	74207529	74207740	diffreps_peak_1538407	211	NM_025581	Ska1	101	0.000196638	0.00744225	down
chr10	90078721	90079440	diffreps_peak_379524	719	ENSMUST00000183109	Anks1b	91	0.000412071	0.0131196	down
chr9	41043474	41043644	diffreps_peak_3097377	170	NM_176860	Ubash3b	11	0.000925536	0.0206979	down
chr17	24890841	24891140	diffreps_peak_1347522	299	uc008ayt.2	Eme2	3.96703	3.11385e-05	0.00243394	down
chr3	95992137	95992278	diffreps_peak_2004337	141	NM_023320	Plekho1	2.6152	1.96687e-08	1.07775e-05	down
chr8	104739029	104739170	diffreps_peak_3014870	141	NM_133960	Ces2a	81	0.000867779	0.0198355	down
chr12	83541701	83541992	diffreps_peak_694530	291	NM_030246	Dcaf4	81	0.000867779	0.0198355	down
chr1	161781281	161781970	diffreps_peak_217322	689	NM_010177	Fasl	141	1.05557e-05	0.00099318	down
chr9	20213061	20213353	diffreps_peak_3070206	292	NM_146903	Olfr871	121	4.52945e-05	0.00274518	down
chr16	14502099	14502353	diffreps_peak_1205445	254	ENSMUST00000164528	Gm1758	4.60656	8.48938e-05	0.00480626	down
chr18	69996068	69996240	diffreps_peak_1532940	172	NM_030554	Rab27b	91	0.000412071	0.0131196	down
chr15	77517161	77517319	diffreps_peak_1159369	158	NM_001177533	Apol11a	121	4.52945e-05	0.00274518	down
chr7	86228657	86228885	diffreps_peak_2803129	228	NM_001102580	Vmn2r76	11	0.000925536	0.0206979	down
chr2	49522470	49522677	diffreps_peak_1701463	207	NM_172663	Epc2	2.05121	0.000209823	0.00793044	down
chr8	13028643	13028804	diffreps_peak_2890787	161	NM_010172	F7	101	0.000196638	0.00744225	down
chr11	51742281	51742660	diffreps_peak_498674	379	uc007iuo.1	Sec24a	7.66667	0.000430406	0.0134449	down
chr19	39462886	39463075	diffreps_peak_1609272	189	NM_010002	Cyp2c38	3.95082	0.000672163	0.0198355	down
chr17	35530700	35531015	diffreps_peak_1361003	315	NM_146248	Cchcr1	101	0.000196638	0.00744225	down
chrX	50884577	50884740	diffreps_peak_3253989	163	uc012hgy.1	2610018G03Rik	101	0.000196638	0.00744225	down
chr6	30088832	30088988	diffreps_peak_2531085	156	NM_010938	Nrf1	18.2727	4.42453e-06	0.000606132	down
chr5	67394301	67394680	diffreps_peak_2383656	379	NM_001164806	Bend4	81	0.000867779	0.0198355	down
chr2	58144361	58145206	diffreps_peak_1713263	845	uc008jsj.1	Cytip	461	1.33227e-15	9.00779e-12	down
chr2	87357425	87357580	diffreps_peak_1753428	155	ENSMUST00000058737	Olfr1120	151	5.11318e-06	0.000630392	down
chr10	92868722	92868864	diffreps_peak_382975	142	ENSMUST00000168110	Gm872	91	0.000412071	0.0131196	down
chr2	138278492	138278880	diffreps_peak_1822021	388	NM_145534	Btbd3	11	0.000925536	0.0206979	down
chr7	22027976	22028160	diffreps_peak_2719489	184	NM_001166746	Vmn1r111	15.1935	8.62665e-12	2.20236e-08	down
chr2	59324041	59324520	diffreps_peak_1714834	479	uc008jtg.1	Pkp4	121	4.52945e-05	0.00274518	down
chr3	88334107	88334268	diffreps_peak_1993485	161	ENSMUST00000107553	Tmem79	81	0.000867779	0.0198355	down
chr7	30442169	30442360	diffreps_peak_2731415	191	NM_007467	Aplp1	101	0.000196638	0.00744225	down
chr4	120892501	120893200	diffreps_peak_2251061	699	ENSMUST00000071093	Rims3	201	1.3978e-07	4.51198e-05	down
chr12	88271001	88271480	diffreps_peak_700741	479	NM_001013824	Gm5662	101	0.000196638	0.00744225	down
chr6	129426683	129427700	diffreps_peak_2663391	1017	NM_175526	Clec1a	2.87845	3.30469e-05	0.00254613	down
chr5	150540641	150541300	diffreps_peak_2490585	659	NM_009765	Brca2	181	5.8736e-07	0.000128341	down
chr11	9021751	9021919	diffreps_peak_440720	168	NM_177576	Sun3	11.4762	2.81044e-06	0.000400213	down
chr12	100594383	100594564	diffreps_peak_716797	181	uc007osv.1	Rps6ka5	261	1.92946e-09	1.72262e-06	down
chr6	3692541	3692760	diffreps_peak_2493252	219	NM_007588	Calcr	101	0.000196638	0.00744225	down
chr7	79417835	79418016	diffreps_peak_2794141	181	NM_145946	Fanci	141	1.05557e-05	0.00099318	down
chr15	76626241	76626482	diffreps_peak_1158168	241	NM_183091	Tonsl	141	1.05557e-05	0.00099318	down
chr7	43797576	43798120	diffreps_peak_2748702	544	NM_008940	Klk8	101	0.000196638	0.00744225	down
chr7	64867681	64868480	diffreps_peak_2776261	799	ENSMUST00000094331	Ndnl2	101	0.000196638	0.00744225	down
chr6	35271608	35271770	diffreps_peak_2538443	162	NM_172892	Slc13a4	261	1.92946e-09	1.72262e-06	down
chr17	25952241	25952720	diffreps_peak_1348820	479	ENSMUST00000181174	D630044L22Rik	81	0.000867779	0.0198355	down
chr7	43438061	43438246	diffreps_peak_2748274	185	NM_024253	Nkg7	101	0.000196638	0.00744225	down
chr3	56035141	56035640	diffreps_peak_1948997	499	uc008pgx.1	Nbea	101	0.000196638	0.00744225	down
chr1	85539029	85539198	diffreps_peak_112694	169	uc007btw.1	M55219	2.65563	0.000595049	0.0181372	down
chr13	3802892	3803480	diffreps_peak_740530	588	NM_027416	Calml3	101	0.000196638	0.00744225	down
chr17	46416661	46417260	diffreps_peak_1375801	599	NM_207671	Zfp318	81	0.000867779	0.0198355	down
chr5	121624150	121624500	diffreps_peak_2456131	350	uc008zka.1	Acad10	101	0.000196638	0.00744225	down
chr7	102965201	102966040	diffreps_peak_2826508	839	NM_001001805	Olfr576	141	1.05557e-05	0.00099318	down
chrX	91634417	91635340	diffreps_peak_3296294	923	NM_001205268	Gm14781	8.14286	0.000231951	0.00858664	down
chr2	150762181	150762520	diffreps_peak_1838343	339	uc008muj.2	Entpd6	91	0.000412071	0.0131196	down
chr6	65855948	65856123	diffreps_peak_2579410	175	NM_027547	Prdm5	4.33333	0.000675672	0.0198355	down
chr6	90021887	90022080	diffreps_peak_2611776	193	NM_053219	Vmn1r47	131	2.18387e-05	0.00173962	down
chr4	20014630	20014784	diffreps_peak_2114537	154	NM_015767	Ttpa	7.66667	0.000430406	0.0134449	down
chr1	154445499	154445660	diffreps_peak_207971	161	NM_009782	Cacna1e	81	0.000867779	0.0198355	down
chr14	4040681	4041320	diffreps_peak_895660	639	NM_001029930	Gm5796	81	0.000867779	0.0198355	down
chr2	157774410	157774602	diffreps_peak_1847120	192	uc012cib.1	Ctnnbl1	2.31474	0.000239829	0.00884481	down
chr7	19137661	19138261	diffreps_peak_2714431	600	NM_175530	Fbxo46	121	4.52945e-05	0.00274518	down
chr5	24413741	24414248	diffreps_peak_2326787	507	NM_183000	Asic3	121	4.52945e-05	0.00274518	down
chr19	12283030	12283600	diffreps_peak_1571657	570	NM_146685	Olfr1434	101	0.000196638	0.00744225	down
chr16	44438996	44439171	diffreps_peak_1245874	175	NM_001033247	Cfap44	111	9.42148e-05	0.00482422	down
chr2	127260501	127260980	diffreps_peak_1807460	479	ENSMUST00000035871	Tmem127	4.60656	8.48938e-05	0.00480626	down
chr5	95734648	95734962	diffreps_peak_2424521	314	NM_198667	BC061212	81	0.000867779	0.0198355	down
chr7	119953061	119953540	diffreps_peak_2849397	479	uc009jma.1	Lyrm1	101	0.000196638	0.00744225	down
chr2	163853650	163853880	diffreps_peak_1854016	230	ENSMUST00000044798	Kcnk15	121	4.52945e-05	0.00274518	down
chr5	26258887	26259047	diffreps_peak_2329323	160	NM_001281527	Gm7361	141	1.05557e-05	0.00099318	down
chr1	59632213	59632416	diffreps_peak_78112	203	NM_001013771	Gm973	201	1.3978e-07	4.51198e-05	down
chr15	96615901	96616217	diffreps_peak_1181862	316	uc007xkl.2	Slc38a1	4.33333	0.000675672	0.0198355	down
chr7	12305121	12305719	diffreps_peak_2704453	598	NM_134234	Vmn1r82	81	0.000867779	0.0198355	down
chr10	5827101	5827500	diffreps_peak_264129	399	NM_019958	Rgs17	91	0.000412071	0.0131196	down
chr2	118530041	118530560	diffreps_peak_1795573	519	NM_138313	Bmf	81	0.000867779	0.0198355	down
chr7	12041821	12042219	diffreps_peak_2704043	398	NM_001166731	Vmn1r77	141	1.05557e-05	0.00099318	down
chr9	98903118	98903460	diffreps_peak_3171997	342	NM_001033983	7420426K07Rik	81	0.000867779	0.0198355	down
chr11	80033421	80033840	diffreps_peak_534734	419	NM_199196	Suz12	11.9091	0.000477076	0.0146862	down
chr4	117182430	117182639	diffreps_peak_2246371	209	ENSMUST00000065896	Kif2c	91	0.000412071	0.0131196	down
chr19	34232624	34232805	diffreps_peak_1601561	181	uc008hge.1	Stambpl1	191	2.86358e-07	7.91541e-05	down
chr1	175882894	175883068	diffreps_peak_236562	174	NM_012012	Exo1	91	0.000412071	0.0131196	down
chr13	73820241	73820620	diffreps_peak_829433	379	NM_028186	Nkd2	101	0.000196638	0.00744225	down
chr5	121442421	121442900	diffreps_peak_2455831	479	ENSMUST00000130451	Erp29	121	4.52945e-05	0.00274518	down
chr9	54946401	54947240	diffreps_peak_3113505	839	NM_177351	Hykk	81	0.000867779	0.0198355	down
chr9	38581262	38581840	diffreps_peak_3093988	578	NM_146810	Olfr912	81	0.000867779	0.0198355	down
chr19	12824798	12824972	diffreps_peak_1572363	174	NM_134152	Lpxn	281	4.65637e-10	5.58396e-07	down
chr7	44850141	44850296	diffreps_peak_2749921	155	NM_001253920	Akt1s1	81	0.000867779	0.0198355	down
chr11	58925401	58926200	diffreps_peak_507193	799	uc007jco.1	Btnl10	101	0.000196638	0.00744225	down
chr13	100515026	100515175	diffreps_peak_867187	149	NM_008756	Ocln	7.66667	0.000430406	0.0134449	down
chr15	76758041	76758300	diffreps_peak_1158336	259	ENSMUST00000176219	Arhgap39	101	0.000196638	0.00744225	down
chr1	180942343	180942510	diffreps_peak_243301	167	ENSMUST00000161847	Tmem63a	81	0.000867779	0.0198355	down
chr3	122933821	122934020	diffreps_peak_2040990	199	NM_133857	Usp53	101	0.000196638	0.00744225	down
chr9	114439201	114439987	diffreps_peak_3191093	786	uc009rxi.3	Glb1	111	9.42148e-05	0.00482422	down
chr13	120140245	120140440	diffreps_peak_893881	195	NM_001039648	Gm20767	91	0.000412071	0.0131196	down
chr5	53282981	53283510	diffreps_peak_2363208	529	ENSMUST00000121042	Smim20	81	0.000867779	0.0198355	down
chr14	8222481	8222800	diffreps_peak_901620	319	NM_027782	Kctd6	3.95082	0.000672163	0.0198355	down
chr10	43973657	43973803	diffreps_peak_318170	146	NM_172393	Aim1	121	4.52945e-05	0.00274518	down
chr14	43748748	43748911	diffreps_peak_949201	163	ENSMUST00000100643	Gm6526	91	0.000412071	0.0131196	down
chr18	9618418	9619469	diffreps_peak_1450287	1051	NM_007593	Cetn1	161	2.48155e-06	0.000363755	down
chr6	89216037	89216237	diffreps_peak_2610832	200	ENSMUST00000079186	Gm839	161	2.48155e-06	0.000363755	down
chr5	138048320	138049100	diffreps_peak_2475822	780	NM_001039889	Smok3b	17.1905	1.1761e-09	1.20799e-06	down
chr7	26444149	26444440	diffreps_peak_2726295	291	NM_172896	Nlrp4a	141	1.05557e-05	0.00099318	down
chr10	39147762	39147937	diffreps_peak_311581	175	NM_028006	Tube1	81	0.000867779	0.0198355	down
chr11	94414930	94415074	diffreps_peak_553327	144	uc007kyp.2	Cacna1g	81	0.000867779	0.0198355	down
chr19	7673141	7673343	diffreps_peak_1565348	202	NM_144785	Slc22a19	91	0.000412071	0.0131196	down
chr2	37570621	37571340	diffreps_peak_1683681	719	NM_009261	Strbp	101	0.000196638	0.00744225	down
chr5	50009335	50009496	diffreps_peak_2359155	161	NM_133911	Adgra2	91	0.000412071	0.0131196	down
chr2	111664641	111665080	diffreps_peak_1786875	439	NM_146884	Olfr1299	101	0.000196638	0.00744225	down
chr4	139367661	139368320	diffreps_peak_2273303	659	uc008vmf.2	Emc1	8.61905	0.000124547	0.00615213	down
chrX	94253921	94254580	diffreps_peak_3298796	659	NM_001039060	Klhl15	121	4.52945e-05	0.00274518	down
chr10	81665301	81665880	diffreps_peak_368731	579	NM_001142963	Gm10778	111	9.42148e-05	0.00482422	down
chr4	96058983	96059125	diffreps_peak_2218160	142	NM_145548	Cyp2j13	211	6.83061e-08	2.70759e-05	down
chr18	11055821	11056180	diffreps_peak_1452501	359	uc008ebj.1	Gata6	12.8182	0.000245462	0.00884481	down
chr4	138454313	138454480	diffreps_peak_2272288	167	ENSMUST00000050918	Camk2n1	161	2.48155e-06	0.000363755	down
chr2	44394681	44395120	diffreps_peak_1693595	439	NM_001301831	Arhgap15	121	4.52945e-05	0.00274518	down
chr14	49189681	49190100	diffreps_peak_956219	419	NM_001081430	Naa30	111	9.42148e-05	0.00482422	down
chr14	44436996	44437180	diffreps_peak_950091	184	ENSMUST00000164277	Gm8232	8.14286	0.000231951	0.00858664	down
chr1	153807680	153807874	diffreps_peak_207269	194	NM_001243223	Rgsl1	111	9.42148e-05	0.00482422	down
chr8	95327421	95327780	diffreps_peak_3002324	359	NM_024467	Zfp319	121	4.52945e-05	0.00274518	down
chr7	81600480	81600700	diffreps_peak_2797096	220	NM_011983	Homer2	91	0.000412071	0.0131196	down
chr1	62167181	62168280	diffreps_peak_82067	1099	uc007bfd.2	Pard3b	5.11765	7.89481e-05	0.0044906	down
chr17	23868055	23868197	diffreps_peak_1346287	142	ENSMUST00000024928	Prss21	111	9.42148e-05	0.00482422	down
chr6	16835201	16835349	diffreps_peak_2512295	148	NM_031198	Tfec	81	0.000867779	0.0198355	down
chr2	25395873	25396020	diffreps_peak_1668837	147	NM_009849	Entpd2	101	0.000196638	0.00744225	down
chr7	142831261	142831622	diffreps_peak_2875583	361	ENSMUST00000097935	Gm6471	11	3.39217e-08	1.55522e-05	down
chr4	121039384	121039786	diffreps_peak_2251248	402	ENSMUST00000030372	Col9a2	111	9.42148e-05	0.00482422	down
chr5	90553402	90553544	diffreps_peak_2415805	142	NM_145146	Afm	81	0.000867779	0.0198355	down
chr7	17035581	17035965	diffreps_peak_2711624	384	NM_016868	Hif3a	5.83871	0.000565181	0.017238	down
chr16	18285100	18285308	diffreps_peak_1210909	208	uc007ynh.1	Dgcr8	91	0.000412071	0.0131196	down
chrX	74329065	74329215	diffreps_peak_3276369	150	NM_008883	Plxna3	131	2.18387e-05	0.00173962	down
chr7	29912461	29912685	diffreps_peak_2730717	224	uc009gco.2	Zfp383	6.48387	0.00017585	0.00744225	down
chr5	26051882	26052220	diffreps_peak_2329055	338	ENSMUST00000095004	Gm7347	12.8182	0.000245462	0.00884481	down
chr10	107762281	107762510	diffreps_peak_403426	229	ENSMUST00000165341	Otogl	121	4.52945e-05	0.00274518	down
chr7	5124941	5125180	diffreps_peak_2693509	239	NM_009028	Rasl2-9	121	4.52945e-05	0.00274518	down
chr10	5348928	5349087	diffreps_peak_263429	159	NM_153399	Syne1	5.83871	0.000565181	0.017238	down
chr1	17162081	17162920	diffreps_peak_20691	839	NM_010267	Gdap1	91	0.000412071	0.0131196	down
chr16	87436681	87436935	diffreps_peak_1305806	254	NM_016924	Rwdd2b	101	0.000196638	0.00744225	down
chr8	70503820	70504000	diffreps_peak_2969360	180	NM_018827	Crlf1	101	0.000196638	0.00744225	down
chr7	100292575	100292718	diffreps_peak_2822537	143	NM_177161	P4ha3	7.66667	0.000430406	0.0134449	down
chr11	26546941	26547926	diffreps_peak_464649	985	uc007igh.2	Vrk2	7.66667	0.000430406	0.0134449	down
chr1	177023841	177024680	diffreps_peak_237932	839	NM_011785	Akt3	2.19658	5.8778e-05	0.00350157	down
chr13	55313741	55314120	diffreps_peak_808009	379	NM_008739	Nsd1	8.14286	0.000231951	0.00858664	down
chr7	132827456	132827882	diffreps_peak_2864776	426	ENSMUST00000033257	Mettl10	5.83871	0.000565181	0.017238	down
chr13	23584201	23584880	diffreps_peak_768663	679	NM_178194	Hist1h2be	91	0.000412071	0.0131196	down
chr13	67952141	67953640	diffreps_peak_823303	1499	uc007rbu.1	AK139503	131	2.18387e-05	0.00173962	down
chr13	67405712	67406100	diffreps_peak_822508	388	NM_177811	Zfp459	171	1.20639e-06	0.000223055	down
chr4	144395679	144396002	diffreps_peak_2278715	323	NM_029948	Pramef12	101	0.000196638	0.00744225	down
chr5	130872661	130873060	diffreps_peak_2466591	399	ENSMUST00000086023	Wbscr17	81	0.000867779	0.0198355	down
chr1	173901619	173901780	diffreps_peak_233944	161	NM_001033450	Mnda	3.6087	4.86056e-07	0.000126541	down
chr4	11550321	11551143	diffreps_peak_2102638	822	NM_001081183	1110037F02Rik	131	2.18387e-05	0.00173962	down
chr11	119030861	119031270	diffreps_peak_583035	409	NM_007623	Cbx2	91	0.000412071	0.0131196	down
chr3	127586018	127586203	diffreps_peak_2048140	185	NM_197997	Zgrf1	5.64789	4.21116e-07	0.000109979	down
chr1	91494667	91494888	diffreps_peak_120147	221	NM_028718	Traf3ip1	101	0.000196638	0.00744225	down
chr10	62839661	62840378	diffreps_peak_343976	717	NM_027384	Tet1	3.46914	0.000602658	0.0183451	down
chr19	8343300	8343940	diffreps_peak_1566307	640	uc008gma.1	Slc22a30	81	0.000867779	0.0198355	down
chr3	128039981	128040661	diffreps_peak_2048702	680	ENSMUST00000098625	Gm10650	7.66667	0.000430406	0.0134449	down
chr14	48657676	48659080	diffreps_peak_955589	1404	NM_144841	Otx2	141	1.05557e-05	0.00099318	down
chr14	51895421	51896060	diffreps_peak_959878	639	NM_001039676	Slc39a2	181	5.8736e-07	0.000128341	down
chr7	8021133	8021361	diffreps_peak_2697844	228	NM_001105151	Vmn2r47	91	0.000412071	0.0131196	down
chr3	90159829	90160003	diffreps_peak_1996025	174	NM_029937	Nup210l	81	0.000867779	0.0198355	down
chr7	13005544	13006000	diffreps_peak_2705547	456	ENSMUST00000172240	Zbtb45	141	1.05557e-05	0.00099318	down
chr9	97532611	97532860	diffreps_peak_3170572	249	NM_022319	Clstn2	111	9.42148e-05	0.00482422	down
chr7	42613021	42613580	diffreps_peak_2747047	559	NM_001242388	9830147E19Rik	91	0.000412071	0.0131196	down
chr12	21390121	21390460	diffreps_peak_610451	339	ENSMUST00000135088	Ywhaq	11	0.000925536	0.0206979	down
chr11	104667841	104668420	diffreps_peak_565700	579	NM_016780	Itgb3	91	0.000412071	0.0131196	down
chr8	119314021	119314194	diffreps_peak_3032920	173	NM_019707	Cdh13	2.06529	0.000897735	0.0205052	down
chr15	55049394	55049549	diffreps_peak_1131209	155	NM_001081288	Taf2	12.8182	0.000245462	0.00884481	down
chrX	10181881	10182052	diffreps_peak_3210605	171	NM_001177953	Rpgr	81	0.000867779	0.0198355	down
chr1	195157136	195157544	diffreps_peak_260039	408	NM_007758	Cr2	81	0.000867779	0.0198355	down
chr6	97991782	97991953	diffreps_peak_2622188	171	NM_008601	Mitf	15.5455	3.3131e-05	0.00254613	down
chr7	105128189	105128405	diffreps_peak_2829643	216	ENSMUST00000071242	Olfr682-ps1	81	0.000867779	0.0198355	down
chr18	90538201	90538700	diffreps_peak_1558861	499	uc008fvu.1	Tmx3	4.60656	8.48938e-05	0.00480626	down
chr14	31011721	31012060	diffreps_peak_932480	339	NM_029626	Glt8d1	11	0.000925536	0.0206979	down
chr3	145027870	145028011	diffreps_peak_2070978	141	NM_017474	Clca1	81	0.000867779	0.0198355	down
chr7	48446361	48447600	diffreps_peak_2754519	1239	NM_205810	Mrgprb1	8.14286	0.000231951	0.00858664	down
chr19	50151101	50151351	diffreps_peak_1623060	250	NM_021377	Sorcs1	101	0.000196638	0.00744225	down
chr6	30896980	30897243	diffreps_peak_2532104	263	NM_054073	Tsga13	81	0.000867779	0.0198355	down
chr2	155522781	155523500	diffreps_peak_1844138	719	uc008nks.1	Acss2	81	0.000867779	0.0198355	down
chr17	20623845	20624300	diffreps_peak_1341328	455	NM_008040	Fpr-rs3	101	0.000196638	0.00744225	down
chr12	87841839	87842300	diffreps_peak_700175	461	NM_001166062	Gm16381	161	2.48155e-06	0.000363755	down
chr4	149586467	149586772	diffreps_peak_2286935	305	NM_023051	Clstn1	3.59259	0.000373724	0.0131196	down
chrY	8833661	8833920	diffreps_peak_3383928	259	NM_001017394	Gm20815	121	4.52945e-05	0.00274518	down
chr9	58652501	58653320	diffreps_peak_3118482	819	uc009pxf.1	Nptn	3.25225	0.000181936	0.00744225	down
chr19	41786557	41786767	diffreps_peak_1612518	210	NM_027667	Arhgap19	7.66667	0.000430406	0.0134449	down
chr7	12415148	12415680	diffreps_peak_2704632	532	NM_001033820	Zfp551	7.66667	0.000430406	0.0134449	down
chr3	55189120	55189335	diffreps_peak_1947960	215	NM_028937	Sohlh2	15.5455	3.3131e-05	0.00254613	down
chr17	24318155	24318328	diffreps_peak_1346800	173	NM_001031621	Abca17	13.8571	1.12636e-07	4.21013e-05	down
chr7	92836621	92837117	diffreps_peak_2812554	496	NM_029494	Rab30	261	1.92946e-09	1.72262e-06	down
chr14	21516625	21516820	diffreps_peak_920875	195	NM_017479	Kat6b	13.7273	0.000126088	0.00615213	down
chr4	59221461	59221820	diffreps_peak_2168035	359	NM_011673	Ugcg	111	9.42148e-05	0.00482422	down
chr11	6468261	6468640	diffreps_peak_437790	379	NM_011221	Purb	161	2.48155e-06	0.000363755	down
chr6	112771366	112771564	diffreps_peak_2641714	198	NM_080448	Srgap3	121	4.52945e-05	0.00274518	down
chr6	122006797	122006944	diffreps_peak_2653661	147	NM_008646	Mug2	251	3.9315e-09	3.06806e-06	down
chr2	66680074	66680345	diffreps_peak_1725209	271	NM_009135	Scn7a	14.6364	6.4675e-05	0.00377303	down
chr7	120533612	120533800	diffreps_peak_2850142	188	NM_001278943	Abca16	101	0.000196638	0.00744225	down
chr6	90598886	90599660	diffreps_peak_2612434	774	ENSMUST00000130418	Aldh1l1	101	0.000196638	0.00744225	down
chr6	18027923	18028150	diffreps_peak_2513917	227	NM_023653	Wnt2	101	0.000196638	0.00744225	down
chr12	102769101	102769243	diffreps_peak_719949	142	NM_025666	Ubr7	101	0.000196638	0.00744225	down
chr17	29699681	29700140	diffreps_peak_1353534	459	NM_001163741	Ccdc167	12.8182	0.000245462	0.00884481	down
chr1	40499341	40500240	diffreps_peak_51869	899	NM_008365	Il18r1	91	0.000412071	0.0131196	down
chr7	127936641	127936838	diffreps_peak_2859076	197	NM_001081374	Prss36	91	0.000412071	0.0131196	down
chrX	169181777	169182140	diffreps_peak_3374143	363	NM_009666	Amelx	101	0.000196638	0.00744225	down
chr7	103418621	103419200	diffreps_peak_2827155	579	ENSMUST00000106892	Usp17lc	101	0.000196638	0.00744225	down
chr14	46808148	46808700	diffreps_peak_953092	552	NM_022023	Gmfb	7.82927	6.39055e-07	0.000138349	down
chr8	117042208	117042428	diffreps_peak_3029574	220	NM_029686	Pkd1l2	81	0.000867779	0.0198355	down
chr11	51601721	51601890	diffreps_peak_498458	169	uc007iub.1	Hnrnpab	3.77228	3.00433e-05	0.00235449	down
chr14	7297384	7297567	diffreps_peak_900308	183	ENSMUST00000165744	Gm3739	161	2.48155e-06	0.000363755	down
chr6	67422931	67423560	diffreps_peak_2581677	629	NM_144548	Il23r	81	0.000867779	0.0198355	down
chr9	43111681	43111858	diffreps_peak_3099639	177	NM_001034863	Tmem136	131	2.18387e-05	0.00173962	down
chr14	43292494	43292657	diffreps_peak_948592	163	ENSMUST00000163655	Gm8127	12.9048	4.09899e-07	0.000107538	down
chr3	146615372	146615598	diffreps_peak_2072741	226	NM_019957	Dnase2b	131	2.18387e-05	0.00173962	down
chr5	25246782	25247084	diffreps_peak_2327886	302	ENSMUST00000144971	Galnt11	81	0.000867779	0.0198355	down
chr14	70532774	70532940	diffreps_peak_983507	166	uc007uof.2	Lgi3	81	0.000867779	0.0198355	down
chr3	54798641	54799040	diffreps_peak_1947520	399	NM_019483	Smad9	81	0.000867779	0.0198355	down
chr18	63106177	63106326	diffreps_peak_1524062	149	NM_001039485	Piezo2	101	0.000196638	0.00744225	down
chr2	37005101	37005647	diffreps_peak_1682780	546	ENSMUST00000100146	Olfr358	91	0.000412071	0.0131196	down
chr18	20266056	20266212	diffreps_peak_1465223	156	NM_181680	Dsg1c	12.9048	4.09899e-07	0.000107538	down
chr4	66929017	66929400	diffreps_peak_2177846	383	ENSMUST00000107365	Tlr4	4.27869	0.000241576	0.00884481	down
chr7	80675141	80675580	diffreps_peak_2795665	439	uc009ibb.1	Crtc3	101	0.000196638	0.00744225	down
chr7	21545169	21545340	diffreps_peak_2718624	171	NM_001166746	Vmn1r111	11	2.26912e-10	3.17625e-07	down
chr8	91263508	91263660	diffreps_peak_2997612	152	NM_173431	Rpgrip1l	81	0.000867779	0.0198355	down
chr8	106881301	106882200	diffreps_peak_3017672	899	NM_008217	Has3	11	0.000925536	0.0206979	down
chr15	82065701	82066200	diffreps_peak_1164800	499	NM_001166475	4930407I10Rik	81	0.000867779	0.0198355	down
chr6	54641341	54641820	diffreps_peak_2563427	479	NM_001001335	Plekha8	5.83871	0.000565181	0.017238	down
chr14	66728861	66729420	diffreps_peak_978748	559	uc007uki.2	Adra1a	81	0.000867779	0.0198355	down
chr2	127069321	127069814	diffreps_peak_1807177	493	NM_175550	Ap4e1	81	0.000867779	0.0198355	down
chr9	43134478	43134640	diffreps_peak_3099661	162	NM_011139	Pou2f3	101	0.000196638	0.00744225	down
chr5	36829627	36829774	diffreps_peak_2342124	147	NM_008550	Man2b2	10.0476	1.89246e-05	0.00167	down
chr9	107914219	107914381	diffreps_peak_3182901	162	NM_009074	Mst1r	7.19048	0.000795439	0.0198355	down
chr2	13331480	13331662	diffreps_peak_1651503	182	NM_001081084	Cubn	241	8.01666e-09	5.24658e-06	down
chr1	136220161	136220341	diffreps_peak_182044	180	NM_028872	5730559C18Rik	101	0.000196638	0.00744225	down
chr5	49990124	49990286	diffreps_peak_2359128	162	NM_133911	Adgra2	91	0.000412071	0.0131196	down
chr14	42497161	42497654	diffreps_peak_947545	493	ENSMUST00000170174	Gm8020	4.90244	0.000644056	0.019461	down
chr15	82393758	82394022	diffreps_peak_1165152	264	NM_001104531	Cyp2d11	81	0.000867779	0.0198355	down
chr9	106704101	106704270	diffreps_peak_3181277	169	NM_030730	Rad54l2	7.19048	0.000795439	0.0198355	down
chr8	9989781	9990540	diffreps_peak_2887556	759	NM_026868	Abhd13	10.0476	1.89246e-05	0.00167	down
chr10	78714247	78714397	diffreps_peak_365095	150	NM_009809	Casp14	21	5.86168e-07	0.000128341	down
chrX	20060441	20060820	diffreps_peak_3220418	379	NM_021715	Chst7	81	0.000867779	0.0198355	down
chr11	73887801	73888370	diffreps_peak_526238	569	NM_147007	Olfr394	81	0.000867779	0.0198355	down
chr14	32242341	32243095	diffreps_peak_934213	754	uc007syp.1	Parg	131	2.18387e-05	0.00173962	down
chr2	111378966	111379560	diffreps_peak_1786417	594	ENSMUST00000062407	Olfr1284	15.5455	3.3131e-05	0.00254613	down
chr12	21323508	21323900	diffreps_peak_610339	392	NM_009615	Adam17	101	0.000196638	0.00744225	down
chr3	138358381	138358861	diffreps_peak_2062054	480	uc008rnh.1	Adh6b	81	0.000867779	0.0198355	down
chr13	15548399	15548642	diffreps_peak_757770	243	NM_008130	Gli3	91	0.000412071	0.0131196	down
chrX	7154181	7154720	diffreps_peak_3207703	539	ENSMUST00000004428	Clcn5	91	0.000412071	0.0131196	down
chrX	37163541	37164080	diffreps_peak_3240211	539	NM_001033785	Akap14	101	0.000196638	0.00744225	down
chr7	81968381	81969027	diffreps_peak_2797683	646	NM_007562	Bnc1	81	0.000867779	0.0198355	down
chr7	26449401	26450000	diffreps_peak_2726299	599	NM_172896	Nlrp4a	121	4.52945e-05	0.00274518	down
chr11	103969078	103969245	diffreps_peak_564764	167	NM_007477	Arf2	6.80645	9.7418e-05	0.00496332	down
chr6	128410881	128411500	diffreps_peak_2661997	619	uc009edp.1	Itfg2	101	0.000196638	0.00744225	down
chr18	44421401	44421840	diffreps_peak_1499201	439	NM_027490	Dcp2	6.48387	0.00017585	0.00744225	down
chr9	65034441	65034780	diffreps_peak_3125881	339	uc009qcr.1	Dpp8	8.14286	0.000231951	0.00858664	down
chr4	16003961	16004460	diffreps_peak_2108484	499	uc008sbq.1	Osgin2	3.07921	0.000781751	0.0198355	down
chr7	121114469	121114609	diffreps_peak_2850983	140	NM_139310	Otoa	18.1429	3.16418e-10	4.28296e-07	down
chr3	92352844	92353260	diffreps_peak_1999348	416	NM_011471	Sprr2e	151	5.11318e-06	0.000630392	down
chr6	30590779	30591160	diffreps_peak_2531761	381	NM_027926	Cpa4	131	2.18387e-05	0.00173962	down
chr7	43826798	43826955	diffreps_peak_2748734	157	NM_011177	Klk6	111	9.42148e-05	0.00482422	down
chrX	20861281	20861609	diffreps_peak_3221285	328	NM_013680	Syn1	8.61905	0.000124547	0.00615213	down
chr4	155425996	155426140	diffreps_peak_2293579	144	NM_177674	Cfap74	141	1.05557e-05	0.00099318	down
chr6	59211481	59212033	diffreps_peak_2570132	552	NM_001081145	Tigd2	11	0.000925536	0.0206979	down
chr5	8827325	8827499	diffreps_peak_2303419	174	NM_011075	Abcb1b	29.1818	1.3188e-09	1.32692e-06	down
chr2	164190441	164190608	diffreps_peak_1854375	167	ENSMUST00000051272	Wfdc12	81	0.000867779	0.0198355	down
chr1	150720616	150720786	diffreps_peak_203042	170	NM_001024720	Hmcn1	4.93443	2.92463e-05	0.0023071	down
chr2	126358015	126358239	diffreps_peak_1806151	224	NM_001080944	Atp8b4	121	4.52945e-05	0.00274518	down
chr3	83046653	83046848	diffreps_peak_1986805	195	NM_181849	Fgb	141	1.05557e-05	0.00099318	down
chr1	150332761	150333903	diffreps_peak_202310	1142	uc007cxx.2	Pdc	101	0.000196638	0.00744225	down
chr4	130209108	130209880	diffreps_peak_2262486	772	NM_001034872	Gm853	81	0.000867779	0.0198355	down
chr12	75852729	75852920	diffreps_peak_684095	191	ENSMUST00000148324	Syne2	121	4.52945e-05	0.00274518	down
chr4	138757461	138757626	diffreps_peak_2272539	165	ENSMUST00000030526	Pla2g2f	191	2.86358e-07	7.91541e-05	down
chr6	135105990	135106220	diffreps_peak_2671880	230	NM_053118	Gprc5d	81	0.000867779	0.0198355	down
chr4	49665101	49665625	diffreps_peak_2155113	524	NM_001276355	Grin3a	12.8182	0.000245462	0.00884481	down
chr1	107451608	107452460	diffreps_peak_142938	852	NM_027548	Serpinb7	21	5.86168e-07	0.000128341	down
chrY	66338861	66339247	diffreps_peak_3442125	386	ENSMUST00000178739	Gm21910	81	0.000867779	0.0198355	down
chr17	35618621	35619060	diffreps_peak_1361090	439	NM_001244654	Gm9573	101	0.000196638	0.00744225	down
chr4	42040060	42040240	diffreps_peak_2145366	180	uc008slb.1	4933409K07Rik	91	0.000412071	0.0131196	down
chr17	63056661	63056880	diffreps_peak_1398088	219	NM_015794	Fbxl17	111	9.42148e-05	0.00482422	down
chr13	24470661	24471560	diffreps_peak_769715	899	NM_007717	Cmah	9.09524	6.6655e-05	0.00383555	down
chr17	36365003	36365380	diffreps_peak_1362084	377	NM_201608	H2-M10.3	121	4.52945e-05	0.00274518	down
chr17	18304721	18305386	diffreps_peak_1337978	665	NM_001104542	Vmn2r93	101	0.000196638	0.00744225	down
chr17	58954334	58954502	diffreps_peak_1392401	168	NM_027001	Pdzph1	141	1.05557e-05	0.00099318	down
chr1	162675621	162675841	diffreps_peak_218607	220	NM_001081290	Prrc2c	81	0.000867779	0.0198355	down
chr10	107586608	107586795	diffreps_peak_403199	187	NM_001081432	Ptprq	271	9.47559e-10	9.98051e-07	down
chr11	120635711	120635980	diffreps_peak_585001	269	NM_144795	Pycr1	81	0.000867779	0.0198355	down
chr1	105990405	105990700	diffreps_peak_140655	295	NM_001122675	Zcchc2	7.66667	0.000430406	0.0134449	down
chr14	7562500	7562651	diffreps_peak_900698	151	NM_001270842	Gm3558	9.09524	6.6655e-05	0.00383555	down
chr12	84053541	84053940	diffreps_peak_695342	399	NM_134246	Acot3	121	4.52945e-05	0.00274518	down
chr3	93200804	93201560	diffreps_peak_2000430	756	NM_001013804	Flg2	161	2.48155e-06	0.000363755	down
chr17	33675641	33675920	diffreps_peak_1358634	279	uc008bzh.2	Hnrnpm	81	0.000867779	0.0198355	down
chr12	41452881	41454671	diffreps_peak_636366	1790	NM_010733	Lrrn3	5.81481	3.13118e-08	1.53925e-05	down
chr5	136198774	136198963	diffreps_peak_2473592	189	ENSMUST00000151786	Prkrip1	4.33333	1.89414e-05	0.00167	down
chr2	34811561	34812800	diffreps_peak_1679882	1239	NM_001164772	Fbxw2	2.9084	0.000346614	0.0123781	down
chr4	41292541	41293214	diffreps_peak_2144328	673	NM_026893	Dcaf12	6.36585	2.17638e-05	0.00173962	down
chr1	63593961	63594620	diffreps_peak_84009	659	NM_011780	Adam23	81	0.000867779	0.0198355	down
chr10	63928901	63929780	diffreps_peak_345876	879	NM_178678	Lrrtm3	3.34568	0.000965704	0.0215647	down
chr1	88166011	88166903	diffreps_peak_116349	892	NM_201643	Ugt1a5	121	4.52945e-05	0.00274518	down
chr1	40440627	40440828	diffreps_peak_51803	201	NM_010743	Il1rl1	121	4.52945e-05	0.00274518	down
chr2	89974708	89974885	diffreps_peak_1757437	177	ENSMUST00000111512	Olfr1260	4.93443	2.92463e-05	0.0023071	down
chr9	67219061	67219260	diffreps_peak_3128834	199	NM_001081242	Tln2	91	0.000412071	0.0131196	down
chr11	69330323	69330483	diffreps_peak_520221	160	uc007jpu.1	Kcnab3	161	2.48155e-06	0.000363755	down
chr5	93268321	93268759	diffreps_peak_2419278	438	ENSMUST00000121127	Ccng2	4.72549	0.00023349	0.00862489	down
chr11	46843221	46843660	diffreps_peak_491763	439	NM_178759	Timd4	81	0.000867779	0.0198355	down
chr7	79876441	79877080	diffreps_peak_2794526	639	NM_009682	Ap3s2	121	4.52945e-05	0.00274518	down
chr1	74418359	74418556	diffreps_peak_98556	197	NM_009509	Vil1	121	4.52945e-05	0.00274518	down
chrX	152223521	152223780	diffreps_peak_3357900	259	NM_001005475	Iqsec2	3.57426	7.82712e-05	0.00446513	down
chr5	140906624	140906900	diffreps_peak_2478927	276	NM_175362	Card11	91	0.000412071	0.0131196	down
chr6	116410361	116410840	diffreps_peak_2646154	479	NM_009662	Alox5	3.41758	0.000346866	0.0123785	down
chr10	103071049	103071200	diffreps_peak_396750	151	NM_001163559	Lrriq1	81	0.000867779	0.0198355	down
chr6	139629717	139629875	diffreps_peak_2677434	158	uc009enu.1	Pik3c2g	8.14286	0.000231951	0.00858664	down
chr7	30763755	30764300	diffreps_peak_2731767	545	NM_172899	Dmkn	101	0.000196638	0.00744225	down
chr7	28329019	28329185	diffreps_peak_2728798	166	uc009fyh.1	Supt5	3.59259	0.000373724	0.0131196	down
chr16	34262627	34262820	diffreps_peak_1231492	193	uc007zav.1	Kalrn	91	0.000412071	0.0131196	down
chr3	105954301	105954720	diffreps_peak_2017453	419	uc008qvn.1	Atp5f1	15.5455	3.3131e-05	0.00254613	down
chr2	89023201	89023880	diffreps_peak_1755922	679	NM_146901	Olfr1217	11	0.000925536	0.0206979	down
chr12	87224157	87224309	diffreps_peak_699371	152	NM_027744	Noxred1	251	3.9315e-09	3.06806e-06	down
chr1	86599002	86599205	diffreps_peak_114225	203	NM_172974	Cops7b	7.19048	0.000795439	0.0198355	down
chr5	15620161	15620445	diffreps_peak_2313448	284	ENSMUST00000119100	Speer4d	2.59204	0.000123931	0.00615213	down
chr4	117552001	117552460	diffreps_peak_2246832	459	uc008uiu.2	Eri3	101	0.000196638	0.00744225	down
chr15	6498431	6498751	diffreps_peak_1063418	320	ENSMUST00000022749	C9	101	0.000196638	0.00744225	down
chr10	84533621	84533820	diffreps_peak_372517	199	NM_175451	Ckap4	18.2727	4.42453e-06	0.000606132	down
chr3	92027991	92028190	diffreps_peak_1998876	199	NM_207247	Pglyrp3	101	0.000196638	0.00744225	down
chr15	34495052	34495240	diffreps_peak_1102013	188	NM_008287	Hrsp12	101	0.000196638	0.00744225	down
chr3	103965541	103966000	diffreps_peak_2014466	459	NM_172684	Rsbn1	141	1.05557e-05	0.00099318	down
chr3	129215638	129216220	diffreps_peak_2050173	582	uc008rhw.2	Pitx2	251	3.9315e-09	3.06806e-06	down
chrX	94272561	94273100	diffreps_peak_3298819	539	NM_001039061	Klhl15	121	4.52945e-05	0.00274518	down
chr10	79860474	79860700	diffreps_peak_366625	226	NM_001170935	Lppr3	141	1.05557e-05	0.00099318	down
chr5	14933741	14934176	diffreps_peak_2312626	435	NM_001122661	Speer4e	6.48387	0.00017585	0.00744225	down
chr14	103312241	103312840	diffreps_peak_1028614	599	uc007uwo.1	Mycbp2	101	0.000196638	0.00744225	down
chr18	76858534	76858920	diffreps_peak_1541412	386	NM_001109743	Skor2	81	0.000867779	0.0198355	down
chr4	156339161	156339499	diffreps_peak_2294779	338	uc029vbn.1	Vmn2r-ps159	151	5.11318e-06	0.000630392	down
chr10	81473521	81474000	diffreps_peak_368488	479	uc007gic.2	Celf5	101	0.000196638	0.00744225	down
chr17	38148761	38149380	diffreps_peak_1364435	619	NM_146831	Olfr133	141	1.05557e-05	0.00099318	down
chr10	37133741	37134120	diffreps_peak_308630	379	NM_008538	Marcks	111	9.42148e-05	0.00482422	down
chr6	24744341	24745452	diffreps_peak_2523872	1111	NM_028920	Hyal6	201	1.3978e-07	4.51198e-05	down
chr14	26709135	26709320	diffreps_peak_927430	185	uc007stc.1	AK076605	131	2.18387e-05	0.00173962	down
chr17	88635721	88636200	diffreps_peak_1432311	479	NM_029858	Ston1	5.42623	5.72418e-06	0.000693458	down
chr2	89844281	89844880	diffreps_peak_1757249	599	NM_010990	Olfr48	81	0.000867779	0.0198355	down
chr11	53476577	53476980	diffreps_peak_500740	403	NM_183173	Sowaha	101	0.000196638	0.00744225	down
chr12	105662806	105662961	diffreps_peak_722718	155	NM_029654	Atg2b	5.70588	1.49883e-05	0.00138877	down
chr17	36260481	36260860	diffreps_peak_1361953	379	NM_024468	Trim39	7.66667	0.000430406	0.0134449	down
chr14	42157541	42158057	diffreps_peak_946993	516	ENSMUST00000171202	Gm17027	141	1.05557e-05	0.00099318	down
chr6	117937290	117937523	diffreps_peak_2647835	233	uc009dlh.1	Fxyd4	12.4286	7.80092e-07	0.000164262	down
chr11	100142051	100142208	diffreps_peak_559862	157	NM_008471	Krt19	101	0.000196638	0.00744225	down
chr8	70784727	70784893	diffreps_peak_2969696	166	NM_199308	Mast3	101	0.000196638	0.00744225	down
chr3	153790381	153790786	diffreps_peak_2082535	405	ENSMUST00000081193	5730460C07Rik	12.8182	0.000245462	0.00884481	down
chr10	28882701	28883818	diffreps_peak_296353	1117	NM_178666	Themis	131	2.18387e-05	0.00173962	down
chr1	93367961	93368640	diffreps_peak_122050	679	ENSMUST00000027494	Ppp1r7	7.66667	0.000430406	0.0134449	down
chr1	71294726	71295056	diffreps_peak_94730	330	NM_175210	Abca12	4.45679	1.13315e-05	0.00106165	down
chr5	3849631	3849800	diffreps_peak_2296084	169	NM_172879	Lrrd1	181	5.8736e-07	0.000128341	down
chr4	141982147	141982380	diffreps_peak_2276032	233	NM_177868	Fhad1	121	4.52945e-05	0.00274518	down
chr17	33018981	33019780	diffreps_peak_1357469	799	NM_028543	Zfp763	291	2.28951e-10	3.17625e-07	down
chrX	96554834	96555060	diffreps_peak_3301306	226	NM_010417	Heph	81	0.000867779	0.0198355	down
chr7	142165023	142165180	diffreps_peak_2874897	157	ENSMUST00000168049	Gm4553	81	0.000867779	0.0198355	down
chr6	17097260	17097590	diffreps_peak_2512630	330	NM_207176	Tes	11.9091	0.000477076	0.0146862	down
chr15	39877794	39878240	diffreps_peak_1108993	446	NM_172814	Lrp12	121	4.52945e-05	0.00274518	down
chr1	127483261	127483660	diffreps_peak_170889	399	ENSMUST00000171405	Mgat5	81	0.000867779	0.0198355	down
chr9	7566180	7566320	diffreps_peak_3051979	140	NM_008611	Mmp8	91	0.000412071	0.0131196	down
chr6	145619182	145619863	diffreps_peak_2685042	681	NM_009449	Tuba3b	111	9.42148e-05	0.00482422	down
chr1	135968141	135969240	diffreps_peak_181821	1099	NM_177642	Igfn1	201	1.3978e-07	4.51198e-05	down
chrX	96247202	96247500	diffreps_peak_3300917	298	NM_177789	Vsig4	11	0.000925536	0.0206979	down
chr12	46818615	46818760	diffreps_peak_644097	145	NM_021361	Nova1	21.9091	2.98382e-07	8.11361e-05	down
chr6	92168821	92169480	diffreps_peak_2614230	659	NM_011630	Nr2c2	4.04965	1.25927e-07	4.51198e-05	down
chr2	91721281	91721566	diffreps_peak_1760068	285	NM_178724	Harbi1	5.31373	4.55733e-05	0.00275484	down
chr19	38970901	38971051	diffreps_peak_1608479	150	ENSMUST00000025965	Hells	101	0.000196638	0.00744225	down
chr1	127397741	127398160	diffreps_peak_170755	419	uc007ckq.1	Mgat5	101	0.000196638	0.00744225	down
chr2	152847981	152848297	diffreps_peak_1840896	316	NM_028109	Tpx2	131	2.18387e-05	0.00173962	down
chr2	82984368	82985340	diffreps_peak_1747031	972	ENSMUST00000143764	Fsip2	111	9.42148e-05	0.00482422	down
chr6	42626116	42626454	diffreps_peak_2548358	338	NM_146174	Tcaf2	101	0.000196638	0.00744225	down
chr16	45443826	45444165	diffreps_peak_1247292	339	NM_001005854	Gm609	8.61905	0.000124547	0.00615213	down
chr4	134244101	134245087	diffreps_peak_2267323	986	uc008vek.1	Zfp593	10.6774	6.34717e-08	2.70759e-05	down
chr1	185431961	185432420	diffreps_peak_248283	459	uc007dzi.2	9630028B13Rik	141	1.05557e-05	0.00099318	down
chr2	30197956	30198300	diffreps_peak_1674127	344	uc008jbq.1	Ccbl1	101	0.000196638	0.00744225	down
chr18	20283901	20284460	diffreps_peak_1465247	559	ENSMUST00000054128	Dsg1c	101	0.000196638	0.00744225	down
chr11	63087206	63087361	diffreps_peak_512575	155	NM_027660	Tekt3	81	0.000867779	0.0198355	down
chr5	118759301	118759900	diffreps_peak_2452960	599	uc008zgp.1	Med13l	81	0.000867779	0.0198355	down
chr5	135346089	135346292	diffreps_peak_2472441	203	NM_033571	Fkbp6	91	0.000412071	0.0131196	down
chr7	14222402	14222589	diffreps_peak_2707353	187	NM_001081325	Sult2a6	151	5.11318e-06	0.000630392	down
chr15	34842641	34843020	diffreps_peak_1102466	379	NM_181317	Kcns2	81	0.000867779	0.0198355	down
chr1	158979677	158979834	diffreps_peak_213531	157	uc007ddx.1	1600012P17Rik	81	0.000867779	0.0198355	down
chr1	105276916	105277620	diffreps_peak_139655	704	NM_178779	Rnf152	81	0.000867779	0.0198355	down
chr6	129267323	129267580	diffreps_peak_2663145	257	ENSMUST00000032259	Cd69	101	0.000196638	0.00744225	down
chr9	19567041	19567382	diffreps_peak_3069231	341	NM_146522	Olfr854	81	0.000867779	0.0198355	down
chr3	27338961	27339480	diffreps_peak_1910243	519	NM_009425	Tnfsf10	101	0.000196638	0.00744225	down
chr10	10545581	10546451	diffreps_peak_270426	870	NM_026405	Rab32	81	0.000867779	0.0198355	down
chr9	108052661	108052801	diffreps_peak_3183048	140	ENSMUST00000112295	Gmppb	81	0.000867779	0.0198355	down
chr9	122946261	122946960	diffreps_peak_3201280	699	NM_025419	1110059G10Rik	101	0.000196638	0.00744225	down
chr14	103049274	103049436	diffreps_peak_1028118	162	NM_008392	Irg1	101	0.000196638	0.00744225	down
chr14	16270474	16270640	diffreps_peak_912789	166	NM_021504	Ngly1	16.4545	1.69522e-05	0.00152816	down
chr7	29221927	29222900	diffreps_peak_2729879	973	NM_001033525	Kcnk6	22.4286	8.27227e-13	2.88557e-09	down
chr5	145698136	145698299	diffreps_peak_2484601	163	NM_017396	Cyp3a41a	91	0.000412071	0.0131196	down
chr17	47684161	47685120	diffreps_peak_1377567	959	ENSMUST00000024779	Usp49	7.66667	0.000430406	0.0134449	down
chr18	25464961	25465540	diffreps_peak_1473067	579	NM_001033532	AW554918	11	0.000925536	0.0206979	down
chr6	146501786	146501980	diffreps_peak_2686286	194	NM_010586	Itpr2	4.90244	0.000644056	0.019461	down
chr6	124535232	124535386	diffreps_peak_2657416	154	NM_144938	C1s1	3.2314	0.00010468	0.00532768	down
chr15	55449799	55449942	diffreps_peak_1131722	143	NM_181277	Col14a1	111	9.42148e-05	0.00482422	down
chr8	122271361	122271780	diffreps_peak_3035982	419	ENSMUST00000055537	Gm22	9.09524	6.6655e-05	0.00383555	down
chr13	21393161	21393800	diffreps_peak_765790	639	uc007pqi.1	Zkscan3	3.67327	4.86093e-05	0.00293446	down
chr6	97110023	97110420	diffreps_peak_2620813	397	ENSMUST00000054344	Eogt	161	2.48155e-06	0.000363755	down
chr18	36968581	36969320	diffreps_peak_1488722	739	NM_007767	Pcdha6	141	1.05557e-05	0.00099318	down
chr5	135106890	135107060	diffreps_peak_2472114	170	NM_021455	Mlxipl	81	0.000867779	0.0198355	down
chr1	135878121	135878275	diffreps_peak_181746	154	NM_019645	Pkp1	8.14286	0.000231951	0.00858664	down
chr7	7889641	7889818	diffreps_peak_2697580	177	NM_001105068	Vmn2r36	141	1.05557e-05	0.00099318	down
chr17	33532461	33532649	diffreps_peak_1358377	188	uc008byn.2	Adamts10	91	0.000412071	0.0131196	down
chr7	6555701	6556200	diffreps_peak_2695642	499	uc029wdl.1	Pol	81	0.000867779	0.0198355	down
chr7	83722284	83722600	diffreps_peak_2799722	316	NM_010551	Il16	101	0.000196638	0.00744225	down
chr19	47119792	47120280	diffreps_peak_1619342	488	uc012bnd.1	Pdcd11	8.61905	0.000124547	0.00615213	down
chr12	17924801	17925340	diffreps_peak_606249	539	ENSMUST00000169657	B430203G13Rik	4.90244	0.000644056	0.019461	down
chr13	46289661	46289813	diffreps_peak_797676	152	NM_001005422	Stmnd1	15.2857	1.60557e-08	9.14514e-06	down
chr4	59023121	59023920	diffreps_peak_2167778	799	ENSMUST00000095070	Dnajc25	4.33333	0.000675672	0.0198355	down
chr16	4718894	4719356	diffreps_peak_1192926	462	NM_026393	Nmral1	101	0.000196638	0.00744225	down
chr4	45374661	45374960	diffreps_peak_2149918	299	NM_153167	Dcaf10	141	1.05557e-05	0.00099318	down
chr6	31428981	31429720	diffreps_peak_2533082	739	uc009bgc.1	Mkln1	131	2.18387e-05	0.00173962	down
chr12	55278861	55279329	diffreps_peak_656040	468	uc007nol.2	Srp54b	2.11782	0.000227033	0.00852046	down
chr2	66483881	66484604	diffreps_peak_1724954	723	NM_001290674	Scn9a	91	0.000412071	0.0131196	down
chr9	22018161	22018854	diffreps_peak_3072740	693	NM_010487	Elavl3	101	0.000196638	0.00744225	down
chr1	63048661	63049400	diffreps_peak_83261	739	NM_001081436	Ino80d	5.11765	7.89481e-05	0.0044906	down
chr5	108580881	108581029	diffreps_peak_2441107	148	uc008yom.1	Gak	11	0.000925536	0.0206979	down
chr15	36216166	36216319	diffreps_peak_1104679	153	NM_012031	Spag1	491	2.22045e-16	1.73987e-12	down
chr3	87536941	87537380	diffreps_peak_1992485	439	NM_012051	Etv3	4.90244	0.000644056	0.019461	down
chr4	115916861	115917540	diffreps_peak_2244552	679	NM_130865	Dmbx1	111	9.42148e-05	0.00482422	down
chr19	4751500	4752260	diffreps_peak_1561445	760	NM_021287	Sptbn2	16.4545	1.69522e-05	0.00152816	down
chr12	79295476	79295772	diffreps_peak_688931	296	NM_001008550	Zfyve26	3.34568	0.000965704	0.0215647	down
chr7	18962741	18963120	diffreps_peak_2714217	379	NM_001029877	Nova2	101	0.000196638	0.00744225	down
chr14	70474981	70475249	diffreps_peak_983422	268	NM_009755	Bmp1	8.14286	0.000231951	0.00858664	down
chr13	21786771	21787140	diffreps_peak_766339	369	NM_178184	Hist1h2an	101	0.000196638	0.00744225	down
chr1	82641438	82642320	diffreps_peak_108548	882	uc007bru.1	Col4a3	101	0.000196638	0.00744225	down
chr5	143357581	143357946	diffreps_peak_2481630	365	NM_001159321	Grid2ip	81	0.000867779	0.0198355	down
chr8	122439376	122439523	diffreps_peak_3036234	147	NM_138656	Mvd	81	0.000867779	0.0198355	down
chr17	13230441	13230664	diffreps_peak_1331023	223	NM_001167913	Smok2b	6.36585	2.17638e-05	0.00173962	down
chr17	24948637	24948780	diffreps_peak_1347625	143	NM_198937	Hn1l	101	0.000196638	0.00744225	down
chr4	153373220	153374120	diffreps_peak_2291507	900	NM_001099299	Ajap1	121	4.52945e-05	0.00274518	down
chr12	34984801	34985260	diffreps_peak_626810	459	NM_029294	Prps1l1	81	0.000867779	0.0198355	down
chr4	136245921	136246340	diffreps_peak_2269612	419	NM_001008232	Asap3	81	0.000867779	0.0198355	down
chr13	108384725	108384902	diffreps_peak_877633	177	NM_178683	Depdc1b	19.1818	2.25733e-06	0.000363755	down
chr16	23074632	23074805	diffreps_peak_1216962	173	NM_023125	Kng1	14.6364	6.4675e-05	0.00377303	down
chr5	146209201	146209580	diffreps_peak_2485313	379	NM_028774	Rnf6	4.33333	0.000675672	0.0198355	down
chr9	96544278	96544465	diffreps_peak_3169411	187	NM_053268	Rasa2	5.14634	0.000370802	0.0131196	down
chr8	46634761	46635082	diffreps_peak_2935599	321	uc009lqk.2	Casp3	141	1.05557e-05	0.00099318	down
chr14	33923741	33924140	diffreps_peak_936075	399	NM_145741	Gdf10	101	0.000196638	0.00744225	down
chr5	36397761	36398139	diffreps_peak_2341643	378	NM_030889	Sorcs2	281	4.65637e-10	5.58396e-07	down
chr2	77041364	77041540	diffreps_peak_1738756	176	NM_001025576	Ccdc141	3.06107	0.000146109	0.00706073	down
chr11	59177481	59177673	diffreps_peak_507558	192	NM_080454	Gjc2	161	2.48155e-06	0.000363755	down
chr7	104011749	104012500	diffreps_peak_2828020	751	NM_147084	Olfr639	121	4.52945e-05	0.00274518	down
chr11	109827837	109828046	diffreps_peak_572943	209	NM_027038	1700012B07Rik	81	0.000867779	0.0198355	down
chr4	4138005	4138460	diffreps_peak_2092700	455	ENSMUST00000070375	Penk	13.7273	0.000126088	0.00615213	down
chr5	8528605	8528774	diffreps_peak_2302852	169	NM_198620	Rundc3b	121	4.52945e-05	0.00274518	down
chr18	15390081	15390560	diffreps_peak_1458171	479	NM_009700	Aqp4	111	9.42148e-05	0.00482422	down
chr10	117734121	117734660	diffreps_peak_416601	539	NM_029875	Slc35e3	81	0.000867779	0.0198355	down
chr4	155610121	155610319	diffreps_peak_2293869	198	NM_177186	Slc35e2	141	1.05557e-05	0.00099318	down
chr2	78920561	78920840	diffreps_peak_1741393	279	ENSMUST00000028398	Ube2e3	11	0.000925536	0.0206979	down
chr11	117786728	117786868	diffreps_peak_581873	140	NM_181856	Tmc8	101	0.000196638	0.00744225	down
chr15	99927699	99927879	diffreps_peak_1185740	180	NM_028180	1700030F18Rik	191	2.86358e-07	7.91541e-05	down
chr3	40792421	40792860	diffreps_peak_1927901	439	ENSMUST00000077083	Hspa4l	8.61905	0.000124547	0.00615213	down
chr16	49296647	49297160	diffreps_peak_1252501	513	ENSMUST00000080694	Gm5407	121	4.52945e-05	0.00274518	down
chr2	27262103	27262480	diffreps_peak_1670916	377	ENSMUST00000056176	Vav2	8.14286	0.000231951	0.00858664	down
chr9	3797237	3797381	diffreps_peak_3046072	144	NM_001033322	Gucy1a2	91	0.000412071	0.0131196	down
chr3	152234381	152234800	diffreps_peak_2080571	419	NM_057172	Fubp1	111	9.42148e-05	0.00482422	down
chr9	49421666	49421961	diffreps_peak_3106656	295	NM_172922	Ankk1	121	4.52945e-05	0.00274518	down
chr14	69174801	69175460	diffreps_peak_981778	659	NM_010920	Nkx2-6	101	0.000196638	0.00744225	down
chr10	108642213	108642398	diffreps_peak_404551	185	NM_009306	Syt1	4.33333	0.000675672	0.0198355	down
chr15	79917161	79917480	diffreps_peak_1161990	319	NM_144811	Cbx7	121	4.52945e-05	0.00274518	down
chr6	24765692	24766100	diffreps_peak_2523896	408	NM_029848	Hyal4	131	2.18387e-05	0.00173962	down
chr12	21286296	21286480	diffreps_peak_610284	184	NM_018813	Cpsf3	6.48387	0.00017585	0.00744225	down
chrX	20862821	20863090	diffreps_peak_3221289	269	NM_013680	Syn1	121	4.52945e-05	0.00274518	down
chr7	85406421	85407292	diffreps_peak_2801939	871	NM_001105182	Vmn2r69	121	4.52945e-05	0.00274518	down
chr11	29220301	29220797	diffreps_peak_468866	496	NM_134034	Smek2	5.39024	0.000212312	0.0079781	down
chr4	146892405	146892658	diffreps_peak_2282438	253	ENSMUST00000049821	Gm21411	4.87387	2.57662e-08	1.37758e-05	down
chr16	72972207	72972376	diffreps_peak_1285658	169	NM_019413	Robo1	81	0.000867779	0.0198355	down
chr12	50341230	50341580	diffreps_peak_649272	350	ENSMUST00000002765	Prkd1	81	0.000867779	0.0198355	down
chr13	35896401	35896925	diffreps_peak_784694	524	NM_145938	Rpp40	7.19048	0.000795439	0.0198355	down
chr7	11009010	11009300	diffreps_peak_2702673	290	NM_001013765	Zscan4c	231	1.63595e-08	9.14514e-06	down
chr7	18245521	18245700	diffreps_peak_2713337	179	NM_153749	Mill1	5.14634	0.000370802	0.0131196	down
chr14	44852381	44853456	diffreps_peak_950616	1075	NM_008962	Ptgdr	161	2.48155e-06	0.000363755	down
chr16	35804061	35804780	diffreps_peak_1233445	719	uc007zbp.1	Hspbap1	81	0.000867779	0.0198355	down
chr12	31652290	31652441	diffreps_peak_622033	151	NM_028002	Dus4l	13.7273	0.000126088	0.00615213	down
chr12	21307992	21308234	diffreps_peak_610315	242	uc007ndo.2	Cpsf3	15.5455	3.3131e-05	0.00254613	down
chr9	46223781	46224194	diffreps_peak_3103238	413	NM_027498	Sik3	5.5098	2.61904e-05	0.00207628	down
chr8	72662221	72662444	diffreps_peak_2972331	223	NM_176940	Nwd1	81	0.000867779	0.0198355	down
chr18	12537686	12537857	diffreps_peak_1454466	171	NM_010680	Lama3	181	5.8736e-07	0.000128341	down
chr16	66747198	66747377	diffreps_peak_1276911	179	NM_178721	Cadm2	8.14286	0.000231951	0.00858664	down
chrX	160808474	160808691	diffreps_peak_3366320	217	NM_001024624	Cdkl5	81	0.000867779	0.0198355	down
chrX	150654061	150654560	diffreps_peak_3356016	499	NM_019548	Tro	121	4.52945e-05	0.00274518	down
chr5	12584876	12585500	diffreps_peak_2309253	624	NM_028882	Sema3d	3.1978	0.000874599	0.0199806	down
chr11	90030347	90030680	diffreps_peak_547557	333	NM_026433	Tmem100	3.95775	0.000239566	0.00883617	down
chr12	84809584	84809749	diffreps_peak_696361	165	NM_013589	Ltbp2	81	0.000867779	0.0198355	down
chr17	34135381	34135758	diffreps_peak_1359282	377	NM_010386	H2-DMa	81	0.000867779	0.0198355	down
chr7	132881081	132881309	diffreps_peak_2864864	228	uc009kcp.1	Fam175b	101	0.000196638	0.00744225	down
chr8	104624147	104624396	diffreps_peak_3014728	249	NM_007663	Cdh16	141	1.05557e-05	0.00099318	down
chr5	101821701	101822380	diffreps_peak_2431951	679	NM_173370	Cds1	3.46914	0.000602658	0.0183451	down
chr15	79441441	79441818	diffreps_peak_1161402	377	NM_001289899	Csnk1e	81	0.000867779	0.0198355	down
chr9	66817441	66818060	diffreps_peak_3128316	619	NM_026674	Aph1c	81	0.000867779	0.0198355	down
chr5	145708456	145708605	diffreps_peak_2484623	149	NM_017396	Cyp3a41a	3.9771	5.56656e-07	0.000128341	down
chr7	9498381	9498673	diffreps_peak_2700397	292	NM_001105076	Vmn2r46	3.06107	0.000146109	0.00706073	down
chr17	56708821	56709200	diffreps_peak_1389405	379	uc008dcw.1	Ranbp3	81	0.000867779	0.0198355	down
chr5	45723341	45723720	diffreps_peak_2353281	379	uc008xjj.2	Gm3414	91	0.000412071	0.0131196	down
chr2	89125041	89125729	diffreps_peak_1756093	688	NM_001011860	Olfr1222	7.66667	0.000430406	0.0134449	down
chr5	34716188	34716329	diffreps_peak_2339853	141	NM_019497	Grk4	151	5.11318e-06	0.000630392	down
chr12	86703156	86703320	diffreps_peak_698804	164	NM_144524	Angel1	81	0.000867779	0.0198355	down
chr5	15030172	15030353	diffreps_peak_2312928	181	NM_182957	Gm17019	7.19048	0.000795439	0.0198355	down
chr5	33894905	33895440	diffreps_peak_2338649	535	NM_175231	Whsc1	3.95775	0.000239566	0.00883617	down
chr13	104023581	104023940	diffreps_peak_871784	359	NM_029447	Nln	14.6364	6.4675e-05	0.00377303	down
chr11	3258281	3259220	diffreps_peak_433390	939	uc007hsi.1	Drg1	4.15315	1.5382e-06	0.000276452	down
chr15	93595693	93595891	diffreps_peak_1178197	198	NM_001033217	Prickle1	81	0.000867779	0.0198355	down
chr16	36605081	36605338	diffreps_peak_1234550	257	NM_019388	Cd86	91	0.000412071	0.0131196	down
chr18	37502041	37503040	diffreps_peak_1489468	999	ENSMUST00000059571	Pcdhb19	131	2.18387e-05	0.00173962	down
chr7	126590990	126591149	diffreps_peak_2857262	159	NM_145636	Il27	101	0.000196638	0.00744225	down
chr10	4511542	4511726	diffreps_peak_262227	184	ENSMUST00000145465	Ccdc170	231	1.63595e-08	9.14514e-06	down
chr14	50642361	50642920	diffreps_peak_958244	559	NM_146299	Olfr745	7.19048	0.000795439	0.0198355	down
chr15	76086561	76086780	diffreps_peak_1157497	219	NM_144847	Nrbp2	5.63415	0.000120948	0.006114	down
chr7	57816274	57816519	diffreps_peak_2766969	245	NM_008071	Gabrb3	81	0.000867779	0.0198355	down
chr1	19231012	19231154	diffreps_peak_23756	142	NM_009334	Tfap2b	91	0.000412071	0.0131196	down
chr15	43866701	43867180	diffreps_peak_1115008	479	NM_175502	Tmem74	81	0.000867779	0.0198355	down
chr10	129046681	129047061	diffreps_peak_430782	380	NM_001085477	Olfr765	81	0.000867779	0.0198355	down
chr17	65838817	65838981	diffreps_peak_1402003	164	ENSMUST00000162703	Ppp4r1	171	1.20639e-06	0.000223055	down
chr5	114906662	114906804	diffreps_peak_2448887	142	NM_011854	Oasl2	6.48387	0.00017585	0.00744225	down
chr2	121988321	121988800	diffreps_peak_1800544	479	uc008lzw.1	Ctdspl2	121	4.52945e-05	0.00274518	down
chr7	108255191	108255880	diffreps_peak_2834369	689	NM_146732	Olfr488	81	0.000867779	0.0198355	down
chr1	88006361	88007442	diffreps_peak_116160	1081	uc011wou.1	Usp40	3.67606	0.0006448	0.019461	down
chr17	53866416	53866940	diffreps_peak_1385385	524	ENSMUST00000061311	Mrps36-ps1	241	8.01666e-09	5.24658e-06	down
chr19	11459152	11459505	diffreps_peak_1570465	353	uc008gse.1	Ms4a4b	251	3.9315e-09	3.06806e-06	down
chr4	116405761	116406002	diffreps_peak_2245295	241	ENSMUST00000144281	Mast2	81	0.000867779	0.0198355	down
chr16	64763741	64764240	diffreps_peak_1274240	499	ENSMUST00000076991	4930453N24Rik	3.95082	0.000672163	0.0198355	down
chr11	54516981	54517360	diffreps_peak_502100	379	NM_173753	Fnip1	2.81287	8.68347e-05	0.00482422	down
chr3	80722031	80722193	diffreps_peak_1983869	162	NM_013540	Gria2	131	2.18387e-05	0.00173962	down
chr3	145550559	145550700	diffreps_peak_2071583	141	NM_027770	Col24a1	131	2.18387e-05	0.00173962	down
chr12	31485781	31486160	diffreps_peak_621808	379	NM_134048	Cbll1	101	0.000196638	0.00744225	down
chr9	21981289	21981440	diffreps_peak_3072688	151	NM_023622	Rgl3	81	0.000867779	0.0198355	down
chr9	73095721	73096520	diffreps_peak_3137223	799	NM_023635	Rab27a	311	5.54403e-11	1.00293e-07	down
chr12	103995361	103996440	diffreps_peak_721179	1079	ENSMUST00000058464	Serpina9	121	4.52945e-05	0.00274518	down
chr1	10060281	10060459	diffreps_peak_10571	178	uc007ahg.1	Cspp1	7.58537	1.15937e-06	0.000223055	down
chr17	63053221	63053840	diffreps_peak_1398082	619	NM_015794	Fbxl17	3.07207	0.000445776	0.0139156	down
chr18	52695421	52695668	diffreps_peak_1510934	247	ENSMUST00000066193	Gykl1	101	0.000196638	0.00744225	down
chr6	29583342	29583920	diffreps_peak_2530373	578	uc009beb.1	Tnpo3	131	2.18387e-05	0.00173962	down
chr2	37798989	37799420	diffreps_peak_1684036	431	NM_146122	Dennd1a	3.07921	0.000781751	0.0198355	down
chr10	40035361	40036160	diffreps_peak_312858	799	NM_001114332	Slc16a10	6.88235	4.8813e-07	0.000126718	down
chr14	54983261	54983418	diffreps_peak_964175	157	NM_080728	Myh7	2.03419	0	0	down
chr2	111292269	111293211	diffreps_peak_1786283	942	NM_146394	Olfr1278	6.60976	1.21889e-05	0.00113498	down
chr1	170326961	170327360	diffreps_peak_228816	399	uc007dmf.1	Nos1ap	81	0.000867779	0.0198355	down
chr7	13277281	13278080	diffreps_peak_2705946	799	uc009ffk.1	6330408A02Rik	2.46199	0.000943415	0.0210875	down
chr1	180326981	180327360	diffreps_peak_242493	379	uc007dwf.1	Gm5069	101	0.000196638	0.00744225	down
chr5	36472641	36472940	diffreps_peak_2341710	299	NM_024478	Grpel1	101	0.000196638	0.00744225	down
chr13	74058301	74058494	diffreps_peak_829685	193	NM_028959	Cep72	101	0.000196638	0.00744225	down
chr1	19212053	19212423	diffreps_peak_23733	370	NM_001025305	Tfap2b	281	4.65637e-10	5.58396e-07	down
chr8	117460101	117460600	diffreps_peak_3030146	499	NM_028941	Cmip	4.92157	0.000136115	0.00661684	down
chr2	87371781	87372478	diffreps_peak_1753454	697	NM_146348	Olfr1121	5.90196	8.54374e-06	0.00099318	down
chr19	9109867	9110260	diffreps_peak_1567367	393	ENSMUST00000049948	Asrgl1	6.48387	0.00017585	0.00744225	down
chr5	5673281	5673696	diffreps_peak_2298644	415	NM_028734	Steap2	81	0.000867779	0.0198355	down
chr1	105845361	105845880	diffreps_peak_140476	519	NM_009399	Tnfrsf11a	91	0.000412071	0.0131196	down
chr7	6474241	6474800	diffreps_peak_2695524	559	NM_146916	Olfr1346	81	0.000867779	0.0198355	down
chr11	101173361	101173760	diffreps_peak_561318	399	NM_007721	Ccr10	81	0.000867779	0.0198355	down
chr5	138239521	138239979	diffreps_peak_2476104	458	NM_001013773	Nxpe5	101	0.000196638	0.00744225	down
chr12	98489796	98490065	diffreps_peak_713980	269	uc007oqx.1	Kcnk10	101	0.000196638	0.00744225	down
chr4	143572701	143573560	diffreps_peak_2277644	859	NM_001007579	BC080695	27.3636	5.12924e-09	3.81186e-06	down
chr7	84994841	84995380	diffreps_peak_2801277	539	NM_001033878	Vmn2r66	191	2.86358e-07	7.91541e-05	down
chr5	48304261	48305140	diffreps_peak_2356917	879	NM_178804	Slit2	101	0.000196638	0.00744225	down
chr8	33572781	33573260	diffreps_peak_2917642	479	NM_031374	Tex15	101	0.000196638	0.00744225	down
chr9	38253461	38254360	diffreps_peak_3093537	899	NM_146806	Olfr143	6.16129	0.000316022	0.011302	down
chr9	110817088	110817780	diffreps_peak_3186812	692	NM_148940	Prss44	101	0.000196638	0.00744225	down
chr11	70440661	70440828	diffreps_peak_521650	167	NM_145429	Arrb2	7.66667	0.000430406	0.0134449	down
chr9	38047208	38047560	diffreps_peak_3093223	352	ENSMUST00000181088	Olfr884	141	1.05557e-05	0.00099318	down
chr8	94601496	94601726	diffreps_peak_3001482	230	NM_028221	Fam192a	5.83871	0.000565181	0.017238	down
chr1	91802761	91802937	diffreps_peak_120451	176	uc011wpi.1	AK028549	101	0.000196638	0.00744225	down
chrX	73570233	73570840	diffreps_peak_3275554	607	NM_177236	Atp2b3	81	0.000867779	0.0198355	down
chr1	85026501	85028867	diffreps_peak_111722	2366	uc007btg.2	Csprs	4.66337	3.28152e-07	8.89438e-05	down
chr3	142549101	142549560	diffreps_peak_2067843	459	NM_145545	Gbp7	101	0.000196638	0.00744225	down
chr16	48289038	48289205	diffreps_peak_1251202	167	NM_028610	Dppa4	201	1.3978e-07	4.51198e-05	down
chr7	126890980	126891240	diffreps_peak_2857682	260	uc009jtl.1	Tmem219	121	4.52945e-05	0.00274518	down
chr10	91065391	91065800	diffreps_peak_380670	409	uc007gtj.1	Apaf1	131	2.18387e-05	0.00173962	down
chr18	4349161	4349338	diffreps_peak_1442798	177	NM_007746	Map3k8	5.87805	6.85764e-05	0.00392068	down
chr6	40628830	40628995	diffreps_peak_2545588	165	NM_001171003	Mgam	12.8182	0.000245462	0.00884481	down
chr7	120382645	120382850	diffreps_peak_2849926	205	NM_177213	Abca15	91	0.000412071	0.0131196	down
chr10	24108388	24108820	diffreps_peak_289398	432	ENSMUST00000041180	Taar9	8.61905	0.000124547	0.00615213	down
chr13	52505061	52505460	diffreps_peak_804924	399	NM_001024474	Diras2	81	0.000867779	0.0198355	down
chr4	87772121	87772700	diffreps_peak_2206843	579	NM_027326	Mllt3	121	4.52945e-05	0.00274518	down
chr3	99353721	99354260	diffreps_peak_2008961	539	NM_009323	Tbx15	81	0.000867779	0.0198355	down
chr7	30977042	30977500	diffreps_peak_2731954	458	NM_175240	Fam187b	141	1.05557e-05	0.00099318	down
chr9	63496043	63496235	diffreps_peak_3124074	192	NM_030068	Iqch	101	0.000196638	0.00744225	down
chrX	33658161	33658540	diffreps_peak_3235907	379	NM_001282034	Gm2927	101	0.000196638	0.00744225	down
chr4	88345366	88346360	diffreps_peak_2207704	994	uc008tmw.1	Focad	221	3.34129e-08	1.53925e-05	down
chr9	61961528	61961670	diffreps_peak_3122238	142	NM_028748	Paqr5	81	0.000867779	0.0198355	down
chr19	7373221	7373460	diffreps_peak_1564873	239	NM_001167831	AI846148	81	0.000867779	0.0198355	down
chr8	20363001	20363210	diffreps_peak_2900204	209	ENSMUST00000084046	Gm15319	3.05438	1.81184e-09	1.72262e-06	down
chr7	3895066	3895375	diffreps_peak_2691758	309	NM_011087	Pira1	81	0.000867779	0.0198355	down
chr4	19505172	19505347	diffreps_peak_2113749	175	NM_013927	Cngb3	2.73432	1.8564e-06	0.000332119	down
chr2	181388821	181389020	diffreps_peak_1874110	199	ENSMUST00000029106	Zbtb46	121	4.52945e-05	0.00274518	down
chr14	4777279	4777442	diffreps_peak_896640	163	ENSMUST00000163325	Gm9602	111	9.42148e-05	0.00482422	down
chr2	111537348	111538100	diffreps_peak_1786655	752	NM_146885	Olfr1294	121	4.52945e-05	0.00274518	down
chr11	75176781	75177160	diffreps_peak_528097	379	NM_027136	Ovca2	5.39024	0.000212312	0.0079781	down
chr19	13838223	13839171	diffreps_peak_1573900	948	NM_146633	Olfr1501	4.52941	0.000398353	0.0131196	down
chr13	63330538	63330880	diffreps_peak_817181	342	uc007qxt.1	Fancc	91	0.000412071	0.0131196	down
chr12	36501977	36502160	diffreps_peak_628812	183	uc007njz.3	Ispd	141	1.05557e-05	0.00099318	down
chr14	30963932	30964280	diffreps_peak_932396	348	uc007swb.1	Nek4	4.92157	0.000136115	0.00661684	down
chr6	125356824	125356978	diffreps_peak_2658494	154	NM_011609	Tnfrsf1a	111	9.42148e-05	0.00482422	down
chr4	80954381	80955140	diffreps_peak_2198083	759	ENSMUST00000055922	Lurap1l	7.19048	0.000795439	0.0198355	down
chr5	105216901	105217220	diffreps_peak_2436680	319	NM_001039646	Gbp10	3.97521	1.51459e-06	0.000272747	down
chr8	21025544	21025759	diffreps_peak_2901348	215	NM_183253	Defa21	11.4762	2.81044e-06	0.000400213	down
chr12	84069461	84069920	diffreps_peak_695353	459	NM_145444	Acot5	121	4.52945e-05	0.00274518	down
chr12	113098277	113098445	diffreps_peak_730825	168	NM_054081	Mta1	18.2727	4.42453e-06	0.000606132	down
chr10	120363061	120363660	diffreps_peak_419439	599	NM_010441	Hmga2	81	0.000867779	0.0198355	down
chr4	134837421	134837990	diffreps_peak_2268133	569	uc008vfs.2	Tmem57	4.72549	0.00023349	0.00862489	down
chr13	22278481	22279140	diffreps_peak_766871	659	NM_134223	Vmn1r195	101	0.000196638	0.00744225	down
chr6	22961595	22961747	diffreps_peak_2521545	152	NM_001081306	Ptprz1	15.5455	3.3131e-05	0.00254613	down
chr14	7087849	7088031	diffreps_peak_900019	182	NM_001024712	Gm3696	121	4.52945e-05	0.00274518	down
chr13	54642421	54642980	diffreps_peak_807184	559	uc007qop.2	Faf2	6.80645	9.7418e-05	0.00496332	down
chr11	30446226	30446380	diffreps_peak_470928	154	NM_001100394	4930505A04Rik	101	0.000196638	0.00744225	down
chr13	43199721	43200020	diffreps_peak_793826	299	NM_001033399	Gfod1	101	0.000196638	0.00744225	down
chr15	9507521	9508358	diffreps_peak_1067479	837	NM_008372	Il7r	11	0.000925536	0.0206979	down
chr17	34048279	34048625	diffreps_peak_1359198	346	uc008cbd.1	Col11a2	101	0.000196638	0.00744225	down
chr8	39603451	39603680	diffreps_peak_2925851	229	NM_031195	Msr1	12.8182	0.000245462	0.00884481	down
chr2	3455814	3456120	diffreps_peak_1638228	306	NM_022724	Suv39h2	101	0.000196638	0.00744225	down
chr6	121183781	121184160	diffreps_peak_2652636	379	NM_028730	Pex26	11.9091	0.000477076	0.0146862	down
chrX	43074536	43074797	diffreps_peak_3245913	261	NM_011855	Tenm1	81	0.000867779	0.0198355	down
chr3	107473535	107473695	diffreps_peak_2019702	160	NM_172271	Slc6a17	81	0.000867779	0.0198355	down
chr7	114416041	114416440	diffreps_peak_2842824	399	NM_011055	Pde3b	181	5.8736e-07	0.000128341	down
chr19	46273101	46273394	diffreps_peak_1618172	293	uc008hsr.1	Gbf1	5.83871	0.000565181	0.017238	down
chr6	125061085	125061253	diffreps_peak_2658096	168	NM_016845	Acrbp	101	0.000196638	0.00744225	down
chr9	96943661	96944080	diffreps_peak_3169934	419	NM_145134	Spsb4	111	9.42148e-05	0.00482422	down
chr7	12893041	12893422	diffreps_peak_2705380	381	NM_153802	Zfp128	81	0.000867779	0.0198355	down
chr5	95110590	95111158	diffreps_peak_2423166	568	ENSMUST00000163216	Gm7942	331	1.34506e-11	3.11899e-08	down
chr7	5221181	5221410	diffreps_peak_2693657	229	NM_001166734	Vmn1r57	111	9.42148e-05	0.00482422	down
chr4	111981934	111982740	diffreps_peak_2238573	806	NM_177818	Skint7	101	0.000196638	0.00744225	down
chr10	10550801	10550956	diffreps_peak_270431	155	NM_026405	Rab32	8.61905	0.000124547	0.00615213	down
chr2	86690031	86690680	diffreps_peak_1752492	649	NM_146846	Olfr1087	141	1.05557e-05	0.00099318	down
chr1	159345461	159346140	diffreps_peak_214099	679	NM_011931	Rfwd2	8.14286	0.000231951	0.00858664	down
chrX	153696084	153696391	diffreps_peak_3359337	307	ENSMUST00000112572	Kctd12b	161	2.48155e-06	0.000363755	down
chr12	5044661	5045160	diffreps_peak_589835	499	NM_001099628	Atad2b	81	0.000867779	0.0198355	down
chr6	67534201	67534720	diffreps_peak_2581790	519	NM_020047	Tacstd2	7.66667	0.000430406	0.0134449	down
chr16	32882981	32883133	diffreps_peak_1229486	152	ENSMUST00000120345	Fyttd1	101	0.000196638	0.00744225	down
chr18	63083073	63083278	diffreps_peak_1524040	205	NM_001039485	Piezo2	191	2.86358e-07	7.91541e-05	down
chr4	24612561	24613300	diffreps_peak_2121088	739	ENSMUST00000108214	Klhl32	161	2.48155e-06	0.000363755	down
chr13	43136381	43136760	diffreps_peak_793756	379	NM_001005740	Phactr1	81	0.000867779	0.0198355	down
chrY	70271541	70272124	diffreps_peak_3446186	583	ENSMUST00000180179	Gm21118	81	0.000867779	0.0198355	down
chr12	116239832	116240120	diffreps_peak_735024	288	uc007phk.1	Wdr60	91	0.000412071	0.0131196	down
chr19	5370341	5370860	diffreps_peak_1562355	519	NM_027236	Eif1ad	3.1978	0.000874599	0.0199806	down
chr16	26356641	26356800	diffreps_peak_1221202	159	ENSMUST00000023154	Cldn1	101	0.000196638	0.00744225	down
chr19	7674242	7674446	diffreps_peak_1565349	204	NM_144785	Slc22a19	91	0.000412071	0.0131196	down
chr2	32594101	32594480	diffreps_peak_1677115	379	uc008jfx.2	St6galnac4	4.1405	5.65728e-07	0.000128341	down
chr11	77519961	77520628	diffreps_peak_531378	667	NM_026185	Abhd15	3.31405	6.65647e-05	0.00383555	down
chr1	23815220	23815740	diffreps_peak_29616	520	uc007amd.1	B3gat2	91	0.000412071	0.0131196	down
chr15	8635501	8635920	diffreps_peak_1066399	419	NM_148938	Slc1a3	81	0.000867779	0.0198355	down
chr5	70961481	70962060	diffreps_peak_2388601	579	NM_008066	Gabra2	81	0.000867779	0.0198355	down
chr5	94069010	94069324	diffreps_peak_2420796	314	NM_198667	BC061212	101	0.000196638	0.00744225	down
chr15	59363193	59363340	diffreps_peak_1136886	147	NM_153548	E430025E21Rik	11	0.000925536	0.0206979	down
chr7	23019005	23019923	diffreps_peak_2721623	918	NM_001167166	Gm4216	3.8169	0.000394213	0.0131196	down
chr14	41771260	41771417	diffreps_peak_946562	157	NM_001244671	Gm10377	101	0.000196638	0.00744225	down
chr14	6216223	6216416	diffreps_peak_898734	193	ENSMUST00000177670	Gm21560	11	0.000925536	0.0206979	down
chr16	44832857	44833172	diffreps_peak_1246372	315	NM_207244	Cd200r4	131	2.18387e-05	0.00173962	down
chr14	40998843	40998984	diffreps_peak_945425	141	NM_027464	Fam213a	2.8543	0.000173491	0.00744225	down
chr6	128814521	128815318	diffreps_peak_2662487	797	NM_030599	Klrb1b	81	0.000867779	0.0198355	down
chr6	99692678	99693080	diffreps_peak_2624527	402	NM_008158	Gpr27	81	0.000867779	0.0198355	down
chr12	90204510	90204818	diffreps_peak_703105	308	NM_172544	Nrxn3	7.19048	0.000795439	0.0198355	down
chr4	42720441	42720620	diffreps_peak_2146354	179	uc008snr.1	AK048672	101	0.000196638	0.00744225	down
chr9	66373921	66374070	diffreps_peak_3127651	149	uc009qeo.1	Herc1	101	0.000196638	0.00744225	down
chr14	50515621	50516240	diffreps_peak_958022	619	NM_146430	Olfr742	141	1.05557e-05	0.00099318	down
chr6	3700126	3700280	diffreps_peak_2493259	154	NM_007588	Calcr	81	0.000867779	0.0198355	down
chr2	52258087	52258291	diffreps_peak_1704766	204	NM_010889	Neb	81	0.000867779	0.0198355	down
chr2	32233521	32233720	diffreps_peak_1676691	199	NM_172661	Prrc2b	13.7273	0.000126088	0.00615213	down
chr2	85991818	85992380	diffreps_peak_1751391	562	NM_001011759	Olfr1031	81	0.000867779	0.0198355	down
chr13	27160941	27161120	diffreps_peak_773292	179	NM_172156	Prl3d3	81	0.000867779	0.0198355	down
chr2	120459981	120460320	diffreps_peak_1798256	339	NM_172672	Ganc	121	4.52945e-05	0.00274518	down
chr11	50804001	50804560	diffreps_peak_497604	559	NM_175643	Adamts2	8.14286	0.000231951	0.00858664	down
chr10	79017401	79018060	diffreps_peak_365479	659	NM_147040	Olfr1351	11.9091	0.000477076	0.0146862	down
chr14	69512305	69512549	diffreps_peak_982211	244	NM_173420	Synb	281	4.65637e-10	5.58396e-07	down
chr4	144209341	144209520	diffreps_peak_2278478	179	NM_001177542	C87977	221	3.34129e-08	1.53925e-05	down
chr6	41523854	41524020	diffreps_peak_2546798	166	NM_009430	Prss2	111	9.42148e-05	0.00482422	down
chr18	37504263	37504460	diffreps_peak_1489470	197	NM_053145	Pcdhb20	81	0.000867779	0.0198355	down
chr8	3606601	3606820	diffreps_peak_2879213	219	NM_027171	Camsap3	81	0.000867779	0.0198355	down
chr9	35507381	35507652	diffreps_peak_3089617	271	NM_021339	Cdon	81	0.000867779	0.0198355	down
chr3	94317621	94318080	diffreps_peak_2001887	459	uc008qfs.1	Them4	121	4.52945e-05	0.00274518	down
chr19	34617048	34617340	diffreps_peak_1602110	292	ENSMUST00000112463	2010002M12Rik	7.09756	3.78309e-06	0.000532102	down
chr18	10593821	10594220	diffreps_peak_1451784	399	NM_001081222	Esco1	3.59259	0.000373724	0.0131196	down
chr1	72825321	72825474	diffreps_peak_96447	153	ENSMUST00000120564	Igfbp2	11	0.000925536	0.0206979	down
chr11	51006981	51007897	diffreps_peak_497826	916	NM_146909	Olfr51	7.19048	0.000795439	0.0198355	down
chr1	132316221	132316472	diffreps_peak_177182	251	NM_028778	Nuak2	19.1818	2.25733e-06	0.000363755	down
chr2	20809761	20810120	diffreps_peak_1662473	359	NM_029895	Etl4	141	1.05557e-05	0.00099318	down
chr18	61714321	61714700	diffreps_peak_1522278	379	NM_021296	Grpel2	111	9.42148e-05	0.00482422	down
chr3	123528261	123528930	diffreps_peak_2041965	669	NM_031186	Ndst3	141	1.05557e-05	0.00099318	down
chr5	93482269	93482833	diffreps_peak_2419614	564	ENSMUST00000179091	Gm16427	3.88288	6.73691e-06	0.000812595	down
chr4	138565741	138566220	diffreps_peak_2272386	479	ENSMUST00000030533	Vwa5b1	81	0.000867779	0.0198355	down
chr8	71253070	71253254	diffreps_peak_2970347	184	NM_029621	Haus8	221	3.34129e-08	1.53925e-05	down
chr7	97650009	97650340	diffreps_peak_2819102	331	uc009ijp.1	Rsf1os2	81	0.000867779	0.0198355	down
chr2	164058665	164058813	diffreps_peak_1854221	148	NM_025996	Tomm34	4.2967	6.92196e-06	0.000826554	down
chr12	40787591	40788360	diffreps_peak_635254	769	uc007nli.1	Dock4	161	2.48155e-06	0.000363755	down
chr13	58233350	58233520	diffreps_peak_810950	170	NM_019832	Gkap1	11.9091	0.000477076	0.0146862	down
chr7	10099961	10100620	diffreps_peak_2701362	659	NM_001105179	Vmn2r51	121	4.52945e-05	0.00274518	down
chr13	113319821	113320360	diffreps_peak_884428	539	ENSMUST00000136755	BC067074	101	0.000196638	0.00744225	down
chrX	144373901	144374380	diffreps_peak_3349140	479	uc009umu.2	Alg13	101	0.000196638	0.00744225	down
chr13	27659061	27659281	diffreps_peak_774006	220	NM_011168	Prl7a2	111	9.42148e-05	0.00482422	down
chr9	72361161	72361700	diffreps_peak_3136147	539	uc009qpp.1	Zfp280d	101	0.000196638	0.00744225	down
chr3	64707023	64707254	diffreps_peak_1961639	231	NM_175674	Vmn2r7	6.60976	1.21889e-05	0.00113498	down
chr1	161046776	161046929	diffreps_peak_216417	153	NM_172644	Dars2	5.31373	4.55733e-05	0.00275484	down
chr7	28564941	28565271	diffreps_peak_2729107	330	NM_027470	Pak4	131	2.18387e-05	0.00173962	down
chr10	116506241	116506411	diffreps_peak_415009	170	NM_028082	Cnot2	5.91803	1.08303e-06	0.000223055	down
chr3	96725833	96725999	diffreps_peak_2005276	166	NM_028925	Polr3c	4.92157	0.000136115	0.00661684	down
chr2	54084561	54085020	diffreps_peak_1707348	459	NM_023396	Rprm	141	1.05557e-05	0.00099318	down
chr7	127609581	127609980	diffreps_peak_2858649	399	NM_177226	Zfp629	4.27869	0.000241576	0.00884481	down
chr1	72297801	72298178	diffreps_peak_95866	377	NM_175564	Tmem169	91	0.000412071	0.0131196	down
chr7	97582401	97583000	diffreps_peak_2818963	599	uc009ijn.1	Rsf1	7.45161	2.95424e-05	0.00231721	down
chr13	68560779	68561020	diffreps_peak_823948	241	NM_172480	Mtrr	161	2.48155e-06	0.000363755	down
chr13	63317121	63317556	diffreps_peak_817166	435	uc007qxs.1	Fancc	91	0.000412071	0.0131196	down
chr1	175975458	175975627	diffreps_peak_236654	169	NM_176916	Pld5	121	4.52945e-05	0.00274518	down
chr1	118682541	118683060	diffreps_peak_159706	519	NM_023755	Tfcp2l1	161	2.48155e-06	0.000363755	down
chr8	83667921	83668180	diffreps_peak_2988397	259	NM_013641	Ptger1	3.1374	9.41164e-05	0.00482422	down
chr15	25972121	25972320	diffreps_peak_1090580	199	NM_025459	Fam134b	2.06952	3.77301e-06	0.000532102	down
chr14	54875841	54876060	diffreps_peak_964031	219	NM_001167908	Ppp1r3e	81	0.000867779	0.0198355	down
chr11	113702181	113702640	diffreps_peak_577447	459	uc011yhd.1	Cpsf4l	121	4.52945e-05	0.00274518	down
chr17	17849201	17849860	diffreps_peak_1337326	659	uc008aps.1	Has1	91	0.000412071	0.0131196	down
chr4	12144441	12144720	diffreps_peak_2103378	279	NM_028226	Rbm12b1	2.52047	0.000642447	0.019461	down
chr18	37402601	37403460	diffreps_peak_1489317	859	NM_053134	Pcdhb9	91	0.000412071	0.0131196	down
chr14	3966334	3966518	diffreps_peak_895552	184	ENSMUST00000178256	Gm3002	81	0.000867779	0.0198355	down
chr4	47033115	47033269	diffreps_peak_2151691	154	NM_001024136	Anks6	91	0.000412071	0.0131196	down
chr6	71301241	71301640	diffreps_peak_2587217	399	uc012enf.1	Gm1070	121	4.52945e-05	0.00274518	down
chr1	159684066	159684860	diffreps_peak_214446	794	ENSMUST00000097514	Gm10530	111	9.42148e-05	0.00482422	down
chr3	107105261	107105780	diffreps_peak_2019364	519	NM_008417	Kcna2	81	0.000867779	0.0198355	down
chr2	164767862	164768560	diffreps_peak_1855014	698	ENSMUST00000017443	Dnttip1	3.31405	6.65647e-05	0.00383555	down
chr3	15332149	15332302	diffreps_peak_1893109	153	NM_001076679	Gm9733	6.68627	8.70776e-07	0.000182389	down
chr1	153141601	153141771	diffreps_peak_206393	170	NM_008485	Lamc2	11.9091	0.000477076	0.0146862	down
chr9	19248356	19248860	diffreps_peak_3068718	504	NM_146567	Olfr843	11	0.000925536	0.0206979	down
chr5	135835121	135835282	diffreps_peak_2473165	161	NM_021403	Srrm3	91	0.000412071	0.0131196	down
chr11	16282821	16283260	diffreps_peak_450912	439	NM_145967	Vstm2a	111	9.42148e-05	0.00482422	down
chr15	91737102	91737320	diffreps_peak_1175590	218	NM_025730	Lrrk2	11	0.000925536	0.0206979	down
chr10	39920381	39920760	diffreps_peak_312694	379	NM_001163503	2010001E11Rik	81	0.000867779	0.0198355	down
chr15	39345309	39345620	diffreps_peak_1108322	311	NM_053271	Rims2	8.14286	0.000231951	0.00858664	down
chr4	25281681	25281821	diffreps_peak_2122035	140	NM_026194	Ufl1	121	4.52945e-05	0.00274518	down
chr4	143573641	143573798	diffreps_peak_2277645	157	NM_001007579	BC080695	161	2.48155e-06	0.000363755	down
chr15	85120617	85120758	diffreps_peak_1167953	141	NM_080470	Smc1b	5.70588	1.49883e-05	0.00138877	down
chr1	20198017	20198175	diffreps_peak_25027	158	NM_153179	Pkhd1	91	0.000412071	0.0131196	down
chr1	131599361	131600020	diffreps_peak_176352	659	NM_011924	Avpr1b	121	4.52945e-05	0.00274518	down
chr1	85632477	85632620	diffreps_peak_112974	143	NM_001013817	Sp140	7.19048	0.000795439	0.0198355	down
chr6	125363301	125363719	diffreps_peak_2658508	418	NM_198604	Plekhg6	121	4.52945e-05	0.00274518	down
chr1	160200241	160200860	diffreps_peak_215022	619	NM_025474	Mrps14	81	0.000867779	0.0198355	down
chr2	105966901	105967094	diffreps_peak_1778921	193	NM_026992	Dnajc24	4.72549	0.00023349	0.00862489	down
chr19	5892861	5893117	diffreps_peak_1563107	256	uc008gfu.2	Tigd3	141	1.05557e-05	0.00099318	down
chr4	146536776	146536940	diffreps_peak_2281968	164	NM_001243138	Gm13247	181	5.8736e-07	0.000128341	down
chr19	3805561	3806324	diffreps_peak_1560210	763	NM_001167884	Suv420h1	3.95082	0.000672163	0.0198355	down
chr2	21211389	21211660	diffreps_peak_1663082	271	NM_177588	Thnsl1	81	0.000867779	0.0198355	down
chr11	9434107	9434300	diffreps_peak_441220	193	NM_178259	Abca13	7.66667	0.000430406	0.0134449	down
chr7	79453801	79453951	diffreps_peak_2794182	150	NM_017462	Polg	3.95082	0.000672163	0.0198355	down
chr1	100160037	100160187	diffreps_peak_132124	150	NM_172851	Cntnap5b	91	0.000412071	0.0131196	down
chrY	732927	733068	diffreps_peak_3375948	141	NM_009570	Zfy1	81	0.000867779	0.0198355	down
chr15	76708801	76709100	diffreps_peak_1158269	299	NM_058214	Recql4	121	4.52945e-05	0.00274518	down
chr4	134567981	134568560	diffreps_peak_2267723	579	uc008vfm.2	Man1c1	9.09524	6.6655e-05	0.00383555	down
chr7	100159276	100159747	diffreps_peak_2822339	471	NM_026010	Lipt2	141	1.05557e-05	0.00099318	down
chr7	119638064	119638205	diffreps_peak_2848984	141	NM_054094	Acsm1	91	0.000412071	0.0131196	down
chr15	45107161	45107960	diffreps_peak_1116811	799	NM_026200	Kcnv1	101	0.000196638	0.00744225	down
chr1	91168692	91168838	diffreps_peak_119736	146	NM_001033408	Rbm44	111	9.42148e-05	0.00482422	down
chr4	92190966	92191323	diffreps_peak_2212805	357	ENSMUST00000123179	Gm12666	35.2857	0	0	down
chr6	57322644	57323600	diffreps_peak_2567075	956	ENSMUST00000177267	Vmn1r16	7.66667	0.000430406	0.0134449	down
chr3	138049241	138049696	diffreps_peak_2061671	455	ENSMUST00000053318	Gm5105	101	0.000196638	0.00744225	down
chr9	25146901	25147380	diffreps_peak_3076716	479	uc009opj.1	AK043046	11	0.000925536	0.0206979	down
chr17	26970498	26970645	diffreps_peak_1350293	147	NM_001281491	Syngap1	231	1.63595e-08	9.14514e-06	down
chr10	44303566	44303729	diffreps_peak_318567	163	NM_053069	Atg5	131	2.18387e-05	0.00173962	down
chr4	33500341	33500840	diffreps_peak_2133469	499	NM_011884	Rngtt	141	1.05557e-05	0.00099318	down
chr3	118797347	118797820	diffreps_peak_2035572	473	uc008rdg.1	Dpyd	101	0.000196638	0.00744225	down
chrY	75986761	75987423	diffreps_peak_3450671	662	ENSMUST00000178867	Gm21875	111	9.42148e-05	0.00482422	down
chr2	103767861	103768420	diffreps_peak_1776030	559	NM_001111291	Caprin1	2.86335	9.96442e-05	0.00507483	down
chr19	29312201	29312660	diffreps_peak_1594433	459	NM_008413	Jak2	121	4.52945e-05	0.00274518	down
chr3	49745041	49745274	diffreps_peak_1941165	233	NM_130448	Pcdh18	91	0.000412071	0.0131196	down
chr2	3365261	3365451	diffreps_peak_1638107	190	NM_145921	Olah	91	0.000412071	0.0131196	down
chr14	30518918	30519340	diffreps_peak_931829	422	NM_133761	Dcp1a	2.92982	3.76869e-05	0.00274518	down
chr17	30767798	30767963	diffreps_peak_1354943	165	NM_013811	Dnah8	91	0.000412071	0.0131196	down
chr5	143710821	143711342	diffreps_peak_2482123	521	NM_029749	Usp42	5.87805	6.85764e-05	0.00392068	down
chr1	165593081	165593620	diffreps_peak_222549	539	NM_001001880	Mpzl1	5.39024	0.000212312	0.0079781	down
chr12	109590281	109590720	diffreps_peak_726837	439	NM_184109	Rtl1	81	0.000867779	0.0198355	down
chr9	36767062	36767350	diffreps_peak_3091496	288	ENSMUST00000133060	Stt3a	9.57143	3.55654e-05	0.0026792	down
chr1	57965661	57966140	diffreps_peak_75941	479	uc007bbj.2	Kctd18	81	0.000867779	0.0198355	down
chr1	78694195	78694346	diffreps_peak_103469	151	NM_028817	Acsl3	11.9091	0.000477076	0.0146862	down
chr4	26324621	26325020	diffreps_peak_2123474	399	NM_172865	Manea	101	0.000196638	0.00744225	down
chr8	21026313	21026517	diffreps_peak_2901349	204	NM_183253	Defa21	91	0.000412071	0.0131196	down
chr7	12849461	12849820	diffreps_peak_2705332	359	NM_022981	Zfp110	3.59259	0.000373724	0.0131196	down
chr7	6008761	6009220	diffreps_peak_2694903	459	NM_030738	Vmn1r65	81	0.000867779	0.0198355	down
chr8	93221587	93221732	diffreps_peak_2999824	145	NM_133660	Ces1e	91	0.000412071	0.0131196	down
chr3	135268939	135269120	diffreps_peak_2057674	181	NM_173762	Cenpe	131	2.18387e-05	0.00173962	down
chr2	116892201	116892500	diffreps_peak_1793708	299	NM_026104	Tmco5	81	0.000867779	0.0198355	down
chr19	34969919	34970117	diffreps_peak_1602666	198	NM_183046	Kif20b	261	1.92946e-09	1.72262e-06	down
chr12	85106274	85106431	diffreps_peak_696765	157	NM_175198	Prox2	101	0.000196638	0.00744225	down
chr7	82450038	82450275	diffreps_peak_2798209	237	NM_001190374	Adamtsl3	91	0.000412071	0.0131196	down
chr11	106018751	106019151	diffreps_peak_567543	400	NM_001037712	Kcnh6	81	0.000867779	0.0198355	down
chr15	76232790	76233260	diffreps_peak_1157654	470	uc007wjj.2	Parp10	101	0.000196638	0.00744225	down
chr18	22109680	22109901	diffreps_peak_1467755	221	NM_027616	Ccdc178	111	9.42148e-05	0.00482422	down
chr2	90015221	90015919	diffreps_peak_1757499	698	ENSMUST00000111507	Olfr1263	7.19048	0.000795439	0.0198355	down
chr1	172026997	172027600	diffreps_peak_231269	603	uc007dpi.1	Vangl2	81	0.000867779	0.0198355	down
chr10	20024901	20025053	diffreps_peak_284246	152	NM_008580	Map3k5	3.51908	9.72017e-06	0.00099318	down
chr4	84994628	84994781	diffreps_peak_2203312	153	NM_175275	Cntln	4.90244	0.000644056	0.019461	down
chr11	70218592	70219180	diffreps_peak_521379	588	NM_172371	Slc16a13	81	0.000867779	0.0198355	down
chr5	43841996	43842320	diffreps_peak_2350846	324	NM_009763	Bst1	121	4.52945e-05	0.00274518	down
chr1	66651459	66651630	diffreps_peak_88098	171	NM_175510	Unc80	151	5.11318e-06	0.000630392	down
chr16	78950981	78951700	diffreps_peak_1293856	719	NM_139134	Chodl	81	0.000867779	0.0198355	down
chr4	132579461	132579860	diffreps_peak_2265012	399	NM_001081211	Ptafr	81	0.000867779	0.0198355	down
chr10	129011561	129012000	diffreps_peak_430729	439	NM_146862	Olfr763	101	0.000196638	0.00744225	down
chr5	87080869	87081089	diffreps_peak_2410726	220	NM_001029867	Ugt2b36	141	1.05557e-05	0.00099318	down
chr2	75877721	75877963	diffreps_peak_1737332	242	ENSMUST00000176056	Agps	2.78808	0.000263054	0.00947077	down
chr5	137061901	137062460	diffreps_peak_2474663	559	NM_008871	Serpine1	2.58371	6.14248e-05	0.00365713	down
chr13	34977921	34978066	diffreps_peak_783482	145	NM_011868	Eci2	4.27869	0.000241576	0.00884481	down
chr6	38522381	38522920	diffreps_peak_2542725	539	uc009bkf.1	Ubn2	101	0.000196638	0.00744225	down
chr7	127565041	127565270	diffreps_peak_2858581	229	NM_001304267	Tmem265	91	0.000412071	0.0131196	down
chr2	144566762	144566999	diffreps_peak_1830409	237	NM_019787	Sec23b	91	0.000412071	0.0131196	down
chr16	15713579	15713788	diffreps_peak_1207143	209	NM_011159	Prkdc	4.45679	1.13315e-05	0.00106165	down
chr19	13794721	13795609	diffreps_peak_1573842	888	NM_146741	Olfr1497	121	4.52945e-05	0.00274518	down
chr10	77759221	77759682	diffreps_peak_364006	461	ENSMUST00000168997	Gm3233	101	0.000196638	0.00744225	down
chr14	3656799	3656950	diffreps_peak_895078	151	ENSMUST00000167430	Gm3020	131	2.18387e-05	0.00173962	down
chr7	48822569	48822727	diffreps_peak_2755132	158	NM_028031	Zdhhc13	8.80488	5.75222e-08	2.53294e-05	down
chr9	66815981	66816720	diffreps_peak_3128315	739	NM_026674	Aph1c	101	0.000196638	0.00744225	down
chr4	132499765	132499963	diffreps_peak_2264895	198	NM_144907	Sesn2	151	5.11318e-06	0.000630392	down
chr14	53156041	53156416	diffreps_peak_961814	375	uc007trb.1	M38680	151	5.11318e-06	0.000630392	down
chr17	32139639	32139840	diffreps_peak_1356220	201	uc008bvw.1	BC048393	22.8182	1.51791e-07	4.82236e-05	down
chr2	153411101	153411360	diffreps_peak_1841550	259	NM_001001986	Nol4l	81	0.000867779	0.0198355	down
chr7	118633735	118634268	diffreps_peak_2847948	533	NM_028930	Tmc5	231	1.63595e-08	9.14514e-06	down
chr1	188971161	188971540	diffreps_peak_252642	379	NM_172650	Kctd3	131	2.18387e-05	0.00173962	down
chr1	12838358	12838500	diffreps_peak_14819	142	NM_172294	Sulf1	7.66667	0.000430406	0.0134449	down
chr1	184827784	184827925	diffreps_peak_247456	141	ENSMUST00000162501	Marc2	12.4286	7.80092e-07	0.000164262	down
chr7	118844361	118844860	diffreps_peak_2848190	499	NM_023197	Knop1	8.14286	0.000231951	0.00858664	down
chr11	50813121	50814240	diffreps_peak_497614	1119	NM_013922	Zfp354c	121	4.52945e-05	0.00274518	down
chr2	35729201	35729520	diffreps_peak_1680987	319	NM_001001602	Dab2ip	11.9091	0.000477076	0.0146862	down
chr2	111483981	111484363	diffreps_peak_1786587	382	ENSMUST00000102551	Olfr1289	101	0.000196638	0.00744225	down
chr5	3841181	3841920	diffreps_peak_2296074	739	NM_030675	Krit1	91	0.000412071	0.0131196	down
chr4	59412169	59412322	diffreps_peak_2168248	153	NM_001163288	Susd1	8.61905	0.000124547	0.00615213	down
chr17	64519881	64520046	diffreps_peak_1400215	165	ENSMUST00000168379	AU016765	161	2.48155e-06	0.000363755	down
chr7	20534341	20534760	diffreps_peak_2716617	419	NM_001166738	Vmn1r104	3.96296	8.60916e-05	0.00482422	down
chr19	47243341	47243611	diffreps_peak_1619488	270	uc008hut.1	Neurl1a	91	0.000412071	0.0131196	down
chr14	54595113	54595300	diffreps_peak_963721	187	NM_028890	4931414P19Rik	12.8182	0.000245462	0.00884481	down
chr1	159614748	159615060	diffreps_peak_214375	312	ENSMUST00000097514	Gm10530	8.14286	0.000231951	0.00858664	down
chr11	104720421	104721400	diffreps_peak_565762	979	ENSMUST00000148007	Gm11639	161	2.48155e-06	0.000363755	down
chr3	94773496	94773645	diffreps_peak_2002460	149	NM_001037711	Cgn	81	0.000867779	0.0198355	down
chr2	82053701	82053901	diffreps_peak_1745703	200	NM_175513	Zfp804a	141	1.05557e-05	0.00099318	down
chr1	164176220	164176364	diffreps_peak_220749	144	NM_007976	F5	121	4.52945e-05	0.00274518	down
chr11	70772021	70772500	diffreps_peak_522125	479	NM_177565	Zfp3	191	2.86358e-07	7.91541e-05	down
chr11	42000226	42000460	diffreps_peak_485460	234	NM_008073	Gabrg2	221	3.34129e-08	1.53925e-05	down
chr11	96071021	96071860	diffreps_peak_555228	839	ENSMUST00000090541	Atp5g1	4.92157	0.000136115	0.00661684	down
chr3	98425222	98425500	diffreps_peak_2007591	278	NM_172863	Zfp697	4.07692	1.89452e-05	0.00167	down
chr8	47667177	47667560	diffreps_peak_2937099	383	NM_023503	Ing2	81	0.000867779	0.0198355	down
chr16	4710521	4710980	diffreps_peak_1192912	459	ENSMUST00000120056	Nmral1	121	4.52945e-05	0.00274518	down
chr16	24981681	24982040	diffreps_peak_1219503	359	NM_178665	Lpp	81	0.000867779	0.0198355	down
chr3	93443681	93444660	diffreps_peak_2000705	979	NM_001163098	Tchh	6.16129	0.000316022	0.011302	down
chr15	81007850	81008046	diffreps_peak_1163300	196	NM_134091	Sgsm3	121	4.52945e-05	0.00274518	down
chr1	174042101	174042936	diffreps_peak_234241	835	NM_146717	Olfr433	6.36585	2.17638e-05	0.00173962	down
chr12	69306601	69307140	diffreps_peak_675480	539	uc007nsb.1	Klhdc2	91	0.000412071	0.0131196	down
chr10	100567010	100567152	diffreps_peak_393270	142	NM_146009	Cep290	4.33333	5.64176e-07	0.000128341	down
chr1	135955561	135955857	diffreps_peak_181811	296	NM_177642	Igfn1	81	0.000867779	0.0198355	down
chr2	154165918	154166060	diffreps_peak_1842201	142	NM_025990	Bpifa5	101	0.000196638	0.00744225	down
chr3	88616456	88616666	diffreps_peak_1993834	210	ENSMUST00000177314	Gm20652	13.7273	0.000126088	0.00615213	down
chr16	96066667	96066980	diffreps_peak_1315709	313	NM_176928	Brwd1	2.90083	0.000607099	0.0184713	down
chr1	9911313	9911680	diffreps_peak_10391	367	ENSMUST00000118098	Mcmdc2	221	3.34129e-08	1.53925e-05	down
chr19	3264810	3265200	diffreps_peak_1559351	390	NM_009212	Ighmbp2	121	4.52945e-05	0.00274518	down
chr19	61174685	61175080	diffreps_peak_1637439	395	NM_001177513	Gm7102	91	0.000412071	0.0131196	down
chr5	109751681	109751886	diffreps_peak_2442826	205	ENSMUST00000100937	4930522L14Rik	81	0.000867779	0.0198355	down
chr17	46433848	46434000	diffreps_peak_1375813	152	NM_144856	Slc22a7	81	0.000867779	0.0198355	down
chr9	3335477	3335748	diffreps_peak_3045236	271	uc009oaw.1	Alkbh8	3.96296	8.60916e-05	0.00482422	down
chr10	121785361	121785775	diffreps_peak_421241	414	NM_001081037	Srgap1	91	0.000412071	0.0131196	down
chr4	128946001	128946169	diffreps_peak_2260829	168	uc008uvr.1	Adc	81	0.000867779	0.0198355	down
chr15	37926781	37927160	diffreps_peak_1106613	379	NM_199476	Rrm2b	11	5.31887e-06	0.000646763	down
chrX	167242695	167242840	diffreps_peak_3372213	145	ENSMUST00000112170	Tlr8	121	4.52945e-05	0.00274518	down
chr14	35445855	35446053	diffreps_peak_937812	198	NM_008166	Grid1	7.66667	0.000430406	0.0134449	down
chr2	22282586	22283140	diffreps_peak_1664566	554	uc008ing.2	Myo3a	81	0.000867779	0.0198355	down
chr2	74677221	74677700	diffreps_peak_1736032	479	NM_008274	Hoxd12	101	0.000196638	0.00744225	down
chr2	85438124	85438560	diffreps_peak_1750529	436	ENSMUST00000099924	Olfr995	11	0.000925536	0.0206979	down
chr10	128633541	128634120	diffreps_peak_430125	579	NM_011772	Ikzf4	91	0.000412071	0.0131196	down
chr11	120272061	120272560	diffreps_peak_584555	499	NM_198423	Bahcc1	121	4.52945e-05	0.00274518	down
chr15	55366048	55366213	diffreps_peak_1131626	165	NM_181277	Col14a1	14.6364	6.4675e-05	0.00377303	down
chr1	144567361	144567667	diffreps_peak_194077	306	NM_001290269	Rgs21	131	2.18387e-05	0.00173962	down
chr6	88617435	88617900	diffreps_peak_2610189	465	uc009cvl.2	Kbtbd12	13.381	2.15033e-07	6.57145e-05	down
chr4	139377961	139378200	diffreps_peak_2273322	239	NM_146157	Emc1	81	0.000867779	0.0198355	down
chr2	41282041	41282264	diffreps_peak_1689231	223	NM_053011	Lrp1b	131	2.18387e-05	0.00173962	down
chr8	70381885	70382066	diffreps_peak_2969210	181	NM_016685	Comp	131	2.18387e-05	0.00173962	down
chr8	126931461	126931780	diffreps_peak_3041377	319	NM_024214	Tomm20	14.6364	6.4675e-05	0.00377303	down
chr1	166486892	166487140	diffreps_peak_223727	248	NM_001164306	Gm4846	121	4.52945e-05	0.00274518	down
chr10	80002034	80002211	diffreps_peak_366802	177	NM_013850	Abca7	141	1.05557e-05	0.00099318	down
chr11	115260781	115261220	diffreps_peak_578825	439	NM_010350	Grin2c	101	0.000196638	0.00744225	down
chr3	99217361	99217740	diffreps_peak_2008812	379	NM_027462	Wars2	101	0.000196638	0.00744225	down
chr8	70023521	70023697	diffreps_peak_2968741	176	uc009lyl.1	Mau2	91	0.000412071	0.0131196	down
chr13	97114108	97114259	diffreps_peak_863057	151	NM_001100458	Fam169a	81	0.000867779	0.0198355	down
chr5	77284061	77284440	diffreps_peak_2396901	379	ENSMUST00000080359	Rest	101	0.000196638	0.00744225	down
chr18	84612750	84612898	diffreps_peak_1550464	148	NM_177450	Cndp1	81	0.000867779	0.0198355	down
chr7	13268741	13269160	diffreps_peak_2705922	419	uc009ffm.1	6330408A02Rik	141	1.05557e-05	0.00099318	down
chr7	46646221	46646640	diffreps_peak_2752061	419	NM_009414	Tph1	141	1.05557e-05	0.00099318	down
chr17	46415481	46416600	diffreps_peak_1375800	1119	NM_207671	Zfp318	121	4.52945e-05	0.00274518	down
chr7	65691701	65692093	diffreps_peak_2777211	392	NM_172310	Tarsl2	15.5455	3.3131e-05	0.00254613	down
chr17	8984381	8985540	diffreps_peak_1325430	1159	NM_011866	Pde10a	81	0.000867779	0.0198355	down
chr11	75576001	75576260	diffreps_peak_528690	259	NM_173388	Slc43a2	11.9091	0.000477076	0.0146862	down
chr14	74705594	74705920	diffreps_peak_988842	326	NM_172812	Htr2a	131	2.18387e-05	0.00173962	down
chr10	32889904	32890462	diffreps_peak_302108	558	ENSMUST00000092602	Nkain2	191	2.86358e-07	7.91541e-05	down
chr3	150073041	150073360	diffreps_peak_2077511	319	ENSMUST00000057740	Rpsa-ps10	2.20735	2.47905e-05	0.00197207	down
chr6	139860501	139861720	diffreps_peak_2677641	1219	uc009enw.1	Pik3c2g	8.07317	3.51317e-07	9.41798e-05	down
chr1	136196267	136196422	diffreps_peak_182022	155	ENSMUST00000166708	Mroh3	81	0.000867779	0.0198355	down
chr14	44501161	44501318	diffreps_peak_950192	157	NM_198677	BC061237	3.51908	9.72017e-06	0.00099318	down
chr3	122268521	122269020	diffreps_peak_2040067	499	ENSMUST00000029769	Gclm	141	1.05557e-05	0.00099318	down
chr3	65728163	65728551	diffreps_peak_1962952	388	ENSMUST00000161851	Lekr1	111	9.42148e-05	0.00482422	down
chr12	87098341	87098546	diffreps_peak_699204	205	NM_022414	Ngb	101	0.000196638	0.00744225	down
chr15	59321313	59321494	diffreps_peak_1136841	181	NM_009270	Sqle	81	0.000867779	0.0198355	down
chr18	37400854	37401220	diffreps_peak_1489313	366	NM_053134	Pcdhb9	7.12903	5.37479e-05	0.00320504	down
chr16	31887411	31887599	diffreps_peak_1228079	188	NM_013900	Mfi2	101	0.000196638	0.00744225	down
chr5	33664341	33664855	diffreps_peak_2338353	514	NM_001040435	Tacc3	81	0.000867779	0.0198355	down
chr6	30450701	30451220	diffreps_peak_2531616	519	NM_029742	Klhdc10	3.69504	1.39761e-06	0.000257055	down
chr17	28638161	28638600	diffreps_peak_1352232	439	NM_001290320	Slc26a8	81	0.000867779	0.0198355	down
chr6	34873321	34873640	diffreps_peak_2537857	319	NM_197986	Tmem140	3.14876	0.000163784	0.00744225	down
chr9	35838328	35839060	diffreps_peak_3090073	732	NM_029863	9230110F15Rik	141	1.05557e-05	0.00099318	down
chr8	93958701	93959080	diffreps_peak_3000677	379	NM_001113384	Gnao1	121	4.52945e-05	0.00274518	down
chr15	101212541	101213300	diffreps_peak_1187407	759	ENSMUST00000000544	Acvr1b	2.98582	0.00012937	0.00631081	down
chr17	80394801	80395540	diffreps_peak_1421144	739	NM_009231	Sos1	11	0.000925536	0.0206979	down
chr10	30200360	30200540	diffreps_peak_298182	180	NM_001109747	Cenpw	141	1.05557e-05	0.00099318	down
chr3	73636781	73637300	diffreps_peak_1973608	519	NM_009738	Bche	8.31707	1.92648e-07	6.03018e-05	down
chr4	155865041	155865480	diffreps_peak_2294245	439	NM_024472	Cptp	131	2.18387e-05	0.00173962	down
chrY	17094795	17095240	diffreps_peak_3394373	445	NM_001199332	Gm20877	81	0.000867779	0.0198355	down
chr17	12986061	12986241	diffreps_peak_1330653	180	ENSMUST00000162395	Wtap	12.8182	0.000245462	0.00884481	down
chr13	67490181	67491400	diffreps_peak_822656	1219	NM_001007575	Zfp58	7.09756	3.78309e-06	0.000532102	down
chr11	5207521	5207698	diffreps_peak_436030	177	uc007hwi.1	Kremen1	13.381	2.15033e-07	6.57145e-05	down
chr1	16133581	16133734	diffreps_peak_19071	153	ENSMUST00000027053	Rdh10	81	0.000867779	0.0198355	down
chr17	34863671	34863939	diffreps_peak_1360193	268	ENSMUST00000134300	C2	81	0.000867779	0.0198355	down
chr9	100458581	100459000	diffreps_peak_3173730	419	NM_001033543	Il20rb	81	0.000867779	0.0198355	down
chr6	23051971	23052500	diffreps_peak_2521647	529	NM_001081306	Ptprz1	22.8182	1.51791e-07	4.82236e-05	down
chr2	163453601	163454160	diffreps_peak_1853533	559	NM_144891	Gdap1l1	11	0.000925536	0.0206979	down
chr19	7707181	7707900	diffreps_peak_1565382	719	uc008glq.2	Slc22a19	81	0.000867779	0.0198355	down
chr5	98254183	98254540	diffreps_peak_2427779	357	NM_010203	Fgf5	121	4.52945e-05	0.00274518	down
chr15	26311821	26312240	diffreps_peak_1091008	419	uc007vjl.2	March11	101	0.000196638	0.00744225	down
chr7	25412701	25412886	diffreps_peak_2724834	185	NM_153576	Cxcl17	81	0.000867779	0.0198355	down
chr4	121316315	121316660	diffreps_peak_2251677	345	NM_001033791	Gm12888	131	2.18387e-05	0.00173962	down
chr19	39510821	39511038	diffreps_peak_1609340	217	NM_010003	Cyp2c39	91	0.000412071	0.0131196	down
chr14	4252428	4252611	diffreps_peak_895944	183	ENSMUST00000165431	Gm3138	201	1.3978e-07	4.51198e-05	down
chr7	95958361	95959180	diffreps_peak_2817041	819	ENSMUST00000068485	Gm9966	111	9.42148e-05	0.00482422	down
chr14	4556271	4556434	diffreps_peak_896342	163	ENSMUST00000164069	Gm3047	111	9.42148e-05	0.00482422	down
chr10	29322274	29322417	diffreps_peak_296964	143	NM_025855	Echdc1	91	0.000412071	0.0131196	down
chr13	112338321	112339060	diffreps_peak_883149	739	uc007rwe.1	Ankrd55	161	2.48155e-06	0.000363755	down
chr6	29581041	29581420	diffreps_peak_2530366	379	uc009bea.1	Tnpo3	121	4.52945e-05	0.00274518	down
chr2	76675280	76675500	diffreps_peak_1738383	220	ENSMUST00000111920	Plekha3	13.7273	0.000126088	0.00615213	down
chr9	39077781	39078480	diffreps_peak_3094733	699	ENSMUST00000056499	Olfr938	131	2.18387e-05	0.00173962	down
chr7	96737350	96737560	diffreps_peak_2817715	210	NM_011858	Tenm4	81	0.000867779	0.0198355	down
chr5	81794401	81794860	diffreps_peak_2403087	459	NM_198702	Adgrl3	81	0.000867779	0.0198355	down
chr3	158353281	158353467	diffreps_peak_2088661	186	NM_001081358	Lrrc7	91	0.000412071	0.0131196	down
chr2	52235479	52235683	diffreps_peak_1704729	204	NM_010889	Neb	111	9.42148e-05	0.00482422	down
chr14	54919694	54920120	diffreps_peak_964106	426	NM_010112	Efs	111	9.42148e-05	0.00482422	down
chr6	116642931	116643460	diffreps_peak_2646463	529	uc009dko.3	Rassf4	81	0.000867779	0.0198355	down
chr15	100285341	100285667	diffreps_peak_1186322	326	uc007xqt.1	Tmprss12	81	0.000867779	0.0198355	down
chr8	64015321	64016180	diffreps_peak_2960126	859	NM_009390	Tll1	10.0476	1.89246e-05	0.00167	down
chr13	22474617	22474980	diffreps_peak_767157	363	NM_134221	Vmn1r201	121	4.52945e-05	0.00274518	down
chrX	100954701	100954851	diffreps_peak_3305656	150	NM_031384	Tex11	131	2.18387e-05	0.00173962	down
chr5	42214641	42215060	diffreps_peak_2348601	419	ENSMUST00000087332	Gm16223	101	0.000196638	0.00744225	down
chr4	73874580	73874840	diffreps_peak_2187835	260	NM_001085538	Gm11757	131	2.18387e-05	0.00173962	down
chr3	51693941	51694540	diffreps_peak_1943524	599	ENSMUST00000099104	Gm10729	321	2.73015e-11	5.54157e-08	down
chr4	95998694	95999040	diffreps_peak_2218088	346	uc008tta.1	Hook1	11	0.000925536	0.0206979	down
chr8	3381832	3381980	diffreps_peak_2878881	148	NM_001033378	A430078G23Rik	10.0476	1.89246e-05	0.00167	down
chr9	108397192	108397720	diffreps_peak_3183547	528	NM_053216	1700102P08Rik	121	4.52945e-05	0.00274518	down
chr2	16753861	16754660	diffreps_peak_1656718	799	NM_026162	Plxdc2	6.60976	1.21889e-05	0.00113498	down
chr13	19728501	19729100	diffreps_peak_763471	599	NM_175688	A530099J19Rik	181	5.8736e-07	0.000128341	down
chr3	113281201	113282040	diffreps_peak_2027764	839	NM_001160150	Amy2a4	141	1.05557e-05	0.00099318	down
chr5	38669601	38670080	diffreps_peak_2343877	479	NM_001081144	Zfp518b	101	0.000196638	0.00744225	down
chr15	86497381	86497760	diffreps_peak_1169669	379	NM_145476	Tbc1d22a	161	2.48155e-06	0.000363755	down
chr9	96685081	96685460	diffreps_peak_3169633	379	ENSMUST00000152594	Zbtb38	6.16129	0.000316022	0.011302	down
chr11	95076401	95076714	diffreps_peak_554130	313	NM_013565	Itga3	81	0.000867779	0.0198355	down
chr12	78961841	78962660	diffreps_peak_688484	819	NM_178745	Tmem229b	91	0.000412071	0.0131196	down
chr19	28944261	28944454	diffreps_peak_1593825	193	NM_198651	4430402I18Rik	101	0.000196638	0.00744225	down
chr13	110060081	110060780	diffreps_peak_880543	699	NM_023852	Rab3c	11	5.31887e-06	0.000646763	down
chr3	6615412	6615577	diffreps_peak_1880514	165	NM_027048	1700008P02Rik	111	9.42148e-05	0.00482422	down
chrY	12382905	12383360	diffreps_peak_3387933	455	NM_001199332	Gm20877	81	0.000867779	0.0198355	down
chr15	9066841	9067333	diffreps_peak_1066846	492	NM_198024	Ranbp3l	81	0.000867779	0.0198355	down
chr10	80685581	80686020	diffreps_peak_367577	439	NM_172457	Mob3a	111	9.42148e-05	0.00482422	down
chr5	130873581	130874140	diffreps_peak_2466592	559	ENSMUST00000086023	Wbscr17	91	0.000412071	0.0131196	down
chr8	111273810	111274000	diffreps_peak_3022942	190	NM_146218	Rfwd3	6.80645	9.7418e-05	0.00496332	down
chr8	40794795	40795740	diffreps_peak_2927512	945	NM_001009548	Adam20	19.1818	2.25733e-06	0.000363755	down
chr17	83441295	83441445	diffreps_peak_1425646	150	NM_199466	Eml4	11	5.31887e-06	0.000646763	down
chr16	20117867	20118020	diffreps_peak_1213437	153	NM_029436	Klhl24	3.21374	6.03234e-05	0.00359202	down
chr9	99246222	99246366	diffreps_peak_3172396	144	uc009rdw.1	Cep70	171	1.20639e-06	0.000223055	down
chrY	2905906	2906084	diffreps_peak_3378653	178	NM_011253	Rbmy	11	0.000925536	0.0206979	down
chr1	24763021	24763580	diffreps_peak_30923	559	NM_026719	Lmbrd1	3.19858	3.48115e-05	0.00267373	down
chr6	129422225	129422660	diffreps_peak_2663373	435	NM_172732	Clec9a	5.39024	0.000212312	0.0079781	down
chr13	20606901	20607520	diffreps_peak_764754	619	NM_080288	Elmo1	141	1.05557e-05	0.00099318	down
chr9	59627401	59627583	diffreps_peak_3119721	182	uc009pya.1	Parp6	3.07921	0.000781751	0.0198355	down
chr9	108569891	108570075	diffreps_peak_3183765	184	NM_026378	Dalrd3	171	1.20639e-06	0.000223055	down
chr9	70376503	70376650	diffreps_peak_3133253	147	NM_181072	Myo1e	221	3.34129e-08	1.53925e-05	down
chr13	119609191	119609480	diffreps_peak_893131	289	NM_001039244	Gm7120	3.95775	0.000239566	0.00883617	down
chrX	4037673	4038120	diffreps_peak_3204435	447	NM_001099643	Gm3750	91	0.000412071	0.0131196	down
chr9	53393935	53394132	diffreps_peak_3111590	197	NM_212445	Kdelc2	8.09677	8.83423e-06	0.00099318	down
chr14	52073379	52073920	diffreps_peak_960118	541	NM_016884	Hnrnpc	11.4762	2.81044e-06	0.000400213	down
chr10	56040138	56040279	diffreps_peak_335674	141	NM_001033385	Tbc1d32	14.6364	6.4675e-05	0.00377303	down
chr11	23628872	23629119	diffreps_peak_461045	247	ENSMUST00000109532	0610010F05Rik	201	1.3978e-07	4.51198e-05	down
chr1	160097193	160097361	diffreps_peak_214905	168	NM_177839	Tnn	4.90244	0.000644056	0.019461	down
chr2	148768608	148768796	diffreps_peak_1835456	188	ENSMUST00000028934	Cst11	101	0.000196638	0.00744225	down
chr11	53454961	53455820	diffreps_peak_500721	859	ENSMUST00000084653	Gm10447	81	0.000867779	0.0198355	down
chr18	61288261	61288960	diffreps_peak_1521637	699	NM_146086	Pde6a	3.46914	0.000602658	0.0183451	down
chr6	91013066	91013520	diffreps_peak_2612859	454	NM_018815	Nup210	81	0.000867779	0.0198355	down
chr19	33460541	33460875	diffreps_peak_1600453	334	ENSMUST00000156818	Gm8975	121	4.52945e-05	0.00274518	down
chr9	95939149	95939350	diffreps_peak_3168440	201	NM_019864	Atr	5.63415	0.000120948	0.006114	down
chr13	64751761	64751916	diffreps_peak_818964	155	NM_001081129	Cntnap3	11	0.000925536	0.0206979	down
chr6	113329145	113329340	diffreps_peak_2642403	195	uc009dfi.2	Ogg1	81	0.000867779	0.0198355	down
chr7	114634467	114634608	diffreps_peak_2843151	141	NM_007587	Calca	81	0.000867779	0.0198355	down
chr12	110932616	110932980	diffreps_peak_728333	364	NM_175336	Tecpr2	181	5.8736e-07	0.000128341	down
chr3	100049132	100049305	diffreps_peak_2009832	173	NM_028892	Spag17	211	6.83061e-08	2.70759e-05	down
chr8	24694170	24694354	diffreps_peak_2906020	184	NM_009619	Adam3	81	0.000867779	0.0198355	down
chr5	150640961	150641660	diffreps_peak_2490766	699	NM_201369	N4bp2l2	101	0.000196638	0.00744225	down
chr16	44838424	44838860	diffreps_peak_1246377	436	NM_207244	Cd200r4	91	0.000412071	0.0131196	down
chr7	140969488	140969640	diffreps_peak_2873539	152	NM_026820	Ifitm1	19.1818	2.25733e-06	0.000363755	down
chr1	190871591	190871951	diffreps_peak_254830	360	NM_178775	Rps6kc1	2.38528	0.000235561	0.00870055	down
chr13	119949356	119950080	diffreps_peak_893561	724	NM_001033769	B020031M17Rik	9.57143	3.55654e-05	0.0026792	down
chr16	72970166	72970372	diffreps_peak_1285657	206	NM_019413	Robo1	171	1.20639e-06	0.000223055	down
chr9	58875681	58875900	diffreps_peak_3118702	219	NM_008684	Neo1	2.73913	0.000227655	0.00854033	down
chr6	23344206	23344372	diffreps_peak_2521995	166	ENSMUST00000166458	Cadps2	131	2.18387e-05	0.00173962	down
chrX	12616221	12616720	diffreps_peak_3212526	499	NM_027439	Atp6ap2	11	0.000925536	0.0206979	down
chr4	126335221	126335700	diffreps_peak_2257859	479	ENSMUST00000069097	Ago3	161	2.48155e-06	0.000363755	down
chr19	38402941	38403680	diffreps_peak_1607580	739	NM_175507	Slc35g1	11	0.000925536	0.0206979	down
chr11	88184701	88185000	diffreps_peak_545150	299	uc007kvg.2	Cuedc1	3.46914	0.000602658	0.0183451	down
chr11	67197235	67197517	diffreps_peak_517531	282	NM_001039545	Myh2	101	0.000196638	0.00744225	down
chr2	148440101	148440320	diffreps_peak_1835053	219	NM_010740	Cd93	11.9091	0.000477076	0.0146862	down
chr7	103660381	103660820	diffreps_peak_2827508	439	NM_147122	Olfr623	101	0.000196638	0.00744225	down
chr5	81387921	81388784	diffreps_peak_2402560	863	uc008xwi.1	Lphn3	15.5455	3.3131e-05	0.00254613	down
chr7	80315221	80315860	diffreps_peak_2795168	639	NM_145150	Prc1	91	0.000412071	0.0131196	down
chr10	53538021	53538680	diffreps_peak_332084	659	NM_027830	Mcm9	101	0.000196638	0.00744225	down
chr12	76330801	76331320	diffreps_peak_684775	519	NM_001101471	Akap5	121	4.52945e-05	0.00274518	down
chr2	156957041	156957540	diffreps_peak_1846151	499	uc008noi.2	Ndrg3	101	0.000196638	0.00744225	down
chr1	32245181	32246280	diffreps_peak_41683	1099	uc007ann.1	Khdrbs2	121	4.52945e-05	0.00274518	down
chr7	11880721	11881260	diffreps_peak_2703793	539	NM_134207	Vmn1r75	8.14286	0.000231951	0.00858664	down
chr14	31743222	31743435	diffreps_peak_933555	213	NM_001024604	Ankrd28	3.71605	0.000230375	0.00858664	down
chr5	24156889	24157060	diffreps_peak_2326432	171	NM_026448	Klhl7	2.9084	0.000346614	0.0123781	down
chr2	87896841	87897133	diffreps_peak_1754270	292	NM_146640	Olfr1153	101	0.000196638	0.00744225	down
chr4	94556545	94557000	diffreps_peak_2216060	455	ENSMUST00000094969	Gm10306	11	0.000925536	0.0206979	down
chr13	67538640	67539020	diffreps_peak_822729	380	NM_001035231	Zfp748	81	0.000867779	0.0198355	down
chr9	7578903	7579063	diffreps_peak_3051992	160	NM_001030289	Mmp27	81	0.000867779	0.0198355	down
chr16	16308701	16308942	diffreps_peak_1208155	241	uc007yie.2	Yars2	121	4.52945e-05	0.00274518	down
chr8	18886641	18887400	diffreps_peak_2897819	759	ENSMUST00000149565	Agpat5	11	0.000925536	0.0206979	down
chr2	18698725	18698900	diffreps_peak_1659585	175	ENSMUST00000138017	Gm13334	151	5.11318e-06	0.000630392	down
chr5	87474389	87475020	diffreps_peak_2411317	631	NM_001024148	Ugt2a2	81	0.000867779	0.0198355	down
chr19	45579120	45579262	diffreps_peak_1617049	142	NM_013907	Fbxw4	7.66667	0.000430406	0.0134449	down
chr5	86659881	86660340	diffreps_peak_2410105	459	NM_177024	Tmprss11b	91	0.000412071	0.0131196	down
chr9	21991607	21991764	diffreps_peak_3072702	157	NM_029939	Ccdc151	121	4.52945e-05	0.00274518	down
chr14	66027328	66027635	diffreps_peak_977845	307	NM_009618	Adam2	121	4.52945e-05	0.00274518	down
chr6	71977943	71978108	diffreps_peak_2588296	165	NM_009088	Polr1a	191	2.86358e-07	7.91541e-05	down
chr6	149518905	149519060	diffreps_peak_2690483	155	NM_009753	Bicd1	3.34568	0.000965704	0.0215647	down
chr17	39537731	39537885	diffreps_peak_1366467	154	NM_001255977	Esp16	81	0.000867779	0.0198355	down
chr3	49755481	49755980	diffreps_peak_1941178	499	NM_130448	Pcdh18	81	0.000867779	0.0198355	down
chr7	22028741	22028897	diffreps_peak_2719493	156	NM_001166746	Vmn1r111	4.52113	3.09672e-05	0.00242278	down
chr17	21818681	21819840	diffreps_peak_1343139	1159	NM_029281	Zfp820	4.27869	0.000241576	0.00884481	down
chr9	122926309	122926454	diffreps_peak_3201248	145	NM_009544	Zfp105	121	4.52945e-05	0.00274518	down
chr8	48226021	48226540	diffreps_peak_2937753	519	NM_011857	Tenm3	101	0.000196638	0.00744225	down
chr7	26573802	26574146	diffreps_peak_2726452	344	NM_001048219	Nlrp9a	101	0.000196638	0.00744225	down
chr5	3584561	3584807	diffreps_peak_2295640	246	NM_172991	Rbm48	3.95775	0.000239566	0.00883617	down
chrX	45091809	45092280	diffreps_peak_3248027	471	NM_026841	Prr32	81	0.000867779	0.0198355	down
chr10	67545921	67546160	diffreps_peak_351298	239	NM_001005419	Ado	91	0.000412071	0.0131196	down
chr1	107047472	107047615	diffreps_peak_142298	143	NM_009126	Serpinb3a	11	0.000925536	0.0206979	down
chrY	73536121	73536511	diffreps_peak_3448754	390	NM_001017393	Gm21943	6.16129	0.000316022	0.011302	down
chr16	26463134	26463420	diffreps_peak_1221344	286	NM_053241	Cldn16	101	0.000196638	0.00744225	down
chr5	138604061	138605060	diffreps_peak_2476643	999	NM_013844	Zfp68	2.84397	0.000302705	0.0108821	down
chr4	101151101	101151300	diffreps_peak_2224862	199	NM_183024	Raver2	81	0.000867779	0.0198355	down
chr10	58276538	58276697	diffreps_peak_338404	159	ENSMUST00000160416	Gcc2	4.90244	0.000644056	0.019461	down
chr11	51709821	51710520	diffreps_peak_498618	699	uc007iuk.1	Sec24a	7.12903	5.37479e-05	0.00320504	down
chr18	61581541	61582262	diffreps_peak_1522104	721	uc008fcc.1	Csnk1a1	4.80282	1.08227e-05	0.00101686	down
chr7	12260101	12260679	diffreps_peak_2704383	578	NM_134210	Vmn1r81	111	9.42148e-05	0.00482422	down
chr8	4258121	4258647	diffreps_peak_2880083	526	NM_183315	Ctxn1	3.96296	8.60916e-05	0.00482422	down
chr5	109001889	109002220	diffreps_peak_2441715	331	NM_009491	Vmn2r10	81	0.000867779	0.0198355	down
chr5	33605461	33605960	diffreps_peak_2338270	499	ENSMUST00000065162	Fam53a	81	0.000867779	0.0198355	down
chr12	84303201	84304020	diffreps_peak_695654	819	uc007oeo.2	Ptgr2	141	1.05557e-05	0.00099318	down
chr10	82060521	82060900	diffreps_peak_369408	379	NM_001024626	Zfp873	101	0.000196638	0.00744225	down
chr3	122855841	122856600	diffreps_peak_2040872	759	NM_153422	Pde5a	11.9091	0.000477076	0.0146862	down
chr11	9048591	9048760	diffreps_peak_440750	169	NM_001037928	Gm11992	8.61905	0.000124547	0.00615213	down
chr13	91670921	91671580	diffreps_peak_856000	659	uc007rju.2	Ssbp2	4.33333	0.000675672	0.0198355	down
chr10	90587051	90587296	diffreps_peak_380168	245	ENSMUST00000182083	Anks1b	121	4.52945e-05	0.00274518	down
chr13	24717546	24717705	diffreps_peak_770137	159	NM_029679	Fam65b	81	0.000867779	0.0198355	down
chr7	64340141	64340806	diffreps_peak_2775695	665	NM_172742	Mtmr10	6.36585	2.17638e-05	0.00173962	down
chr8	21191572	21191785	diffreps_peak_2901641	213	NM_007848	Defa-rs7	91	0.000412071	0.0131196	down
chr19	40612365	40612523	diffreps_peak_1611047	158	NM_001304721	Entpd1	101	0.000196638	0.00744225	down
chr1	160076141	160076540	diffreps_peak_214876	399	NM_001162896	4930523C07Rik	4.07692	1.89452e-05	0.00167	down
chr14	23299841	23300045	diffreps_peak_923481	204	NM_010610	Kcnma1	101	0.000196638	0.00744225	down
chr4	121414734	121415300	diffreps_peak_2251804	566	NM_001144948	Gm12886	91	0.000412071	0.0131196	down
chr2	88391461	88392220	diffreps_peak_1755002	759	NM_001011868	Olfr1178	3.46914	0.000602658	0.0183451	down
chr5	84155866	84156100	diffreps_peak_2406495	234	uc008xwz.1	Epha5	81	0.000867779	0.0198355	down
chr6	123533191	123533406	diffreps_peak_2655879	215	NM_001104635	Vmn2r21	91	0.000412071	0.0131196	down
chr9	103007961	103008340	diffreps_peak_3177006	379	uc009rgd.1	Slco2a1	81	0.000867779	0.0198355	down
chr8	109727501	109727880	diffreps_peak_3020996	379	NM_001080930	Atxn1l	5.83871	0.000565181	0.017238	down
chr3	15411188	15411506	diffreps_peak_1893246	318	NM_001002898	Sirpb1a	3.85714	5.09436e-05	0.00306463	down
chr7	110095121	110095392	diffreps_peak_2836840	271	NM_009281	Zfp143	101	0.000196638	0.00744225	down
chr6	34859001	34859459	diffreps_peak_2537832	458	NM_178630	Agbl3	81	0.000867779	0.0198355	down
chr15	76817991	76818170	diffreps_peak_1158416	179	NM_198420	Arhgap39	91	0.000412071	0.0131196	down
chr3	65830754	65831100	diffreps_peak_1963097	346	NM_001166659	Lekr1	131	2.18387e-05	0.00173962	down
chr3	144810645	144810870	diffreps_peak_2070707	225	NM_030601	Clca3a2	81	0.000867779	0.0198355	down
chr16	22999813	22999986	diffreps_peak_1216881	173	NM_201375	Kng2	241	8.01666e-09	5.24658e-06	down
chr5	114121523	114121900	diffreps_peak_2447907	377	NM_001033202	Usp30	7.66667	0.000430406	0.0134449	down
chr16	91059921	91060078	diffreps_peak_1310119	157	NM_028905	4932438H23Rik	81	0.000867779	0.0198355	down
chr16	34876481	34877240	diffreps_peak_1232238	759	uc007zbc.1	Mylk	11	0.000925536	0.0206979	down
chr5	3693201	3693496	diffreps_peak_2295803	295	NM_001003909	Ankib1	101	0.000196638	0.00744225	down
chr10	91120821	91121020	diffreps_peak_380752	199	uc007gto.1	Slc25a3	7.19048	0.000795439	0.0198355	down
chr7	20811220	20812060	diffreps_peak_2717235	840	NM_001166837	Vmn1r114	151	5.11318e-06	0.000630392	down
chr11	80692880	80693089	diffreps_peak_535797	209	NM_177390	Myo1d	121	4.52945e-05	0.00274518	down
chr9	88723287	88723532	diffreps_peak_3158250	245	NM_007536	Bcl2a1d	6.60976	1.21889e-05	0.00113498	down
chr10	120035350	120035495	diffreps_peak_419044	145	NM_028736	Grip1	81	0.000867779	0.0198355	down
chr1	16228673	16229040	diffreps_peak_19178	367	ENSMUST00000162751	Stau2	7.45161	2.95424e-05	0.00231721	down
chr13	41109864	41110183	diffreps_peak_791393	319	uc007qfa.1	Gcm2	121	4.52945e-05	0.00274518	down
chr14	53232881	53233367	diffreps_peak_961943	486	uc007trf.2	X05734	5.81481	3.13118e-08	1.53925e-05	down
chr1	160088392	160088540	diffreps_peak_214894	148	NM_177839	Tnn	81	0.000867779	0.0198355	down
chr6	119772705	119773180	diffreps_peak_2650545	475	ENSMUST00000079582	Erc1	101	0.000196638	0.00744225	down
chr6	116517701	116517965	diffreps_peak_2646294	264	NM_001011800	Olfr212	141	1.05557e-05	0.00099318	down
chr19	16734914	16735100	diffreps_peak_1577774	186	NM_173028	Vps13a	3.77228	3.00433e-05	0.00235449	down
chrX	94727401	94727820	diffreps_peak_3299242	419	NM_001081473	Zxdb	101	0.000196638	0.00744225	down
chr5	72558581	72558920	diffreps_peak_2391010	339	uc008xro.2	AK145289	91	0.000412071	0.0131196	down
chr19	44513181	44514040	diffreps_peak_1615843	859	NM_011720	Wnt8b	101	0.000196638	0.00744225	down
chr4	4528081	4528780	diffreps_peak_2093262	699	NM_001277919	Gm11780	101	0.000196638	0.00744225	down
chr9	13281394	13281580	diffreps_peak_3060506	186	NM_025534	Ccdc82	21.9091	2.98382e-07	8.11361e-05	down
chr12	90168919	90169091	diffreps_peak_703066	172	NM_172544	Nrxn3	91	0.000412071	0.0131196	down
chr5	44966981	44967143	diffreps_peak_2352330	162	ENSMUST00000079389	4930431F12Rik	81	0.000867779	0.0198355	down
chr14	87090977	87091154	diffreps_peak_1005367	177	NM_019670	Diap3	81	0.000867779	0.0198355	down
chr7	26173408	26173604	diffreps_peak_2725942	196	NM_010000	Cyp2b9	13.8571	1.12636e-07	4.21013e-05	down
chr19	32124261	32124524	diffreps_peak_1598528	263	NM_144792	Sgms1	2.51832	0.000315359	0.011302	down
chr14	60779661	60780160	diffreps_peak_971347	499	NM_183175	C1qtnf9	2.10803	0.000132488	0.00646099	down
chr3	41629396	41629613	diffreps_peak_1929009	217	uc008pcp.1	Sclt1	101	0.000196638	0.00744225	down
chr1	131936021	131936321	diffreps_peak_176786	300	NM_175294	Nucks1	171	1.20639e-06	0.000223055	down
chr9	35742100	35742252	diffreps_peak_3089934	152	NM_001167588	Gm17677	8.61905	0.000124547	0.00615213	down
chr1	191551941	191552660	diffreps_peak_255638	719	uc007ecm.1	Dtl	111	9.42148e-05	0.00482422	down
chr19	5377981	5378560	diffreps_peak_1562365	579	NM_016882	Sart1	121	4.52945e-05	0.00274518	down
chr7	96873653	96874060	diffreps_peak_2817843	407	NM_011858	Tenm4	131	2.18387e-05	0.00173962	down
chr8	31739481	31739763	diffreps_peak_2915219	282	ENSMUST00000178878	Gm5117	161	2.48155e-06	0.000363755	down
chr7	10158651	10159040	diffreps_peak_2701465	389	NM_001105191	Vmn2r52	11	0.000925536	0.0206979	down
chr17	35065562	35065904	diffreps_peak_1360472	342	NM_001033221	G6b	81	0.000867779	0.0198355	down
chr15	89012041	89012195	diffreps_peak_1172024	154	NM_031260	Mov10l1	81	0.000867779	0.0198355	down
chr7	88036067	88036236	diffreps_peak_2805785	169	NM_001081414	Grm5	81	0.000867779	0.0198355	down
chr5	87325301	87325746	diffreps_peak_2411092	445	NM_028094	Ugt2a3	251	3.9315e-09	3.06806e-06	down
chr16	23220741	23221220	diffreps_peak_1217117	479	uc007ytn.2	BC106179	81	0.000867779	0.0198355	down
chr11	97041082	97041300	diffreps_peak_556215	218	NM_027026	Lrrc46	81	0.000867779	0.0198355	down
chr13	12474801	12475240	diffreps_peak_752895	439	NM_133643	Edaradd	161	2.48155e-06	0.000363755	down
chr11	70460281	70460660	diffreps_peak_521680	379	uc007jva.1	Zmynd15	81	0.000867779	0.0198355	down
chr7	113547401	113547581	diffreps_peak_2841633	180	NM_027379	Far1	3.39669	4.21212e-05	0.00274518	down
chr6	55382401	55382860	diffreps_peak_2564359	459	uc009car.2	Ghrhr	91	0.000412071	0.0131196	down
chr10	34126066	34126360	diffreps_peak_304206	294	NM_175449	Fam26f	101	0.000196638	0.00744225	down
chr7	28102081	28102487	diffreps_peak_2728549	406	ENSMUST00000098634	Gm10935	121	4.52945e-05	0.00274518	down
chr1	191978250	191978640	diffreps_peak_256100	390	ENSMUST00000175680	Rd3	81	0.000867779	0.0198355	down
chr7	104862361	104862667	diffreps_peak_2829292	306	NM_007887	Usp17la	171	1.20639e-06	0.000223055	down
chr3	28668621	28669640	diffreps_peak_1912303	1019	NM_026910	Tnik	4.77049	4.99446e-05	0.00300718	down
chr7	84856641	84857160	diffreps_peak_2801049	519	NM_146415	Olfr291	8.14286	0.000231951	0.00858664	down
chr4	144157555	144157800	diffreps_peak_2278418	245	NM_201258	Oog3	91	0.000412071	0.0131196	down
chr3	145893081	145893500	diffreps_peak_2071940	419	NM_026993	Ddah1	121	4.52945e-05	0.00274518	down
chr10	97670497	97670672	diffreps_peak_389293	175	NM_007884	Epyc	81	0.000867779	0.0198355	down
chr9	104162654	104162834	diffreps_peak_3178411	180	NM_001163026	Dnajc13	111	9.42148e-05	0.00482422	down
chr5	48182245	48183060	diffreps_peak_2356751	815	uc008xjn.2	Slit2	131	2.18387e-05	0.00173962	down
chr7	125633061	125633520	diffreps_peak_2856093	459	NM_021887	Il21r	4.33333	0.000675672	0.0198355	down
chr1	146516461	146517280	diffreps_peak_196971	819	uc007cxr.1	Brinp3	171	1.20639e-06	0.000223055	down
chrX	153382508	153383070	diffreps_peak_3359014	562	NM_173780	Klf8	81	0.000867779	0.0198355	down
chr6	57233921	57234371	diffreps_peak_2566932	450	ENSMUST00000176376	Vmn1r14	101	0.000196638	0.00744225	down
chr17	17087243	17087560	diffreps_peak_1335975	317	NM_001005358	Zfp960	5.63415	0.000120948	0.006114	down
chr11	5896636	5896781	diffreps_peak_436998	145	NM_022879	Myl7	101	0.000196638	0.00744225	down
chr14	55762701	55763229	diffreps_peak_965141	528	NM_020490	Ltb4r2	101	0.000196638	0.00744225	down
chr4	127199672	127199860	diffreps_peak_2259195	188	NM_198618	Dlgap3	81	0.000867779	0.0198355	down
chr5	90891240	90891380	diffreps_peak_2416143	140	ENSMUST00000031327	Cxcl1	101	0.000196638	0.00744225	down
chr11	69057717	69058240	diffreps_peak_519941	523	ENSMUST00000101007	9330160F10Rik	111	9.42148e-05	0.00482422	down
chr2	62617260	62617484	diffreps_peak_1719711	224	NM_027835	Ifih1	3.59259	0.000373724	0.0131196	down
chr7	19082621	19082776	diffreps_peak_2714362	155	ENSMUST00000032570	Dmwd	6.12195	3.87118e-05	0.00274518	down
chr15	7206119	7206520	diffreps_peak_1064435	401	NM_178748	Egflam	101	0.000196638	0.00744225	down
chr7	133937421	133937599	diffreps_peak_2866143	178	NM_007400	Adam12	141	1.05557e-05	0.00099318	down
chr16	38265913	38266129	diffreps_peak_1236929	216	NM_010936	Nr1i2	121	4.52945e-05	0.00274518	down
chr19	11640701	11640851	diffreps_peak_1570753	150	NM_133246	Ms4a3	11.9091	0.000477076	0.0146862	down
chr1	184828939	184829160	diffreps_peak_247457	221	uc007dyr.1	Marc2	81	0.000867779	0.0198355	down
chr14	41385044	41385207	diffreps_peak_945899	163	ENSMUST00000164948	Gm7945	101	0.000196638	0.00744225	down
chr7	4569434	4569620	diffreps_peak_2692701	186	NM_207270	Ptprh	101	0.000196638	0.00744225	down
chr2	119132361	119132920	diffreps_peak_1796264	559	uc008ltc.1	Rad51	141	1.05557e-05	0.00099318	down
chr10	78711994	78712380	diffreps_peak_365092	386	NM_009809	Casp14	191	2.86358e-07	7.91541e-05	down
chr13	30814841	30815280	diffreps_peak_778276	439	NM_025588	Exoc2	13.7273	0.000126088	0.00615213	down
chr4	73901905	73902324	diffreps_peak_2187882	419	NM_001097978	Gm11758	3.95082	0.000672163	0.0198355	down
chr13	13746701	13747529	diffreps_peak_755098	828	uc007pmk.1	Lyst	121	4.52945e-05	0.00274518	down
chr19	44148061	44148548	diffreps_peak_1615455	487	NM_181422	Pkd2l1	161	2.48155e-06	0.000363755	down
chr5	86521225	86521700	diffreps_peak_2409894	475	NM_178730	Tmprss11f	81	0.000867779	0.0198355	down
chr10	63926461	63926860	diffreps_peak_345866	399	ENSMUST00000079279	Gm10118	91	0.000412071	0.0131196	down
chr8	31837204	31837728	diffreps_peak_2915330	524	uc009ljs.1	Nrg1	15.5455	3.3131e-05	0.00254613	down
chr14	43305501	43305920	diffreps_peak_948621	419	ENSMUST00000163912	Gm9732	81	0.000867779	0.0198355	down
chr19	57486701	57487080	diffreps_peak_1632820	379	NM_029839	Trub1	101	0.000196638	0.00744225	down
chr8	60910388	60911120	diffreps_peak_2955066	732	NM_007711	Clcn3	12.6129	1.44319e-09	1.43887e-06	down
chr5	122428130	122428280	diffreps_peak_2457184	150	NM_019805	Anapc7	81	0.000867779	0.0198355	down
chr1	53813021	53813300	diffreps_peak_70427	279	NM_001001883	Hecw2	11	0.000925536	0.0206979	down
chr8	47713265	47713640	diffreps_peak_2937159	375	ENSMUST00000180928	E030037K01Rik	8.14286	0.000231951	0.00858664	down
chr1	81241661	81241969	diffreps_peak_106813	308	NM_172849	Nyap2	161	2.48155e-06	0.000363755	down
chr3	14480741	14481457	diffreps_peak_1891954	716	NM_080852	Slc7a12	81	0.000867779	0.0198355	down
chr11	107703701	107703890	diffreps_peak_570332	189	NM_007582	Cacng1	201	1.3978e-07	4.51198e-05	down
chr7	43726550	43726758	diffreps_peak_2748613	208	NM_001039042	Klk13	241	8.01666e-09	5.24658e-06	down
chr9	15990495	15990649	diffreps_peak_3063953	154	NM_001080814	Fat3	221	3.34129e-08	1.53925e-05	down
chr11	89039261	89039460	diffreps_peak_546548	199	NM_019505	Dgke	81	0.000867779	0.0198355	down
chr11	97766424	97766613	diffreps_peak_557198	189	NM_026186	Cwc25	201	1.3978e-07	4.51198e-05	down
chr9	108914721	108914957	diffreps_peak_3184234	236	NM_027066	Tmem89	81	0.000867779	0.0198355	down
chr1	32519562	32520560	diffreps_peak_42061	998	NM_001199956	Gm9839	10.0476	1.89246e-05	0.00167	down
chr9	8680413	8680741	diffreps_peak_3053571	328	NM_013838	Trpc6	101	0.000196638	0.00744225	down
chr15	66935221	66936000	diffreps_peak_1146650	779	uc007way.1	Ndrg1	11.9091	0.000477076	0.0146862	down
chr11	106162973	106163380	diffreps_peak_567800	407	NM_028126	Strada	8.14286	0.000231951	0.00858664	down
chr17	84697294	84697562	diffreps_peak_1427071	268	NM_026180	Abcg8	111	9.42148e-05	0.00482422	down
chrX	104338101	104338540	diffreps_peak_3309194	439	uc009uag.2	Abcb7	101	0.000196638	0.00744225	down
chr8	109248921	109249720	diffreps_peak_3020493	799	ENSMUST00000067018	4922502B01Rik	141	1.05557e-05	0.00099318	down
chr1	53411505	53411683	diffreps_peak_69882	178	NM_001252070	Dnah7a	25.5455	1.9915e-08	1.07775e-05	down
chr16	96000461	96000700	diffreps_peak_1315573	239	ENSMUST00000113829	Brwd1	16.4545	1.69522e-05	0.00152816	down
chr6	143027312	143028040	diffreps_peak_2682068	728	uc009eqa.3	C2cd5	121	4.52945e-05	0.00274518	down
chr19	12627041	12627800	diffreps_peak_1572089	759	ENSMUST00000092931	Gm4952	81	0.000867779	0.0198355	down
chr10	130390721	130391478	diffreps_peak_432738	757	NM_001081448	Vmn2r84	12.8182	0.000245462	0.00884481	down
chr4	106653121	106653520	diffreps_peak_2231492	399	NM_172272	Pars2	11.9091	0.000477076	0.0146862	down
chr9	117911879	117912038	diffreps_peak_3195265	159	ENSMUST00000111769	Zcwpw2	81	0.000867779	0.0198355	down
chr7	8253380	8253608	diffreps_peak_2698259	228	NM_198961	Vmn2r43	211	6.83061e-08	2.70759e-05	down
chr6	116020661	116021180	diffreps_peak_2645395	519	NM_177412	Tmcc1	6.80645	9.7418e-05	0.00496332	down
chr8	41333521	41333800	diffreps_peak_2928409	279	NM_023662	Pcm1	7.19048	0.000795439	0.0198355	down
chr19	7420066	7420340	diffreps_peak_1564942	274	NM_175381	2700081O15Rik	3.87129	1.84831e-05	0.00165623	down
chr17	35069361	35069960	diffreps_peak_1360475	599	NM_023463	Ly6g6c	16.4545	1.69522e-05	0.00152816	down
chr13	119610261	119610459	diffreps_peak_893135	198	NM_001039244	Gm7120	2.86335	9.96442e-05	0.00507483	down
chr10	88926441	88926980	diffreps_peak_377757	539	NM_145423	Slc5a8	12.8182	0.000245462	0.00884481	down
chr7	34109961	34110239	diffreps_peak_2736615	278	NM_207212	Wtip	14.6364	6.4675e-05	0.00377303	down
chr12	31547101	31547266	diffreps_peak_621882	165	NM_011867	Slc26a4	81	0.000867779	0.0198355	down
chr16	78543241	78544220	diffreps_peak_1293285	979	NM_025967	D16Ertd472e	9.57143	3.55654e-05	0.0026792	down
chr14	6444418	6444611	diffreps_peak_899096	193	ENSMUST00000169152	Gm3594	6.16129	0.000316022	0.011302	down
chr5	146833201	146833740	diffreps_peak_2486006	539	ENSMUST00000099272	Rpl21	9.09524	6.6655e-05	0.00383555	down
chr6	70956530	70956680	diffreps_peak_2586803	150	ENSMUST00000163089	Foxi3	81	0.000867779	0.0198355	down
chr7	89981161	89981540	diffreps_peak_2808592	379	ENSMUST00000181784	Gm26529	81	0.000867779	0.0198355	down
chr3	116711682	116711842	diffreps_peak_2032892	160	ENSMUST00000153108	Slc35a3	101	0.000196638	0.00744225	down
chr14	42501036	42501199	diffreps_peak_947551	163	ENSMUST00000170174	Gm8020	181	5.8736e-07	0.000128341	down
chr11	69499104	69499261	diffreps_peak_520426	157	NM_001081330	Dnah2	131	2.18387e-05	0.00173962	down
chr14	13565361	13566320	diffreps_peak_908774	959	uc007sfz.2	Synpr	13.7273	0.000126088	0.00615213	down
chr16	37997876	37998035	diffreps_peak_1236514	159	NM_153394	Gpr156	81	0.000867779	0.0198355	down
chrX	6637281	6637448	diffreps_peak_3207275	167	ENSMUST00000089520	Shroom4	91	0.000412071	0.0131196	down
chr1	97128021	97128303	diffreps_peak_127506	282	NM_028942	Slco6c1	9.09524	6.6655e-05	0.00383555	down
chr7	20787284	20787660	diffreps_peak_2717170	376	NM_001166716	Vmn1r113	101	0.000196638	0.00744225	down
chr11	102681461	102682238	diffreps_peak_563198	777	NM_001127576	Gm1564	6.36585	2.17638e-05	0.00173962	down
chr2	118793741	118795000	diffreps_peak_1795869	1259	NM_170593	Disp2	81	0.000867779	0.0198355	down
chr17	31557125	31557700	diffreps_peak_1355614	575	ENSMUST00000162059	4833413E03Rik	221	3.34129e-08	1.53925e-05	down
chr14	5827342	5827535	diffreps_peak_898230	193	ENSMUST00000178418	Gm3424	2.72185	0.000396735	0.0131196	down
chr12	31449077	31449220	diffreps_peak_621757	143	NM_021353	Slc26a3	161	2.48155e-06	0.000363755	down
chr4	43002336	43002580	diffreps_peak_2146823	244	NM_053081	Fancg	101	0.000196638	0.00744225	down
chr12	81493721	81494140	diffreps_peak_691682	419	NM_025292	Synj2bp	121	4.52945e-05	0.00274518	down
chr5	14143873	14144034	diffreps_peak_2311440	161	NM_011348	Sema3e	101	0.000196638	0.00744225	down
chr15	94285637	94285808	diffreps_peak_1178904	171	NM_177431	Adamts20	101	0.000196638	0.00744225	down
chr17	18439213	18439508	diffreps_peak_1338169	295	NM_001102581	Vmn2r95	81	0.000867779	0.0198355	down
chrX	7708441	7708900	diffreps_peak_3208238	459	NM_173747	Gpkow	3.85714	5.09436e-05	0.00306463	down
chr9	3134941	3135102	diffreps_peak_3044982	161	ENSMUST00000048921	4930433N12Rik	91	0.000412071	0.0131196	down
chr2	181080661	181081060	diffreps_peak_1873758	399	NM_010611	Kcnq2	81	0.000867779	0.0198355	down
chr3	154764461	154765020	diffreps_peak_2083575	559	ENSMUST00000098496	BC007180	8.61905	0.000124547	0.00615213	down
chr4	120267077	120267260	diffreps_peak_2250206	183	NM_194060	Foxo6	131	2.18387e-05	0.00173962	down
chr10	62878151	62878580	diffreps_peak_344032	429	NM_027384	Tet1	101	0.000196638	0.00744225	down
chr3	36890794	36890945	diffreps_peak_1923275	151	NM_172679	4932438A13Rik	2.57895	0.000435054	0.0135873	down
chr5	143473341	143474420	diffreps_peak_2481744	1079	uc009aki.1	Daglb	7.19048	0.000795439	0.0198355	down
chr6	125037001	125037280	diffreps_peak_2658048	279	NM_175557	Zfp384	3.95775	0.000239566	0.00883617	down
chr5	115588933	115589080	diffreps_peak_2449811	147	NM_172719	Gcn1l1	7.19048	0.000795439	0.0198355	down
chr16	30066871	30067280	diffreps_peak_1225934	409	NM_008235	Hes1	3.16216	0.000285593	0.0102729	down
chr7	98451533	98451760	diffreps_peak_2820090	227	NM_001130693	Gucy2d	81	0.000867779	0.0198355	down
chr2	11784204	11784452	diffreps_peak_1649273	248	uc008ijj.2	Ankrd16	161	2.48155e-06	0.000363755	down
chr2	113296810	113297190	diffreps_peak_1789120	380	NM_029232	Tmco5b	141	1.05557e-05	0.00099318	down
chrX	74356815	74356963	diffreps_peak_3276386	148	uc009tos.2	Slc10a3-ubl4	101	0.000196638	0.00744225	down
chr17	52898453	52898703	diffreps_peak_1383954	250	NM_001031811	Kcnh8	91	0.000412071	0.0131196	down
chr11	104305211	104305409	diffreps_peak_565085	198	ENSMUST00000106988	Mapt	81	0.000867779	0.0198355	down
chr16	13715201	13715596	diffreps_peak_1204315	395	NM_011987	Pla2g10	141	1.05557e-05	0.00099318	down
chr1	158355581	158356040	diffreps_peak_212851	459	NM_207583	Brinp2	101	0.000196638	0.00744225	down
chr9	5302997	5303171	diffreps_peak_3048487	174	NM_009807	Casp1	111	9.42148e-05	0.00482422	down
chr9	7162730	7162880	diffreps_peak_3051463	150	NM_029851	Dync2h1	151	5.11318e-06	0.000630392	down
chrX	71154861	71155660	diffreps_peak_3273421	799	ENSMUST00000082088	Mamld1	101	0.000196638	0.00744225	down
chr4	136631861	136632101	diffreps_peak_2270214	240	uc008vij.2	Lactbl1	3.67606	0.0006448	0.019461	down
chr6	121408461	121408920	diffreps_peak_2652912	459	uc009dop.1	Iqsec3	81	0.000867779	0.0198355	down
chr11	102059221	102059493	diffreps_peak_562408	272	NM_016695	Mpp2	111	9.42148e-05	0.00482422	down
chr2	173707141	173707343	diffreps_peak_1864602	202	ENSMUST00000029024	Rab22a	2.32701	0.000688661	0.0198355	down
chr13	100693561	100693708	diffreps_peak_867418	147	NM_183115	Ccdc125	81	0.000867779	0.0198355	down
chrX	72432675	72432960	diffreps_peak_3274657	285	NM_008067	Gabra3	81	0.000867779	0.0198355	down
chrY	13910821	13911041	diffreps_peak_3390073	220	ENSMUST00000179339	Gm20836	121	4.52945e-05	0.00274518	down
chr11	97707141	97707820	diffreps_peak_557094	679	uc007leo.1	Psmb3	141	1.05557e-05	0.00099318	down
chr5	108801689	108802496	diffreps_peak_2441407	807	NM_001104620	Vmn2r8	131	2.18387e-05	0.00173962	down
chr19	39639856	39640017	diffreps_peak_1609531	161	NM_001024719	Cyp2c67	101	0.000196638	0.00744225	down
chr7	104357481	104357960	diffreps_peak_2828541	479	NM_175648	Trim30b	91	0.000412071	0.0131196	down
chrX	37245248	37245660	diffreps_peak_3240282	412	NM_029203	Rhox2a	12.8182	0.000245462	0.00884481	down
chr17	28583323	28583593	diffreps_peak_1352148	270	NM_026571	Lhfpl5	81	0.000867779	0.0198355	down
chr7	82259907	82260055	diffreps_peak_2797967	148	NM_017400	Sh3gl3	81	0.000867779	0.0198355	down
chr17	78491564	78491820	diffreps_peak_1418529	256	ENSMUST00000079363	Gm10093	11.9091	0.000477076	0.0146862	down
chr13	43801556	43801760	diffreps_peak_794586	204	NM_009856	Cd83	81	0.000867779	0.0198355	down
chr8	70387540	70387721	diffreps_peak_2969215	181	NM_001004062	Crtc1	16.4545	1.69522e-05	0.00152816	down
chr8	107327981	107328680	diffreps_peak_3018337	699	uc012gkc.1	Nfat5	4.33333	1.89414e-05	0.00167	down
chr5	70782245	70782440	diffreps_peak_2388365	195	NM_010252	Gabrg1	191	2.86358e-07	7.91541e-05	down
chr6	121668045	121668222	diffreps_peak_2653172	177	NM_175628	A2m	141	1.05557e-05	0.00099318	down
chr14	76136341	76137060	diffreps_peak_990691	719	NM_013745	Nufip1	101	0.000196638	0.00744225	down
chr16	18254081	18254940	diffreps_peak_1210862	859	NM_033324	Dgcr8	81	0.000867779	0.0198355	down
chr18	37516941	37517600	diffreps_peak_1489488	659	uc012bby.2	Pcdhb22	111	9.42148e-05	0.00482422	down
chr13	104217088	104217279	diffreps_peak_872092	191	NM_172807	Ppwd1	101	0.000196638	0.00744225	down
chr15	93254300	93254520	diffreps_peak_1177608	220	NM_001033275	Gxylt1	121	4.52945e-05	0.00274518	down
chr2	52256580	52256892	diffreps_peak_1704763	312	NM_010889	Neb	10.0323	2.20972e-07	6.71342e-05	down
chr9	73693204	73693360	diffreps_peak_3137917	156	NM_001081153	Unc13c	121	4.52945e-05	0.00274518	down
chr10	127011571	127011863	diffreps_peak_427862	292	ENSMUST00000152054	Tsfm	23.7273	7.7172e-08	3.0013e-05	down
chr4	101152241	101152440	diffreps_peak_2224865	199	NM_146145	Jak1	81	0.000867779	0.0198355	down
chr14	117624384	117624600	diffreps_peak_1048361	216	uc007uyj.2	Gpc6	7.19048	0.000795439	0.0198355	down
chr5	92258381	92258943	diffreps_peak_2417894	562	NM_025972	Naaa	2.51515	7.68925e-05	0.00438952	down
chr8	20338321	20339033	diffreps_peak_2900127	712	NM_001177408	Gm15319	4.90244	0.000644056	0.019461	down
chrX	159492897	159493080	diffreps_peak_3365094	183	NM_001081124	Map7d2	121	4.52945e-05	0.00274518	down
chr7	3496741	3496971	diffreps_peak_2691180	230	NM_177363	Tarm1	81	0.000867779	0.0198355	down
chr11	103119581	103119725	diffreps_peak_563764	144	ENSMUST00000053063	Hexim1	7.66667	0.000430406	0.0134449	down
chr10	87935521	87936040	diffreps_peak_376451	519	NM_010512	Igf1	81	0.000867779	0.0198355	down
chr15	100424911	100425072	diffreps_peak_1186507	161	ENSMUST00000123461	Slc11a2	201	1.3978e-07	4.51198e-05	down
chr6	136809141	136809700	diffreps_peak_2673819	559	NM_177688	H2afj	91	0.000412071	0.0131196	down
chr14	6536183	6536346	diffreps_peak_899244	163	ENSMUST00000163636	Gm8356	17.3636	8.66475e-06	0.00099318	down
chrX	83491401	83491880	diffreps_peak_3286766	479	uc009trh.2	Dmd	3.67606	0.0006448	0.019461	down
chr2	111813921	111814724	diffreps_peak_1787123	803	NM_146402	Olfr1303	6.12195	3.87118e-05	0.00274518	down
chr4	94685621	94685785	diffreps_peak_2216267	164	NM_026319	Ift74	5.63415	0.000120948	0.006114	down
chr16	37073906	37074100	diffreps_peak_1235267	194	NM_029977	Polq	171	1.20639e-06	0.000223055	down
chr2	130126806	130126950	diffreps_peak_1810782	144	NM_001289747	Tgm6	141	1.05557e-05	0.00099318	down
chr7	25397458	25397740	diffreps_peak_2724822	282	ENSMUST00000105177	Lipe	151	5.11318e-06	0.000630392	down
chrX	142238221	142238740	diffreps_peak_3347103	519	NM_172782	Nxt2	2.56398	0.000105867	0.00538743	down
chr14	68605741	68606596	diffreps_peak_981096	855	NM_001048175	Adam28	81	0.000867779	0.0198355	down
chr4	102595933	102596112	diffreps_peak_2226998	179	NM_019840	Pde4b	3.71605	0.000230375	0.00858664	down
chr7	120431107	120431249	diffreps_peak_2849995	142	NM_001278943	Abca16	4.09859	0.000144763	0.00699924	down
chr9	63421454	63421740	diffreps_peak_3124000	286	ENSMUST00000042322	Iqch	201	1.3978e-07	4.51198e-05	down
chr17	57509241	57509684	diffreps_peak_1390379	443	NM_001104591	Vmn2r120	141	1.05557e-05	0.00099318	down
chr6	18382745	18382920	diffreps_peak_2514402	175	NM_080285	Cttnbp2	121	4.52945e-05	0.00274518	down
chr12	118846328	118846491	diffreps_peak_737824	163	NM_177082	Sp8	121	4.52945e-05	0.00274518	down
chr5	96238838	96239420	diffreps_peak_2425310	582	NM_001039084	Mrpl1	2.57895	0.000435054	0.0135873	down
chr16	20606759	20606965	diffreps_peak_1214154	206	NM_145939	Alg3	3.95082	0.000672163	0.0198355	down
chr6	35194404	35194580	diffreps_peak_2538339	176	NM_027513	Nup205	3.97297	4.1335e-06	0.000578969	down
chr15	9607172	9607402	diffreps_peak_1067610	230	NM_001305042	Spef2	81	0.000867779	0.0198355	down
chr3	15848340	15848528	diffreps_peak_1893816	188	ENSMUST00000050623	Sirpb1c	91	0.000412071	0.0131196	down
chr11	42314941	42315201	diffreps_peak_485920	260	NM_008068	Gabra6	6.16129	0.000316022	0.011302	down
chr6	38510021	38510380	diffreps_peak_2542699	359	NM_177185	Ubn2	81	0.000867779	0.0198355	down
chr4	156223565	156223714	diffreps_peak_2294675	149	NM_001008233	Plekhn1	9.57143	3.55654e-05	0.0026792	down
chr13	100703181	100703506	diffreps_peak_867434	325	NM_009874	Cdk7	6.80645	9.7418e-05	0.00496332	down
chr13	27353875	27354216	diffreps_peak_773565	341	ENSMUST00000110363	Prl8a2	81	0.000867779	0.0198355	down
chr3	7552801	7553500	diffreps_peak_1881950	699	NM_173181	Zc2hc1a	6.16129	0.000316022	0.011302	down
chr7	128255421	128255699	diffreps_peak_2859529	278	NM_001289550	Tgfb1i1	2.37457	4.12481e-05	0.00274518	down
chr17	67807777	67807928	diffreps_peak_1404948	151	NM_008480	Lama1	81	0.000867779	0.0198355	down
chr3	88098856	88099020	diffreps_peak_1993221	164	NM_001033484	Iqgap3	121	4.52945e-05	0.00274518	down
chr7	120028893	120029070	diffreps_peak_2849509	177	uc009jmg.1	Z83816	4.38028	5.20324e-05	0.00312615	down
chr11	115912301	115912456	diffreps_peak_579635	155	NM_001162998	Smim6	101	0.000196638	0.00744225	down
chr7	21162381	21163108	diffreps_peak_2717913	727	NM_001166707	Vmn1r123	111	9.42148e-05	0.00482422	down
chr15	44564251	44564425	diffreps_peak_1116001	174	NM_138674	Pkhd1l1	171	1.20639e-06	0.000223055	down
chr19	53247241	53247399	diffreps_peak_1627199	158	ENSMUST00000025999	Add3	81	0.000867779	0.0198355	down
chr1	78658439	78658660	diffreps_peak_103398	221	NM_001136226	Utp14b	11	0.000925536	0.0206979	down
chr2	118928221	118928585	diffreps_peak_1796033	364	ENSMUST00000099546	Chst14	81	0.000867779	0.0198355	down
chr16	13982798	13983080	diffreps_peak_1204693	282	ENSMUST00000178021	Ifitm7	11	0.000925536	0.0206979	down
chr9	15988269	15988503	diffreps_peak_3063952	234	NM_001080814	Fat3	101	0.000196638	0.00744225	down
chr3	93149201	93149471	diffreps_peak_2000372	270	NM_001081200	Crnn	101	0.000196638	0.00744225	down
chr14	4984860	4985023	diffreps_peak_896941	163	ENSMUST00000171636	Gm8297	201	1.3978e-07	4.51198e-05	down
chr7	18345421	18346000	diffreps_peak_2713466	579	ENSMUST00000182983	Psg18	181	5.8736e-07	0.000128341	down
chr3	95587601	95587860	diffreps_peak_2003688	259	NM_026489	Hormad1	121	4.52945e-05	0.00274518	down
chr1	172093141	172093380	diffreps_peak_231360	239	uc007dpl.2	Copa	81	0.000867779	0.0198355	down
chr15	84380161	84380800	diffreps_peak_1167236	639	NM_001163145	1810041L15Rik	81	0.000867779	0.0198355	down
chr14	77034004	77034183	diffreps_peak_991587	179	NM_172488	Lacc1	81	0.000867779	0.0198355	down
chr7	64753141	64753876	diffreps_peak_2776180	735	NM_007461	Apba2	81	0.000867779	0.0198355	down
chr3	159523776	159523949	diffreps_peak_2090388	173	NM_029523	Depdc1a	81	0.000867779	0.0198355	down
chr11	40685921	40686340	diffreps_peak_483603	419	uc007ilr.2	Mat2b	101	0.000196638	0.00744225	down
chr11	118289981	118290244	diffreps_peak_582469	263	NM_001033528	Usp36	121	4.52945e-05	0.00274518	down
chr7	46012493	46012655	diffreps_peak_2751396	162	NM_018795	Abcc6	111	9.42148e-05	0.00482422	down
chr10	129983479	129984440	diffreps_peak_432124	961	ENSMUST00000095239	Gm10310	6.60976	1.21889e-05	0.00113498	down
chr14	12225469	12225616	diffreps_peak_907121	147	NM_008981	Ptprg	11	0.000925536	0.0206979	down
chr16	44943677	44943836	diffreps_peak_1246544	159	NM_027578	Cd200r3	141	1.05557e-05	0.00099318	down
chr4	152279201	152279480	diffreps_peak_2290656	279	NM_178406	Gpr153	81	0.000867779	0.0198355	down
chr7	8136949	8137420	diffreps_peak_2698038	471	ENSMUST00000168807	Vmn2r41	10.5238	1.00445e-05	0.00099318	down
chr13	21836641	21837160	diffreps_peak_766389	519	NM_001097979	Hist1h2bq	9.09524	6.6655e-05	0.00383555	down
chr8	110578150	110578300	diffreps_peak_3021931	150	NM_172916	Hydin	171	1.20639e-06	0.000223055	down
chr17	57443941	57444082	diffreps_peak_1390251	141	NM_010130	Adgre1	151	5.11318e-06	0.000630392	down
chr2	148695741	148696760	diffreps_peak_1835360	1019	NM_019632	Napb	16.4545	1.69522e-05	0.00152816	down
chr17	25848527	25848696	diffreps_peak_1348675	169	NM_001163766	Wdr90	101	0.000196638	0.00744225	down
chr18	20528950	20529090	diffreps_peak_1465572	140	NM_030596	Dsg3	191	2.86358e-07	7.91541e-05	down
chr9	37429881	37430134	diffreps_peak_3092341	253	uc009ouw.1	Robo3	81	0.000867779	0.0198355	down
chr3	64287299	64287495	diffreps_peak_1960976	196	ENSMUST00000176328	Vmn2r3	141	1.05557e-05	0.00099318	down
chrX	111574761	111575560	diffreps_peak_3316926	799	ENSMUST00000038472	Hdx	81	0.000867779	0.0198355	down
chr7	106599201	106600420	diffreps_peak_2832031	1219	NM_001277179	Gm1966	8.74194	2.60996e-06	0.000379333	down
chr7	31304721	31304977	diffreps_peak_2732323	256	NM_207262	Scgb2b2	101	0.000196638	0.00744225	down
chr17	56799908	56800180	diffreps_peak_1389492	272	uc008ddh.2	Rfx2	81	0.000867779	0.0198355	down
chr4	120161870	120162027	diffreps_peak_2250137	157	NM_007902	Edn2	81	0.000867779	0.0198355	down
chr14	21621161	21621401	diffreps_peak_921088	240	uc007sli.1	Kat6b	81	0.000867779	0.0198355	down
chr1	36264601	36265060	diffreps_peak_46848	459	NM_153408	Neurl3	9.09524	6.6655e-05	0.00383555	down
chr17	38082701	38083083	diffreps_peak_1364342	382	ENSMUST00000172933	Olfr131	101	0.000196638	0.00744225	down
chr13	67181981	67182800	diffreps_peak_822210	819	NM_001013769	Rsl1	5.83871	0.000565181	0.017238	down
chr17	38067701	38068126	diffreps_peak_1364324	425	NM_146487	Olfr130	81	0.000867779	0.0198355	down
chrX	53243781	53244360	diffreps_peak_3255845	579	NM_030167	Fam122b	91	0.000412071	0.0131196	down
chr3	93332141	93332700	diffreps_peak_2000564	559	NM_133698	Hrnr	81	0.000867779	0.0198355	down
chr14	69644695	69644871	diffreps_peak_982401	176	NM_033325	Loxl2	7.66667	0.000430406	0.0134449	down
chr2	153150946	153151441	diffreps_peak_1841155	495	NM_010407	Hck	221	3.34129e-08	1.53925e-05	down
chr10	116188199	116188468	diffreps_peak_414529	269	NM_011217	Ptprr	141	1.05557e-05	0.00099318	down
chr16	30602381	30602760	diffreps_peak_1226561	379	NM_177632	Fam43a	81	0.000867779	0.0198355	down
chr2	37146681	37147137	diffreps_peak_1682963	456	ENSMUST00000104995	Olfr364-ps1	14.6364	6.4675e-05	0.00377303	down
chr15	28312158	28312380	diffreps_peak_1093746	222	NM_133365	Dnah5	101	0.000196638	0.00744225	down
chr10	50592668	50592820	diffreps_peak_327767	152	NM_198007	Ascc3	111	9.42148e-05	0.00482422	down
chr6	120750851	120751005	diffreps_peak_2651949	154	NM_001128151	Cecr2	2.06109	0.000623124	0.0189577	down
chr7	120047522	120047702	diffreps_peak_2849533	180	ENSMUST00000046993	Dnah3	81	0.000867779	0.0198355	down
chr6	42486501	42486920	diffreps_peak_2548167	419	NM_001011528	Olfr456	101	0.000196638	0.00744225	down
chr10	22370865	22371114	diffreps_peak_287367	249	NM_020030	Raet1d	4.27869	0.000241576	0.00884481	down
chr2	10594741	10595253	diffreps_peak_1647701	512	NM_177386	Sfmbt2	81	0.000867779	0.0198355	down
chr5	21948441	21948630	diffreps_peak_2323392	189	NM_011261	Reln	101	0.000196638	0.00744225	down
chr1	162010867	162011104	diffreps_peak_217652	237	NM_172646	Dnm3	5.11765	7.89481e-05	0.0044906	down
chr17	33528283	33528470	diffreps_peak_1358369	187	NM_172619	Adamts10	11	0.000925536	0.0206979	down
chr7	13054480	13054764	diffreps_peak_2705612	284	NM_145819	Mzf1	81	0.000867779	0.0198355	down
chrX	31618481	31618920	diffreps_peak_3233377	439	ENSMUST00000179716	Spin2e	16.4545	1.69522e-05	0.00152816	down
chr8	117132973	117133280	diffreps_peak_3029646	307	NM_021486	Bco1	81	0.000867779	0.0198355	down
chr9	73930596	73930740	diffreps_peak_3138232	144	NM_001081153	Unc13c	91	0.000412071	0.0131196	down
chr8	15910419	15910599	diffreps_peak_2894083	180	NM_053171	Csmd1	131	2.18387e-05	0.00173962	down
chr11	85346161	85346740	diffreps_peak_541297	579	NM_016910	Ppm1d	111	9.42148e-05	0.00482422	down
chr4	129307401	129307940	diffreps_peak_2261295	539	NM_009030	Rbbp4	101	0.000196638	0.00744225	down
chr5	44243361	44243546	diffreps_peak_2351296	185	uc008xiq.1	AK149205	101	0.000196638	0.00744225	down
chr13	120214594	120215238	diffreps_peak_893954	644	uc029sdw.1	D13Ertd608e	111	9.42148e-05	0.00482422	down
chr2	69472345	69472547	diffreps_peak_1729305	202	NM_001081088	Lrp2	101	0.000196638	0.00744225	down
chr11	43901093	43901237	diffreps_peak_487978	144	NM_001284380	Adra1b	161	2.48155e-06	0.000363755	down
chr6	102165241	102165418	diffreps_peak_2627469	177	NM_008779	Cntn3	11	0.000925536	0.0206979	down
chr4	62697661	62697928	diffreps_peak_2172574	267	uc008tfg.1	Rgs3	81	0.000867779	0.0198355	down
chr7	108881241	108881604	diffreps_peak_2835274	363	NM_146306	Olfr518	221	3.34129e-08	1.53925e-05	down
chr17	70518061	70518520	diffreps_peak_1408020	459	uc008dky.1	Dlgap1	81	0.000867779	0.0198355	down
chr6	73087551	73087794	diffreps_peak_2589805	243	NM_001164669	Dnah6	101	0.000196638	0.00744225	down
chr5	137778903	137779180	diffreps_peak_2475467	277	ENSMUST00000031739	Ppp1r35	101	0.000196638	0.00744225	down
chr2	90324171	90324740	diffreps_peak_1757916	569	NM_146265	Olfr1506	111	9.42148e-05	0.00482422	down
chr18	62662107	62662480	diffreps_peak_1523614	373	ENSMUST00000163259	Gm17732	121	4.52945e-05	0.00274518	down
chr18	37481421	37481800	diffreps_peak_1489435	379	NM_053141	Pcdhb16	81	0.000867779	0.0198355	down
chr1	163951212	163951480	diffreps_peak_220460	268	uc007dht.1	Scyl3	91	0.000412071	0.0131196	down
chr1	171949801	171950640	diffreps_peak_231194	839	uc007dph.1	Slamf6	101	0.000196638	0.00744225	down
chr13	45078821	45079080	diffreps_peak_795974	259	ENSMUST00000054395	Gm9817	3.63736	0.000134357	0.00654695	down
chr10	11344101	11344480	diffreps_peak_271906	379	uc007eju.1	Epm2a	81	0.000867779	0.0198355	down
chr6	5264146	5264420	diffreps_peak_2495425	274	ENSMUST00000057792	Pon2	9.57143	3.55654e-05	0.0026792	down
chr10	125227401	125228120	diffreps_peak_425760	719	ENSMUST00000063318	Slc16a7	4.52941	0.000398353	0.0131196	down
chr6	145953428	145953759	diffreps_peak_2685523	331	ENSMUST00000111701	Sspn	121	4.52945e-05	0.00274518	down
chr5	139802601	139803040	diffreps_peak_2477765	439	ENSMUST00000110832	Tmem184a	91	0.000412071	0.0131196	down
chr11	98490331	98490589	diffreps_peak_558129	258	NM_011771	Ikzf3	11	0.000925536	0.0206979	down
chr9	64897821	64898280	diffreps_peak_3125661	459	uc009qci.1	Dennd4a	81	0.000867779	0.0198355	down
chr8	83611621	83611903	diffreps_peak_2988311	282	NM_018808	Dnajb1	111	9.42148e-05	0.00482422	down
chr3	102915155	102915320	diffreps_peak_2013168	165	NM_011516	Sycp1	81	0.000867779	0.0198355	down
chr7	30241701	30241884	diffreps_peak_2731218	183	ENSMUST00000133347	Wdr62	151	5.11318e-06	0.000630392	down
chr5	30060581	30061133	diffreps_peak_2333645	552	NM_021288	Tyms	8.14286	0.000231951	0.00858664	down
chr5	38349861	38350840	diffreps_peak_2343549	979	NM_145559	Slc2a9	121	4.52945e-05	0.00274518	down
chr14	20408468	20408681	diffreps_peak_918908	213	NM_029698	Cfap70	131	2.18387e-05	0.00173962	down
chr11	93859242	93859680	diffreps_peak_552481	438	NM_001013375	Utp18	8.14286	0.000231951	0.00858664	down
chr7	120732901	120733280	diffreps_peak_2850445	379	NM_001164580	BC030336	111	9.42148e-05	0.00482422	down
chr6	116287981	116288168	diffreps_peak_2645964	187	NM_001290338	Zfand4	141	1.05557e-05	0.00099318	down
chr3	123619301	123619501	diffreps_peak_2042078	200	ENSMUST00000132112	Ndst3	101	0.000196638	0.00744225	down
chr17	3414101	3414480	diffreps_peak_1318504	379	NM_011878	Tiam2	81	0.000867779	0.0198355	down
chrX	149120201	149120631	diffreps_peak_3354046	430	NM_011022	Ott	5.83871	0.000565181	0.017238	down
chr15	38294405	38294620	diffreps_peak_1107195	215	NM_013692	Klf10	27.3636	5.12924e-09	3.81186e-06	down
chr12	118232461	118232760	diffreps_peak_737171	299	NM_009239	Sp4	111	9.42148e-05	0.00482422	down
chr2	156567761	156568120	diffreps_peak_1845672	359	NM_026661	Aar2	91	0.000412071	0.0131196	down
chr8	12649061	12649440	diffreps_peak_2890303	379	uc012fzp.1	Tubgcp3	11	0.000925536	0.0206979	down
chr4	4764921	4765120	diffreps_peak_2093575	199	NM_177730	Impad1	101	0.000196638	0.00744225	down
chr2	125691909	125692760	diffreps_peak_1805297	851	uc008mcy.1	Shc4	10.0476	1.89246e-05	0.00167	down
chr17	57107601	57107757	diffreps_peak_1389811	156	NM_009404	Tnfsf9	91	0.000412071	0.0131196	down
chr14	99076681	99077200	diffreps_peak_1022542	519	NM_028315	Dis3	91	0.000412071	0.0131196	down
chr7	101859365	101859520	diffreps_peak_2824760	155	NM_008034	Folr1	101	0.000196638	0.00744225	down
chr8	126963981	126964440	diffreps_peak_3041433	459	uc009nzd.1	Rbm34	131	2.18387e-05	0.00173962	down
chr7	4008761	4009260	diffreps_peak_2691917	499	NM_178611	Lair1	111	9.42148e-05	0.00482422	down
chr2	111983133	111984060	diffreps_peak_1787376	927	NM_146447	Olfr1309	8.61905	0.000124547	0.00615213	down
chr4	118432601	118432953	diffreps_peak_2248065	352	ENSMUST00000006557	Elovl1	91	0.000412071	0.0131196	down
chrX	37530724	37531136	diffreps_peak_3240472	412	NM_001085348	Rhox2e	151	5.11318e-06	0.000630392	down
chr13	107031962	107032680	diffreps_peak_876051	718	ENSMUST00000095459	3830408C21Rik	131	2.18387e-05	0.00173962	down
chr17	44604121	44605040	diffreps_peak_1373745	919	NM_009820	Runx2	101	0.000196638	0.00744225	down
chr11	80032361	80032640	diffreps_peak_534733	279	NM_199196	Suz12	131	2.18387e-05	0.00173962	down
chr1	125872441	125873140	diffreps_peak_168583	699	NM_027677	Gpr39	81	0.000867779	0.0198355	down
chr13	113342369	113342568	diffreps_peak_884453	199	ENSMUST00000136755	BC067074	15.5455	3.3131e-05	0.00254613	down
chr7	55935797	55935958	diffreps_peak_2764551	161	NM_023647	Nipa2	5.39024	0.000212312	0.0079781	down
chr11	99984702	99985140	diffreps_peak_559737	438	NM_001256057	Krtap16-1	9.09524	6.6655e-05	0.00383555	down
chrX	81422573	81422750	diffreps_peak_3283910	177	NM_173435	4930595M18Rik	81	0.000867779	0.0198355	down
chr14	59459093	59459241	diffreps_peak_969825	148	NM_026908	Cab39l	4.90244	0.000644056	0.019461	down
chr6	13867734	13868440	diffreps_peak_2507901	706	ENSMUST00000139231	2610001J05Rik	81	0.000867779	0.0198355	down
chr7	36772621	36773180	diffreps_peak_2739444	559	NM_172298	Tshz3	101	0.000196638	0.00744225	down
chr6	49340781	49341582	diffreps_peak_2557537	801	ENSMUST00000055559	Ccdc126	15.5455	3.3131e-05	0.00254613	down
chr1	63572886	63573221	diffreps_peak_83987	335	ENSMUST00000182642	Adam23	131	2.18387e-05	0.00173962	down
chr5	94383861	94384540	diffreps_peak_2421447	679	ENSMUST00000097477	AA792892	81	0.000867779	0.0198355	down
chr13	25207981	25209140	diffreps_peak_770730	1159	NM_177577	Dcdc2a	151	5.11318e-06	0.000630392	down
chr13	22591899	22592680	diffreps_peak_767317	781	ENSMUST00000074324	Vmn1r205	12.8182	0.000245462	0.00884481	down
chr1	137929781	137930273	diffreps_peak_183925	492	ENSMUST00000054333	A130050O07Rik	101	0.000196638	0.00744225	down
chr1	156399849	156399990	diffreps_peak_210273	141	uc007dci.1	Axdnd1	91	0.000412071	0.0131196	down
chr16	32165379	32165594	diffreps_peak_1228513	215	ENSMUST00000130410	Nrros	91	0.000412071	0.0131196	down
chrY	3371706	3371859	diffreps_peak_3378871	153	NM_001270513	Gm21677	3.74809	2.36551e-06	0.000363755	down
chr9	3027592	3028075	diffreps_peak_3044859	483	ENSMUST00000179982	Gm10717	2.14704	0	0	down
chr11	82890337	82890520	diffreps_peak_537910	183	NM_011235	Rad51d	181	5.8736e-07	0.000128341	down
chr2	124658645	124658819	diffreps_peak_1804058	174	NM_172537	Sema6d	4.71901	1.62885e-08	9.14514e-06	down
chr5	150642521	150642900	diffreps_peak_2490768	379	NM_201369	N4bp2l2	141	1.05557e-05	0.00099318	down
chr14	42466710	42466892	diffreps_peak_947490	182	ENSMUST00000172163	Gm8011	251	3.9315e-09	3.06806e-06	down
chr2	27263841	27264211	diffreps_peak_1670920	370	NM_009500	Vav2	81	0.000867779	0.0198355	down
chr12	101647041	101648680	diffreps_peak_718449	1639	NM_028924	Tc2n	4.09859	0.000144763	0.00699924	down
chr3	129636601	129637560	diffreps_peak_2050638	959	NM_130450	Elovl6	101	0.000196638	0.00744225	down
chr3	75640674	75641440	diffreps_peak_1976663	766	NM_009250	Serpini1	5.07407	8.18417e-07	0.000172075	down
chr1	174213343	174213525	diffreps_peak_234521	182	NM_011465	Spta1	3.14876	0.000163784	0.00744225	down
chr9	106349681	106349891	diffreps_peak_3180918	210	NM_027354	Poc1a	10.5238	1.00445e-05	0.00099318	down
chr7	102123541	102123692	diffreps_peak_2825173	151	NM_001287164	Nup98	91	0.000412071	0.0131196	down
chr11	61521658	61521874	diffreps_peak_510568	216	NM_010148	Epn2	6.48387	0.00017585	0.00744225	down
chr11	61450827	61451034	diffreps_peak_510484	207	uc007jhk.1	Rnf112	141	1.05557e-05	0.00099318	down
chr2	85579761	85580282	diffreps_peak_1750768	521	NM_146437	Olfr996	11	0.000925536	0.0206979	down
chr4	135916566	135916720	diffreps_peak_2269208	154	NM_009924	Cnr2	101	0.000196638	0.00744225	down
chr9	72617321	72617660	diffreps_peak_3136514	339	NM_001033536	Rfx7	101	0.000196638	0.00744225	down
chr7	126387611	126387756	diffreps_peak_2856977	145	NM_010900	Nfatc2ip	81	0.000867779	0.0198355	down
chr14	41998101	41998282	diffreps_peak_946770	181	ENSMUST00000064162	1700024B05Rik	241	8.01666e-09	5.24658e-06	down
chrX	73559863	73560017	diffreps_peak_3275544	154	uc009tma.1	Atp2b3	81	0.000867779	0.0198355	down
chr10	115849342	115849520	diffreps_peak_414125	178	NM_146010	Tspan8	111	9.42148e-05	0.00482422	down
chr9	121783287	121783819	diffreps_peak_3199920	532	NM_028202	Klhl40	3.29008	3.84788e-05	0.00274518	down
chr1	46352814	46353045	diffreps_peak_59718	231	NM_001160386	Dnah7b	81	0.000867779	0.0198355	down
chr10	78043388	78043610	diffreps_peak_364266	222	NM_009646	Aire	81	0.000867779	0.0198355	down
chr14	33379641	33379940	diffreps_peak_935461	299	NM_016700	Mapk8	101	0.000196638	0.00744225	down
chr13	51702201	51702580	diffreps_peak_804295	379	NM_013660	Sema4d	7.66667	0.000430406	0.0134449	down
chr3	58544581	58545068	diffreps_peak_1952596	487	uc008phw.2	Eif2a	121	4.52945e-05	0.00274518	down
chr2	87973706	87974240	diffreps_peak_1754383	534	NM_054091	Olfr74	91	0.000412071	0.0131196	down
chrY	55558241	55558624	diffreps_peak_3432233	383	NM_001017393	Gm21943	13.7273	0.000126088	0.00615213	down
chr5	96714352	96714532	diffreps_peak_2425795	180	NM_175473	Fras1	121	4.52945e-05	0.00274518	down
chr12	66468961	66469480	diffreps_peak_671506	519	NM_207010	Mdga2	101	0.000196638	0.00744225	down
chr5	37391992	37392197	diffreps_peak_2342618	205	NM_145920	Evc2	91	0.000412071	0.0131196	down
chr16	75596513	75596680	diffreps_peak_1289144	167	ENSMUST00000114249	Rbm11	101	0.000196638	0.00744225	down
chr6	95128441	95129020	diffreps_peak_2618415	579	NM_001008785	Kbtbd8	81	0.000867779	0.0198355	down
chr2	120737881	120738480	diffreps_peak_1798725	599	NM_080788	Ttbk2	17.3636	8.66475e-06	0.00099318	down
chr1	59870281	59870740	diffreps_peak_78543	459	NM_007561	Bmpr2	2.76796	7.53849e-05	0.00430406	down
chr1	16584241	16584700	diffreps_peak_19794	459	uc007aju.2	Ube2w	7.66667	0.000430406	0.0134449	down
chr5	139425679	139425940	diffreps_peak_2477441	261	NM_029771	Gper1	15.5455	3.3131e-05	0.00254613	down
chr11	48979038	48979260	diffreps_peak_495033	222	ENSMUST00000141200	9930111J21Rik1	7.77419	1.61812e-05	0.00148864	down
chr14	77024199	77024500	diffreps_peak_991563	301	ENSMUST00000062789	Lacc1	3.96703	3.11385e-05	0.00243394	down
chr3	138092578	138092749	diffreps_peak_2061729	171	NM_008642	Mttp	81	0.000867779	0.0198355	down
chr9	20618117	20618410	diffreps_peak_3070833	293	ENSMUST00000155301	Fbxl12	4.72549	0.00023349	0.00862489	down
chr11	59589501	59589920	diffreps_peak_508046	419	NM_146429	Olfr223	121	4.52945e-05	0.00274518	down
chr1	139733039	139733249	diffreps_peak_186538	210	NM_001029977	Gm4788	6.16129	0.000316022	0.011302	down
chr18	10560861	10561280	diffreps_peak_1451731	419	NM_001083628	Greb1l	81	0.000867779	0.0198355	down
chr6	86432701	86433240	diffreps_peak_2607548	539	NM_011585	Tia1	101	0.000196638	0.00744225	down
chrX	3700621	3701040	diffreps_peak_3204023	419	NM_001085545	Gm14345	81	0.000867779	0.0198355	down
chr5	137465061	137465291	diffreps_peak_2475074	230	NM_011741	Zan	121	4.52945e-05	0.00274518	down
chr2	65930136	65930390	diffreps_peak_1724284	254	ENSMUST00000176109	Csrnp3	81	0.000867779	0.0198355	down
chrX	111122201	111123160	diffreps_peak_3316625	959	NM_026134	Cylc1	81	0.000867779	0.0198355	down
chr11	47988312	47988560	diffreps_peak_493718	248	uc007ioy.1	Sgcd	81	0.000867779	0.0198355	down
chr3	75071631	75071782	diffreps_peak_1975798	151	NM_172515	Zbbx	11.9091	0.000477076	0.0146862	down
chr8	94837961	94838160	diffreps_peak_3001773	199	ENSMUST00000161762	Ciapin1	6.48387	0.00017585	0.00744225	down
chr8	33417221	33417469	diffreps_peak_2917467	248	NM_001098233	Purg	131	2.18387e-05	0.00173962	down
chrY	44980961	44981263	diffreps_peak_3421850	302	ENSMUST00000179570	Gm21783	271	9.47559e-10	9.98051e-07	down
chr15	37924501	37924700	diffreps_peak_1106610	199	NM_199476	Rrm2b	91	0.000412071	0.0131196	down
chr7	127664441	127665660	diffreps_peak_2858707	1219	uc009jwk.1	Bcl7c	101	0.000196638	0.00744225	down
chr6	124769881	124770163	diffreps_peak_2657707	282	NM_001302555	Lrrc23	14.6364	6.4675e-05	0.00377303	down
chr11	36069363	36069625	diffreps_peak_477756	262	NM_011856	Tenm2	101	0.000196638	0.00744225	down
chr14	14772535	14772697	diffreps_peak_910545	162	NM_001033270	Slc4a7	91	0.000412071	0.0131196	down
chr1	74735276	74735460	diffreps_peak_99037	184	NM_024264	Cyp27a1	11	0.000925536	0.0206979	down
chr2	174710301	174710832	diffreps_peak_1865646	531	ENSMUST00000059452	Zfp831	111	9.42148e-05	0.00482422	down
chr7	122128241	122128443	diffreps_peak_2852116	202	NM_001081238	Palb2	121	4.52945e-05	0.00274518	down
chr19	44293675	44293980	diffreps_peak_1615592	305	NM_009128	Scd2	81	0.000867779	0.0198355	down
chr3	158066561	158067060	diffreps_peak_2088290	499	NM_024194	Lrrc40	101	0.000196638	0.00744225	down
chr8	69901880	69902120	diffreps_peak_2968559	240	NM_023312	Ndufa13	101	0.000196638	0.00744225	down
chr6	120482681	120483420	diffreps_peak_2651570	739	NM_008359	Il17ra	7.66667	0.000430406	0.0134449	down
chr11	105396948	105397095	diffreps_peak_566673	147	NM_172568	March10	81	0.000867779	0.0198355	down
chr9	59949041	59949740	diffreps_peak_3120266	699	uc029xbk.1	Nr2e3	141	1.05557e-05	0.00099318	down
chr17	46521561	46521984	diffreps_peak_1375912	423	uc029tie.1	Cul9	121	4.52945e-05	0.00274518	down
chr14	6972787	6972950	diffreps_peak_899873	163	uc007sdu.1	Gm6356	101	0.000196638	0.00744225	down
chr2	58934368	58934509	diffreps_peak_1714353	141	NM_001001178	Ccdc148	12.8182	0.000245462	0.00884481	down
chr9	55602765	55602921	diffreps_peak_3114351	156	NM_001081341	Scaper	16.4545	1.69522e-05	0.00152816	down
chr5	22018851	22019044	diffreps_peak_2323476	193	NM_011261	Reln	501	1.11022e-16	9.22278e-13	down
chr6	116635961	116636480	diffreps_peak_2646445	519	NM_178045	Rassf4	6.48387	0.00017585	0.00744225	down
chr18	64392221	64393500	diffreps_peak_1525614	1279	NM_194268	Onecut2	121	4.52945e-05	0.00274518	down
chr1	86348401	86348800	diffreps_peak_113898	399	NM_010880	Ncl	6.12195	3.87118e-05	0.00274518	down
chr17	24823531	24823727	diffreps_peak_1347428	196	NM_029197	Meiob	321	2.73015e-11	5.54157e-08	down
chr19	32802081	32802820	diffreps_peak_1599590	739	uc008hfq.1	Pten	11.9091	0.000477076	0.0146862	down
chr5	32944922	32945142	diffreps_peak_2337564	220	NM_177786	Depdc5	14.6364	6.4675e-05	0.00377303	down
chr14	79459936	79460520	diffreps_peak_994667	584	NM_018765	Wbp4	81	0.000867779	0.0198355	down
chr17	37313410	37314200	diffreps_peak_1363238	790	NM_001011721	Olfr102	91	0.000412071	0.0131196	down
chr19	8386391	8386560	diffreps_peak_1566372	169	NM_177002	Slc22a30	5.39024	0.000212312	0.0079781	down
chr17	33109181	33109920	diffreps_peak_1357589	739	NM_001024950	Zfp563	4.20988	3.15231e-05	0.00245972	down
chr1	169507243	169507384	diffreps_peak_227780	141	NM_023284	Nuf2	81	0.000867779	0.0198355	down
chr13	23898461	23898860	diffreps_peak_769022	399	NM_177016	Slc17a4	81	0.000867779	0.0198355	down
chr8	46987041	46987211	diffreps_peak_2936082	170	NM_177304	Enpp6	101	0.000196638	0.00744225	down
chr6	25743881	25744260	diffreps_peak_2525258	379	NM_133931	Pot1a	81	0.000867779	0.0198355	down
chr2	112406981	112407518	diffreps_peak_1788046	537	uc008loz.1	Katnbl1	8.61905	0.000124547	0.00615213	down
chr10	42912081	42912231	diffreps_peak_316727	150	NM_172938	Scml4	241	8.01666e-09	5.24658e-06	down
chr14	52020522	52020733	diffreps_peak_960047	211	NM_027248	Zfp219	6.12195	3.87118e-05	0.00274518	down
chr5	22775641	22776640	diffreps_peak_2324426	999	ENSMUST00000179257	Gm21846	151	5.11318e-06	0.000630392	down
chr8	61974034	61974193	diffreps_peak_2957066	159	NM_001293783	Ddx60	14.6364	6.4675e-05	0.00377303	down
chr19	57657054	57657238	diffreps_peak_1633018	184	NM_181415	Atrnl1	81	0.000867779	0.0198355	down
chr7	103937381	103938060	diffreps_peak_2827915	679	NM_147119	Olfr632	131	2.18387e-05	0.00173962	down
chr7	75156606	75156758	diffreps_peak_2788732	152	NM_153579	Sv2b	141	1.05557e-05	0.00099318	down
chr2	88755881	88756520	diffreps_peak_1755532	639	NM_146458	Olfr1199	12.8182	0.000245462	0.00884481	down
chr15	43278501	43278729	diffreps_peak_1114156	228	uc007vpj.1	Eif3e	81	0.000867779	0.0198355	down
chr15	83350080	83350247	diffreps_peak_1166160	167	NM_025445	Arfgap3	81	0.000867779	0.0198355	down
chr1	189851901	189852463	diffreps_peak_253719	562	uc007eat.1	Ptpn14	11	0.000925536	0.0206979	down
chr17	23459701	23460580	diffreps_peak_1345862	879	NM_001104581	Vmn2r117	101	0.000196638	0.00744225	down
chr1	158691041	158691740	diffreps_peak_213233	699	NM_007495	Astn1	141	1.05557e-05	0.00099318	down
chr11	76728121	76728760	diffreps_peak_530165	639	NM_016810	Gosr1	151	5.11318e-06	0.000630392	down
chr11	115037615	115037769	diffreps_peak_578603	154	uc007mgh.2	Gm11710	191	2.86358e-07	7.91541e-05	down
chr8	70255521	70255980	diffreps_peak_2969045	459	uc009lzn.1	Sugp2	8.14286	0.000231951	0.00858664	down
chr10	40934476	40934656	diffreps_peak_314268	180	NM_031877	Wasf1	141	1.05557e-05	0.00099318	down
chr6	112664350	112665100	diffreps_peak_2641628	750	uc009deg.2	Rad18	8.14286	0.000231951	0.00858664	down
chr19	33511356	33511649	diffreps_peak_1600530	293	ENSMUST00000143522	Lipo4	151	5.11318e-06	0.000630392	down
chr7	35120041	35120420	diffreps_peak_2737748	379	NM_007678	Cebpa	11	0.000925536	0.0206979	down
chr1	9921621	9922160	diffreps_peak_10408	539	uc007agz.1	Mcmdc2	81	0.000867779	0.0198355	down
chr4	55014682	55014847	diffreps_peak_2162588	165	NM_172867	Zfp462	231	1.63595e-08	9.14514e-06	down
chr8	5104806	5105020	diffreps_peak_2881345	214	NM_011388	Slc10a2	5.63415	0.000120948	0.006114	down
chr17	17379637	17380020	diffreps_peak_1336593	383	uc008apf.1	Riok2	121	4.52945e-05	0.00274518	down
chr2	120698261	120698780	diffreps_peak_1798635	519	uc012cch.1	AK087617	3.97297	4.1335e-06	0.000578969	down
chrX	154986501	154987176	diffreps_peak_3360630	675	NM_020020	Magea8	101	0.000196638	0.00744225	down
chr13	49592055	49592360	diffreps_peak_801938	305	NM_012050	Omd	4.90244	0.000644056	0.019461	down
chr8	119876296	119876900	diffreps_peak_3033505	604	NM_146219	Klhl36	6.12195	3.87118e-05	0.00274518	down
chr15	102001416	102001625	diffreps_peak_1188056	209	NM_031170	Krt8	141	1.05557e-05	0.00099318	down
chr4	73626781	73627029	diffreps_peak_2187475	248	NM_001277487	LOC101055863	6.77465	4.68134e-09	3.56654e-06	down
chr12	87308781	87309440	diffreps_peak_699500	659	NM_011479	Sptlc2	5.83871	0.000565181	0.017238	down
chr12	4937386	4937538	diffreps_peak_589619	152	NM_001099628	Atad2b	5.50549	2.10599e-08	1.1327e-05	down
chr2	27009381	27009628	diffreps_peak_1670682	247	ENSMUST00000102891	Adamts13	101	0.000196638	0.00744225	down
chr10	112060188	112060340	diffreps_peak_409035	152	NM_027018	Glipr1l1	121	4.52945e-05	0.00274518	down
chr19	8896221	8896600	diffreps_peak_1567074	379	NM_176843	Ints5	81	0.000867779	0.0198355	down
chr2	119963741	119964020	diffreps_peak_1797472	279	NM_013720	Mga	2.34328	0.000819705	0.0198355	down
chr7	64223761	64224836	diffreps_peak_2775548	1075	NM_018752	Trpm1	141	1.05557e-05	0.00099318	down
chr11	58329221	58329840	diffreps_peak_506512	619	ENSMUST00000065533	Gm9900	30.0909	6.68326e-10	7.70605e-07	down
chr6	133849881	133850105	diffreps_peak_2670097	224	NM_010594	Kap	81	0.000867779	0.0198355	down
chr9	72339821	72341105	diffreps_peak_3136099	1284	uc009qpo.1	Zfp280d	4.92157	0.000136115	0.00661684	down
chr13	120045472	120045665	diffreps_peak_893717	193	NM_001302966	Gm21188	7.19048	0.000795439	0.0198355	down
chr7	106790461	106790999	diffreps_peak_2832320	538	NM_001011862	Olfr699	121	4.52945e-05	0.00274518	down
chr9	39613543	39614040	diffreps_peak_3095509	497	ENSMUST00000050807	Olfr148	81	0.000867779	0.0198355	down
chr7	47427201	47427497	diffreps_peak_2753043	296	NM_001172588	Mrgpra2a	11	3.39217e-08	1.55522e-05	down
chr11	50293956	50294400	diffreps_peak_497015	444	NM_007597	Canx	11	0.000925536	0.0206979	down
chr12	83957723	83957904	diffreps_peak_695240	181	ENSMUST00000164935	Gm17673	101	0.000196638	0.00744225	down
chr4	52970961	52971567	diffreps_peak_2159884	606	NM_146607	Olfr270	9.70968	4.11053e-07	0.000107538	down
chr5	143179485	143179642	diffreps_peak_2481429	157	NM_021326	Rbak	11.9091	0.000477076	0.0146862	down
chr14	8215701	8216108	diffreps_peak_901611	407	uc007sex.2	Kctd6	211	6.83061e-08	2.70759e-05	down
chr19	46762761	46763140	diffreps_peak_1618876	379	NM_033569	Cnnm2	5.90196	8.54374e-06	0.00099318	down
chr16	49764641	49765126	diffreps_peak_1253104	485	NM_028680	Ift57	101	0.000196638	0.00744225	down
chr5	88526381	88526640	diffreps_peak_2412902	259	ENSMUST00000164073	Igj	151	5.11318e-06	0.000630392	down
chr11	51655201	51655900	diffreps_peak_498542	699	uc007iuf.1	D930048N14Rik	81	0.000867779	0.0198355	down
chr9	32422203	32422360	diffreps_peak_3085661	157	NM_008026	Fli1	121	4.52945e-05	0.00274518	down
chr5	30058199	30058780	diffreps_peak_2333642	581	NM_021288	Tyms	101	0.000196638	0.00744225	down
chr1	65105284	65105750	diffreps_peak_85970	466	NM_001285882	D630023F18Rik	211	6.83061e-08	2.70759e-05	down
chr11	104751832	104751976	diffreps_peak_565800	144	ENSMUST00000148007	Gm11639	4.93443	2.92463e-05	0.0023071	down
chr5	35079030	35079320	diffreps_peak_2340368	290	NM_172708	Dok7	4.40659	4.15835e-06	0.000581907	down
chr15	66614261	66615200	diffreps_peak_1146277	939	uc007wam.1	Phf20l1	4.51145	1.69895e-08	9.45358e-06	down
chr13	104631421	104631738	diffreps_peak_872692	317	NM_026072	Cwc27	2.20735	2.47905e-05	0.00197207	down
chr12	84648476	84649000	diffreps_peak_696198	524	NM_001033776	Vrtn	131	2.18387e-05	0.00173962	down
chr18	89009281	89009454	diffreps_peak_1556611	173	NM_175542	Rttn	4.90244	0.000644056	0.019461	down
chr5	135965570	135965880	diffreps_peak_2473313	310	NM_001160366	Ssc4d	111	9.42148e-05	0.00482422	down
chrX	150398061	150398916	diffreps_peak_3355517	855	NM_001164683	Tmem29	91	0.000412071	0.0131196	down
chr18	68407481	68408060	diffreps_peak_1530941	579	NM_008560	Mc2r	81	0.000867779	0.0198355	down
chr7	105024024	105024740	diffreps_peak_2829512	716	NM_001011848	Olfr675	111	9.42148e-05	0.00482422	down
chr9	78064348	78064720	diffreps_peak_3143779	372	NM_008103	Gcm1	81	0.000867779	0.0198355	down
chr7	114743693	114743940	diffreps_peak_2843292	247	ENSMUST00000161800	Insc	121	4.52945e-05	0.00274518	down
chr7	11669721	11670519	diffreps_peak_2703500	798	NM_145843	Vmn1r72	131	2.18387e-05	0.00173962	down
chr3	69150561	69150737	diffreps_peak_1967282	176	uc008pmf.1	Gm1647	141	1.05557e-05	0.00099318	down
chr14	5053500	5053684	diffreps_peak_897067	184	NM_175393	4930555G01Rik	8.41935	4.80855e-06	0.000630392	down
chr13	8960681	8960935	diffreps_peak_747688	254	NM_177197	Idi2	141	1.05557e-05	0.00099318	down
chr17	13356340	13356556	diffreps_peak_1331141	216	NM_001167578	Tcp10c	181	5.8736e-07	0.000128341	down
chr4	126338321	126339060	diffreps_peak_2257865	739	ENSMUST00000069097	Ago3	4.09859	0.000144763	0.00699924	down
chr14	34268421	34268760	diffreps_peak_936388	339	NM_029389	Fam35a	81	0.000867779	0.0198355	down
chr15	78604859	78605520	diffreps_peak_1160468	661	uc007wps.2	Cyth4	12.8182	0.000245462	0.00884481	down
chrX	138914429	138914760	diffreps_peak_3344088	331	NM_013724	Nrk	81	0.000867779	0.0198355	down
chr7	20374492	20375410	diffreps_peak_2716240	918	NM_001166713	Gm5728	2.77936	7.24761e-07	0.000156663	down
chr10	62928781	62929540	diffreps_peak_344094	759	uc029qye.1	Slc25a16	91	0.000412071	0.0131196	down
chr5	142507790	142507940	diffreps_peak_2480574	150	uc009aiv.2	Radil	81	0.000867779	0.0198355	down
chr7	7474601	7474901	diffreps_peak_2696813	300	NM_001105063	Vmn2r32	4.90244	0.000644056	0.019461	down
chr5	105814621	105815215	diffreps_peak_2437584	594	NM_001122768	Lrrc8d	101	0.000196638	0.00744225	down
chr8	79674061	79674380	diffreps_peak_2982564	319	NM_001081164	Otud4	9.09524	6.6655e-05	0.00383555	down
chrX	106577841	106578865	diffreps_peak_3311692	1024	NM_021476	Cysltr1	4.90244	0.000644056	0.019461	down
chr7	8194481	8195129	diffreps_peak_2698146	648	NM_009493	Vmn2r42	111	9.42148e-05	0.00482422	down
chr16	36793541	36793926	diffreps_peak_1234793	385	NM_134111	Eaf2	7.19048	0.000795439	0.0198355	down
chr11	73780425	73780589	diffreps_peak_526050	164	NM_147009	Olfr389	7.77419	1.61812e-05	0.00148864	down
chr2	150680698	150680860	diffreps_peak_1838254	162	ENSMUST00000046095	Vsx1	13.8571	1.12636e-07	4.21013e-05	down
chr7	106971367	106971680	diffreps_peak_2832599	313	NM_147035	Olfr711	15.5455	3.3131e-05	0.00254613	down
chr1	175059121	175059560	diffreps_peak_235550	439	NM_011880	Rgs7	91	0.000412071	0.0131196	down
chr7	35048841	35049260	diffreps_peak_2737669	419	NM_009884	Cebpg	101	0.000196638	0.00744225	down
chr11	75999921	76000266	diffreps_peak_529266	345	NM_198637	1700016K19Rik	4.93443	2.92463e-05	0.0023071	down
chr4	99878085	99878283	diffreps_peak_2223152	198	NM_145549	Efcab7	8.74194	2.60996e-06	0.000379333	down
chr17	47867281	47867660	diffreps_peak_1377793	379	NM_028767	Foxp4	11	0.000925536	0.0206979	down
chr11	43776041	43776459	diffreps_peak_487784	418	NM_007416	Adra1b	141	1.05557e-05	0.00099318	down
chrX	7874721	7875200	diffreps_peak_3208430	479	NM_138604	Otud5	7.12903	5.37479e-05	0.00320504	down
chr9	64985858	64986080	diffreps_peak_3125784	222	NM_175153	Vwa9	14.6364	6.4675e-05	0.00377303	down
chr1	174834661	174835240	diffreps_peak_235315	579	NM_011825	Grem2	131	2.18387e-05	0.00173962	down
chr10	34095897	34096240	diffreps_peak_304177	343	NM_178908	Fam26e	81	0.000867779	0.0198355	down
chrY	10534201	10534428	diffreps_peak_3385780	227	ENSMUST00000179665	Gm20737	9.09524	6.6655e-05	0.00383555	down
chr11	83773661	83774160	diffreps_peak_539236	499	uc007kpt.1	Heatr6	81	0.000867779	0.0198355	down
chr14	41486217	41486402	diffreps_peak_946047	185	ENSMUST00000169361	Gm3486	171	1.20639e-06	0.000223055	down
chr4	126491741	126492120	diffreps_peak_2258155	379	NM_153177	Ago4	11.9091	0.000477076	0.0146862	down
chr8	79776761	79777200	diffreps_peak_2982767	439	NM_026904	Anapc10	11.9091	0.000477076	0.0146862	down
chr3	36166081	36166760	diffreps_peak_1922261	679	NM_001101478	D3Ertd254e	11.9091	0.000477076	0.0146862	down
chr18	58065700	58065960	diffreps_peak_1517469	260	uc008ezo.1	Fbn2	141	1.05557e-05	0.00099318	down
chr5	30202956	30203133	diffreps_peak_2333864	177	NM_001014394	Adgrf3	101	0.000196638	0.00744225	down
chr4	98520742	98520920	diffreps_peak_2221605	178	NM_172696	Inadl	13.381	2.15033e-07	6.57145e-05	down
chr1	158834749	158834900	diffreps_peak_213372	151	NM_001085376	Pappa2	81	0.000867779	0.0198355	down
chr7	24175441	24175880	diffreps_peak_2723411	439	uc009foy.1	Zfp114	81	0.000867779	0.0198355	down
chr2	3413360	3413506	diffreps_peak_1638171	146	ENSMUST00000115084	Meig1	81	0.000867779	0.0198355	down
chr1	134458521	134458666	diffreps_peak_179714	145	NM_153128	Klhl12	171	1.20639e-06	0.000223055	down
chr13	76065321	76065504	diffreps_peak_832741	183	NM_029847	Arsk	81	0.000867779	0.0198355	down
chr5	65166970	65167400	diffreps_peak_2380298	430	NM_175174	Klhl5	12.8182	0.000245462	0.00884481	down
chr8	126389082	126389260	diffreps_peak_3040796	178	NM_175434	Slc35f3	231	1.63595e-08	9.14514e-06	down
chr7	131342717	131343160	diffreps_peak_2863178	443	NM_026655	2310057M21Rik	121	4.52945e-05	0.00274518	down
chr15	36485321	36485720	diffreps_peak_1104994	399	uc007vmu.2	Ankrd46	3.95082	0.000672163	0.0198355	down
chr6	48764463	48764680	diffreps_peak_2556912	217	NM_031247	Gimap3	81	0.000867779	0.0198355	down
chr2	154309345	154309625	diffreps_peak_1842357	280	NM_001025574	Bpifb9b	11	0.000925536	0.0206979	down
chr8	84253862	84254087	diffreps_peak_2989164	225	NM_026423	Mri1	4.11475	0.000404168	0.0131196	down
chr1	74566961	74567180	diffreps_peak_98782	219	NM_029888	Zfp142	121	4.52945e-05	0.00274518	down
chr9	20026958	20027620	diffreps_peak_3069956	662	NM_146558	Olfr866	91	0.000412071	0.0131196	down
chr2	14739598	14739760	diffreps_peak_1653670	162	uc029tvu.1	Cacnb2	12.8182	0.000245462	0.00884481	down
chr2	18211021	18211320	diffreps_peak_1658832	299	NM_010804	Mllt10	11	0.000925536	0.0206979	down
chr11	60521801	60521986	diffreps_peak_509319	185	uc007jgc.1	Myo15	81	0.000867779	0.0198355	down
chr17	31607361	31607693	diffreps_peak_1355687	332	NM_016670	Pknox1	81	0.000867779	0.0198355	down
chr2	93452524	93452683	diffreps_peak_1762041	159	ENSMUST00000145553	Cd82	101	0.000196638	0.00744225	down
chr7	38447801	38448346	diffreps_peak_2741249	545	ENSMUST00000031488	Gm6605	101	0.000196638	0.00744225	down
chr9	15915181	15915621	diffreps_peak_3063892	440	NM_001080814	Fat3	81	0.000867779	0.0198355	down
chr11	50088381	50089260	diffreps_peak_496710	879	uc007irk.1	Rnf130	8.14286	0.000231951	0.00858664	down
chr8	125887221	125887720	diffreps_peak_3040288	499	NM_175561	Pcnxl2	141	1.05557e-05	0.00099318	down
chr1	170921517	170921784	diffreps_peak_229766	267	NM_145141	Fcrla	111	9.42148e-05	0.00482422	down
chr2	175185461	175185723	diffreps_peak_1866353	262	NM_001177480	Gm14391	131	2.18387e-05	0.00173962	down
chrX	77761541	77762180	diffreps_peak_3279984	639	ENSMUST00000036333	Prkx	14.6364	6.4675e-05	0.00377303	down
chr11	58307068	58307256	diffreps_peak_506467	188	NM_182996	Zfp692	111	9.42148e-05	0.00482422	down
chr2	86162281	86162700	diffreps_peak_1751662	419	NM_146577	Olfr1043	81	0.000867779	0.0198355	down
chr13	119492921	119493200	diffreps_peak_893077	279	ENSMUST00000177361	Gm7120	4.92157	0.000136115	0.00661684	down
chr4	85100713	85100899	diffreps_peak_2203462	186	NM_175275	Cntln	101	0.000196638	0.00744225	down
chr12	104768201	104769080	diffreps_peak_721927	879	NM_053155	Clmn	91	0.000412071	0.0131196	down
chr5	9461321	9461500	diffreps_peak_2304306	179	NM_172706	9330182L06Rik	111	9.42148e-05	0.00482422	down
chr9	38697428	38697960	diffreps_peak_3094166	532	NM_146440	Olfr919	121	4.52945e-05	0.00274518	down
chrX	9437901	9438343	diffreps_peak_3209866	442	NM_007807	Cybb	12.8182	0.000245462	0.00884481	down
chr10	10741435	10741604	diffreps_peak_270729	169	NM_016976	Grm1	2.90083	0.000607099	0.0184713	down
chr1	37063433	37063649	diffreps_peak_47805	216	uc007are.1	Vwa3b	91	0.000412071	0.0131196	down
chr1	66626427	66626580	diffreps_peak_88072	153	NM_175510	Unc80	6.68627	8.70776e-07	0.000182389	down
chr1	74549181	74549404	diffreps_peak_98748	223	ENSMUST00000067916	Plcd4	101	0.000196638	0.00744225	down
chrX	89754081	89755040	diffreps_peak_3294352	959	NM_001085511	4932429P05Rik	91	0.000412071	0.0131196	down
chr4	11958821	11959460	diffreps_peak_2103071	639	NM_001033453	Pdp1	7.19048	0.000795439	0.0198355	down
chr11	61141260	61141491	diffreps_peak_510160	231	NM_021349	Tnfrsf13b	171	1.20639e-06	0.000223055	down
chr5	30659521	30659731	diffreps_peak_2334311	210	ENSMUST00000062962	Slc35f6	9.09524	6.6655e-05	0.00383555	down
chr7	92447541	92448080	diffreps_peak_2811988	539	NM_011807	Dlg2	101	0.000196638	0.00744225	down
chr19	5349261	5349574	diffreps_peak_1562327	313	NM_028623	Cst6	81	0.000867779	0.0198355	down
chr18	44108055	44108260	diffreps_peak_1498737	205	NM_030061	Spink12	81	0.000867779	0.0198355	down
chr14	14175094	14175820	diffreps_peak_909670	726	ENSMUST00000035250	Olfr720	221	3.34129e-08	1.53925e-05	down
chr2	132870341	132870903	diffreps_peak_1814675	562	NM_177303	Lrrn4	131	2.18387e-05	0.00173962	down
chr8	43650308	43651240	diffreps_peak_2931587	932	NM_145745	Adam34	14.6364	6.4675e-05	0.00377303	down
chr3	138383010	138383152	diffreps_peak_2062085	142	uc008rni.1	Adh6-ps1	111	9.42148e-05	0.00482422	down
chr7	47077941	47078420	diffreps_peak_2752611	479	NM_013643	Ptpn5	81	0.000867779	0.0198355	down
chr3	92221901	92222491	diffreps_peak_1999103	590	NM_011468	Sprr2a1	11.9091	0.000477076	0.0146862	down
chr5	93172201	93172400	diffreps_peak_2419133	199	NM_001009818	Sept11	81	0.000867779	0.0198355	down
chr12	85267021	85267240	diffreps_peak_696979	219	NM_175337	Mlh3	7.19048	0.000795439	0.0198355	down
chr3	134932541	134933000	diffreps_peak_2057227	459	NM_021382	Tacr3	141	1.05557e-05	0.00099318	down
chr4	34049881	34050191	diffreps_peak_2134123	310	ENSMUST00000029927	Spaca1	131	2.18387e-05	0.00173962	down
chr18	61133851	61134061	diffreps_peak_1521459	210	NM_134134	Hmgxb3	101	0.000196638	0.00744225	down
chr6	28260443	28260800	diffreps_peak_2528787	357	ENSMUST00000143099	6530409C15Rik	5.31373	4.55733e-05	0.00275484	down
chr18	78178478	78179100	diffreps_peak_1542971	622	NM_001110273	Slc14a2	81	0.000867779	0.0198355	down
chr9	62811081	62811440	diffreps_peak_3123179	359	NM_010193	Fem1b	9.57143	3.55654e-05	0.0026792	down
chrX	31962641	31962821	diffreps_peak_3233726	180	NM_029106	Spin2-ps1	241	8.01666e-09	5.24658e-06	down
chr3	82106796	82107180	diffreps_peak_1985749	384	uc008pov.2	Gucy1a3	81	0.000867779	0.0198355	down
chr9	66775701	66776120	diffreps_peak_3128252	419	NM_177583	Aph1b	131	2.18387e-05	0.00173962	down
chr18	46586101	46586560	diffreps_peak_1502482	459	NM_025698	Tmed7	3.74725	8.29426e-05	0.00471253	down
chr7	35396212	35396800	diffreps_peak_2738078	588	ENSMUST00000032704	C230052I12Rik	5.14634	0.000370802	0.0131196	down
chr1	40022704	40022854	diffreps_peak_51290	150	NM_008696	Map4k4	3.30769	0.000552503	0.0169651	down
chr14	52844981	52845369	diffreps_peak_961327	388	uc007tqb.1	M38680	131	2.18387e-05	0.00173962	down
chr14	41643206	41643391	diffreps_peak_946317	185	ENSMUST00000111869	Gm3676	91	0.000412071	0.0131196	down
chr1	156288227	156288381	diffreps_peak_210133	154	NM_001134741	Tdrd5	81	0.000867779	0.0198355	down
chr9	19537141	19537860	diffreps_peak_3069167	719	NM_146906	Olfr853	161	2.48155e-06	0.000363755	down
chr17	58305497	58305716	diffreps_peak_1391522	219	NM_001081653	Cntnap5c	81	0.000867779	0.0198355	down
chr1	129951389	129951568	diffreps_peak_174084	179	NM_172485	Thsd7b	121	4.52945e-05	0.00274518	down
chr2	164635141	164635468	diffreps_peak_1854875	327	NM_001012723	Wfdc16	81	0.000867779	0.0198355	down
chr4	112728816	112728987	diffreps_peak_2239744	171	NM_177668	Skint10	3.71605	0.000230375	0.00858664	down
chrX	106839301	106839720	diffreps_peak_3311981	419	NM_199468	Zcchc5	14.6364	6.4675e-05	0.00377303	down
chrX	8175710	8176120	diffreps_peak_3208710	410	NM_172478	Tbc1d25	8.14286	0.000231951	0.00858664	down
chr14	16547661	16548100	diffreps_peak_913350	439	uc007shg.2	Rarb	131	2.18387e-05	0.00173962	down
chr9	102591721	102592160	diffreps_peak_3176508	439	uc009rfs.1	Cep63	81	0.000867779	0.0198355	down
chr7	100313205	100313365	diffreps_peak_2822558	160	NM_177161	P4ha3	12.8182	0.000245462	0.00884481	down
chr3	103131661	103132331	diffreps_peak_2013451	670	NM_177857	Dennd2c	121	4.52945e-05	0.00274518	down
chr4	126910841	126911002	diffreps_peak_2258776	161	NM_001114399	Zmym4	13.381	2.15033e-07	6.57145e-05	down
chr17	13376186	13376340	diffreps_peak_1331185	154	NM_001167578	Tcp10c	9.06452	1.41289e-06	0.000258515	down
chr6	97287401	97287800	diffreps_peak_2621124	399	NM_145148	Frmd4b	3.27723	0.000316751	0.0113224	down
chr9	105032744	105032920	diffreps_peak_3179399	176	NM_028719	Cpne4	131	2.18387e-05	0.00173962	down
chr11	78342261	78342640	diffreps_peak_532652	379	NM_201406	Pigs	101	0.000196638	0.00744225	down
chr5	114610961	114611340	diffreps_peak_2448474	379	NM_001004180	Fam222a	81	0.000867779	0.0198355	down
chrX	7614828	7614989	diffreps_peak_3208114	161	NM_019582	Cacna1f	81	0.000867779	0.0198355	down
chr3	108581006	108581160	diffreps_peak_2020953	154	NM_025444	Taf13	91	0.000412071	0.0131196	down
chr4	152122898	152123580	diffreps_peak_2290453	682	uc008vzu.1	Espn	91	0.000412071	0.0131196	down
chr9	110422271	110422560	diffreps_peak_3186221	289	NM_008694	Ngp	81	0.000867779	0.0198355	down
chr6	128662384	128662532	diffreps_peak_2662306	148	NM_053165	Clec2h	121	4.52945e-05	0.00274518	down
chr3	96800301	96800619	diffreps_peak_2005435	318	NM_018767	Cd160	101	0.000196638	0.00744225	down
chrX	53751509	53751856	diffreps_peak_3256214	347	NM_001200013	1700013H16Rik	14.3333	5.89155e-08	2.54829e-05	down
chr3	64556007	64556800	diffreps_peak_1961379	793	NM_001104619	Vmn2r6	231	1.63595e-08	9.14514e-06	down
chr11	110513501	110513641	diffreps_peak_573986	140	ENSMUST00000020949	Map2k6	21.9091	2.98382e-07	8.11361e-05	down
chr14	43290261	43290417	diffreps_peak_948590	156	ENSMUST00000163655	Gm8127	131	2.18387e-05	0.00173962	down
chr2	13446945	13447090	diffreps_peak_1651661	145	NM_001081084	Cubn	5.83871	0.000565181	0.017238	down
chr9	44793861	44794220	diffreps_peak_3101454	359	NM_027865	Tmem25	121	4.52945e-05	0.00274518	down
chr10	69787455	69787604	diffreps_peak_354053	149	ENSMUST00000183240	Ank3	101	0.000196638	0.00744225	down
chr11	11280241	11282060	diffreps_peak_443718	1819	NM_015785	Zpbp	15.5455	3.3131e-05	0.00254613	down
chr5	137421812	137421954	diffreps_peak_2475029	142	NM_011741	Zan	81	0.000867779	0.0198355	down
chr1	121510361	121510723	diffreps_peak_162921	362	NM_010483	Htr5b	91	0.000412071	0.0131196	down
chr7	92829525	92829680	diffreps_peak_2812545	155	NM_029494	Rab30	121	4.52945e-05	0.00274518	down
chr3	105727921	105728280	diffreps_peak_2017084	359	NM_145541	Rap1a	131	2.18387e-05	0.00173962	down
chr9	65436987	65437197	diffreps_peak_3126385	210	NM_027134	Mtfmt	81	0.000867779	0.0198355	down
chr2	158318041	158318613	diffreps_peak_1847693	572	uc008npy.1	Lbp	131	2.18387e-05	0.00173962	down
chr10	62807081	62807720	diffreps_peak_343929	639	NM_027384	Tet1	101	0.000196638	0.00744225	down
chr6	123281788	123282040	diffreps_peak_2655410	252	NM_019948	Clec4e	91	0.000412071	0.0131196	down
chr13	104297161	104297526	diffreps_peak_872217	365	NM_001081020	Adamts6	8.09677	8.83423e-06	0.00099318	down
chr8	95721221	95721500	diffreps_peak_3002757	279	uc009myy.1	Cnot1	7.19048	0.000795439	0.0198355	down
chr6	37530172	37530337	diffreps_peak_2541441	165	NM_145364	Akr1d1	81	0.000867779	0.0198355	down
chr1	80758325	80758553	diffreps_peak_106155	228	NM_175291	Dock10	101	0.000196638	0.00744225	down
chr4	139299001	139299460	diffreps_peak_2273220	459	ENSMUST00000105801	Pqlc2	101	0.000196638	0.00744225	down
chr17	36943181	36943450	diffreps_peak_1362775	269	NM_001099632	Rnf39	101	0.000196638	0.00744225	down
chr1	139523372	139523560	diffreps_peak_186193	188	NM_031164	F13b	101	0.000196638	0.00744225	down
chr18	53220681	53220860	diffreps_peak_1511636	179	NM_026386	Snx2	18.2727	4.42453e-06	0.000606132	down
chr1	12848094	12848237	diffreps_peak_14834	143	NM_172294	Sulf1	12.8182	0.000245462	0.00884481	down
chr13	30856653	30856795	diffreps_peak_778329	142	NM_025588	Exoc2	3.46914	0.000602658	0.0183451	down
chr7	127558641	127558840	diffreps_peak_2858567	199	NM_001304266	Srcap	4.72549	0.00023349	0.00862489	down
chr10	52090945	52091114	diffreps_peak_329949	169	NM_011282	Ros1	101	0.000196638	0.00744225	down
chr18	37445061	37445560	diffreps_peak_1489372	499	NM_053138	Pcdhb13	91	0.000412071	0.0131196	down
chrY	75741322	75741544	diffreps_peak_3450487	222	NM_001037748	Gm20736	81	0.000867779	0.0198355	down
chr13	67967881	67968500	diffreps_peak_823324	619	uc007rbv.1	AK139503	81	0.000867779	0.0198355	down
chr2	121867704	121867856	diffreps_peak_1800336	152	NM_001205371	Casc4	131	2.18387e-05	0.00173962	down
chr7	89808661	89809060	diffreps_peak_2808345	399	uc009igc.1	Me3	91	0.000412071	0.0131196	down
chr8	13389701	13389865	diffreps_peak_2891278	164	NM_009724	Atp4b	81	0.000867779	0.0198355	down
chr8	31260241	31261924	diffreps_peak_2914611	1683	NM_001012517	Fut10	141	1.05557e-05	0.00099318	down
chr14	30975222	30975372	diffreps_peak_932410	150	NM_011849	Nek4	161	2.48155e-06	0.000363755	down
chr14	31311626	31311788	diffreps_peak_932936	162	NM_001033668	Dnah1	81	0.000867779	0.0198355	down
chr3	87368448	87368740	diffreps_peak_1992309	292	NM_009690	Cd5l	101	0.000196638	0.00744225	down
chr11	46238621	46239320	diffreps_peak_491089	699	NM_177075	Fndc9	8.61905	0.000124547	0.00615213	down
chr15	77735088	77735960	diffreps_peak_1159603	872	NM_173743	Apol9b	121	4.52945e-05	0.00274518	down
chr4	64020143	64020320	diffreps_peak_2173897	177	NM_011607	Tnc	111	9.42148e-05	0.00482422	down
chr3	15832925	15833180	diffreps_peak_1893784	255	NM_001173459	LOC100038947	9.06452	1.41289e-06	0.000258515	down
chr1	44110734	44110944	diffreps_peak_56263	210	NM_023645	Kdelc1	2.90083	0.000607099	0.0184713	down
chr8	104357697	104357874	diffreps_peak_3014392	177	NM_153582	Cmtm4	121	4.52945e-05	0.00274518	down
chr6	88504401	88504660	diffreps_peak_2610025	259	NM_016906	Sec61a1	101	0.000196638	0.00744225	down
chr15	10490881	10491380	diffreps_peak_1068857	499	uc007vgi.1	Rad1	81	0.000867779	0.0198355	down
chr4	156010921	156011700	diffreps_peak_2294442	779	NM_011341	Sdf4	3.44275	1.54434e-05	0.00143031	down
chr2	109694408	109694621	diffreps_peak_1784094	213	NM_001285417	Bdnf	4.33333	1.89414e-05	0.00167	down
chr5	145247161	145247306	diffreps_peak_2483965	145	NM_028298	Zfp655	4.11475	0.000404168	0.0131196	down
chr19	39087566	39087754	diffreps_peak_1608657	188	NM_028191	Cyp2c65	81	0.000867779	0.0198355	down
chr13	89709947	89710180	diffreps_peak_853184	233	NM_172955	Vcan	101	0.000196638	0.00744225	down
chr14	118482691	118483060	diffreps_peak_1049398	369	NM_001033336	Abcc4	91	0.000412071	0.0131196	down
chr19	53330445	53330600	diffreps_peak_1627287	155	NM_001008543	Mxi1	121	4.52945e-05	0.00274518	down
chr17	12062961	12063320	diffreps_peak_1329480	359	NM_016694	Park2	81	0.000867779	0.0198355	down
chr9	95910478	95910657	diffreps_peak_3168377	179	NM_019864	Atr	101	0.000196638	0.00744225	down
chr9	109090841	109091005	diffreps_peak_3184455	164	NM_025689	Ccdc51	11	0.000925536	0.0206979	down
chr18	10755503	10755699	diffreps_peak_1452025	196	uc008ebb.1	Mib1	7.77419	1.61812e-05	0.00148864	down
chr5	142888061	142888460	diffreps_peak_2481023	399	uc009ajj.1	Fbxl18	81	0.000867779	0.0198355	down
[truncated: 2,603 more rows]
