# Supplementary material for: PIWI‐Interacting RNA HAAPIR Regulates Cardiomyocyte Death After Myocardial Infarction by Promoting NAT10‐Mediated ac4C Acetylation of Tfec mRNA
Source: Adv Sci (Weinh). 2022 Feb 9;9(8):2106058. doi: 10.1002/advs.202106058 (PMC8922123; doi:10.1002/advs.202106058)
Supplement: Supplementary file 3 — Supplemental Table 2 [file ADVS-9-2106058-s002.xlsx]

## Sheet: up.KO_vs_WT
Supplementary Table 2. List of differentially expressed mRNAs in HAAPIR knockout heart compared to WT heart.
gene	gene_id	biotype	strand	locus	Fold change	Regulation
Scml2	ENSMUSG00000000037	protein_coding	+	chrX:161117192-161258213	inf	up
Axin2	ENSMUSG00000000142	protein_coding	+	chr11:108920348-108950783	2.65647	up
Pih1d2	ENSMUSG00000000167	protein_coding	+	chr9:50603900-50625000	inf	up
Tspan32	ENSMUSG00000000244	protein_coding	+	chr7:142988968-143019644	inf	up
Cdh4	ENSMUSG00000000305	protein_coding	+	chr2:179442430-179899373	3.31378	up
Ckmt1	ENSMUSG00000000308	protein_coding	+	chr2:121357713-121387168	inf	up
Mx1	ENSMUSG00000000386	protein_coding	-	chr16:96592078-98101041	60.6994	up
Cttnbp2	ENSMUSG00000000416	protein_coding	-	chr6:18366477-18514869	8.01576	up
Acvr1b	ENSMUSG00000000532	protein_coding	+	chr15:101174103-101213678	2.05024	up
Dnmt3l	ENSMUSG00000000730	protein_coding	+	chr10:78030021-78063622	inf	up
Sult5a1	ENSMUSG00000000739	protein_coding	-	chr8:119910359-124345724	6.01152	up
Znf512b	ENSMUSG00000000823	protein_coding	-	chr2:181569148-181655660	2.02003	up
Gnb1l	ENSMUSG00000000884	protein_coding	+	chr16:18498767-18566679	inf	up
Dbh	ENSMUSG00000000889	protein_coding	+	chr2:27165232-27183200	6.37975	up
Mmp11	ENSMUSG00000000901	protein_coding	-	chr10:75923221-75932502	6.12347	up
Slc7a7	ENSMUSG00000000958	protein_coding	-	chr14:54360840-54409472	inf	up
Ccl3	ENSMUSG00000000982	protein_coding	-	chr11:83647843-83649355	inf	up
Icam4	ENSMUSG00000001014	protein_coding	+	chr9:21015959-21039036	inf	up
B9d1	ENSMUSG00000001039	protein_coding	+	chr11:61505143-61512931	4.62406	up
Cfp	ENSMUSG00000001128	protein_coding	-	chrX:20797813-20987349	5.51274	up
Cnnm3	ENSMUSG00000001138	protein_coding	+	chr1:36511866-36528237	136818	up
Hpn	ENSMUSG00000001249	protein_coding	-	chr7:31098724-31115290	2.95443	up
Ckb	ENSMUSG00000001270	protein_coding	-	chr12:111669354-111672338	3.29708	up
Myg1	ENSMUSG00000001285	protein_coding	+	chr15:102326115-102338139	2.96905	up
Acp5	ENSMUSG00000001348	protein_coding	-	chr9:22117671-22137754	inf	up
Cnn1	ENSMUSG00000001349	protein_coding	+	chr9:22099280-22109630	2.04493	up
Meox1	ENSMUSG00000001493	protein_coding	-	chr11:101877509-101894374	5.97894	up
Sost	ENSMUSG00000001494	protein_coding	-	chr11:101962457-101967015	inf	up
Irx2	ENSMUSG00000001504	protein_coding	+	chr13:72628819-72634196	2.8049	up
Itga3	ENSMUSG00000001507	protein_coding	-	chr11:95044473-95076801	3.63652	up
Foxm1	ENSMUSG00000001517	protein_coding	+	chr6:128362966-128408932	2.37199	up
Nrip2	ENSMUSG00000001520	protein_coding	+	chr6:128362966-128408932	inf	up
Acap1	ENSMUSG00000001588	protein_coding	-	chr11:69881091-69895539	inf	up
Gstt3	ENSMUSG00000001665	protein_coding	-	chr10:75771229-75781981	2.40984	up
Lrp3	ENSMUSG00000001802	protein_coding	-	chr7:35186384-35215370	8.68472	up
Nup214	ENSMUSG00000001855	protein_coding	+	chr2:31974435-32084857	2.13177	up
Aif1l	ENSMUSG00000001864	protein_coding	+	chr2:31950259-31973442	10.8376	up
Cpa3	ENSMUSG00000001865	protein_coding	-	chr3:20215616-20242181	inf	up
Gria3	ENSMUSG00000001986	protein_coding	+	chrX:41400853-41678601	74.1277	up
Unc119	ENSMUSG00000002058	protein_coding	+	chr11:78343481-78349164	4.98851	up
Hsf2bp	ENSMUSG00000002076	protein_coding	-	chr17:31944768-32034508	inf	up
Spi1	ENSMUSG00000002111	protein_coding	+	chr2:91082389-91115756	3.50377	up
Rhoc	ENSMUSG00000002233	protein_coding	+	chr3:104789010-104794459	2.47535	up
Def6	ENSMUSG00000002257	protein_coding	+	chr17:28207777-28228608	inf	up
Metrn	ENSMUSG00000002274	protein_coding	-	chr17:25794570-25985706	3.63302	up
2310045N01Rik	ENSMUSG00000002345	protein_coding	+	chr8:70139498-70167488	5.98508	up
Ocel1	ENSMUSG00000002396	protein_coding	+	chr8:71371297-71381960	2.48595	up
Rgs19	ENSMUSG00000002458	protein_coding	-	chr2:181688418-181693977	2.00686	up
Tiam1	ENSMUSG00000002489	protein_coding	-	chr16:89787110-89980080	4.42096	up
Mien1	ENSMUSG00000002580	protein_coding	-	chr11:98412469-98439046	2.26293	up
Tmem143	ENSMUSG00000002781	protein_coding	+	chr7:45896940-45917413	2.41707	up
Chaf1a	ENSMUSG00000002835	protein_coding	+	chr17:56040415-56075028	2.06596	up
Dvl3	ENSMUSG00000003233	protein_coding	+	chr16:20511132-20532520	2.34749	up
Car11	ENSMUSG00000003273	protein_coding	+	chr7:45699842-45704682	2.36184	up
Dlgap1	ENSMUSG00000003279	protein_coding	+	chr17:69969072-70821413	2.5951	up
Fkbp11	ENSMUSG00000003355	protein_coding	-	chr15:98724372-98728198	inf	up
Slc25a1	ENSMUSG00000003528	protein_coding	-	chr16:17925210-17928219	7.25724	up
Ddr1	ENSMUSG00000003534	protein_coding	-	chr17:35681566-35708244	2.61264	up
Sec14l2	ENSMUSG00000003585	protein_coding	-	chr11:4097038-4123415	inf	up
Kif20a	ENSMUSG00000003779	protein_coding	+	chr18:34624623-34651735	15.7006	up
Ruvbl2	ENSMUSG00000003868	protein_coding	-	chr7:45418352-45456619	2.48942	up
Fancl	ENSMUSG00000004018	protein_coding	+	chr11:26386134-26593999	3.67851	up
Ppan	ENSMUSG00000004100	protein_coding	+	chr9:20888174-20892178	3.32036	up
Trmt10a	ENSMUSG00000004127	protein_coding	+	chr3:138143447-138159821	2.48925	up
Clcn5	ENSMUSG00000004317	protein_coding	-	chrX:7153809-7319358	15.9119	up
Bid	ENSMUSG00000004446	protein_coding	-	chr6:120836229-120916853	2.04945	up
Chn2	ENSMUSG00000004633	protein_coding	+	chr6:54039553-54503768	5.33708	up
Arid3b	ENSMUSG00000004661	protein_coding	-	chr9:57777864-57836793	4.1179	up
Ccl24	ENSMUSG00000004814	protein_coding	-	chr5:135569936-135573043	3.1435	up
Thop1	ENSMUSG00000004929	protein_coding	+	chr10:81070034-81082559	2.23629	up
Dnah2	ENSMUSG00000005237	protein_coding	-	chr11:69420808-69549110	inf	up
Cadm3	ENSMUSG00000005338	protein_coding	-	chr1:173334253-173466040	3.11867	up
Pafah1b3	ENSMUSG00000005447	protein_coding	-	chr7:25295048-25297986	inf	up
Il27ra	ENSMUSG00000005465	protein_coding	-	chr8:84021470-84042575	11.7777	up
Fcer2a	ENSMUSG00000005540	protein_coding	-	chr8:3681736-3694174	inf	up
Apoa2	ENSMUSG00000005681	protein_coding	+	chr1:171225053-171226379	inf	up
Pard6a	ENSMUSG00000005699	protein_coding	+	chr8:105701153-105703493	inf	up
Cd247	ENSMUSG00000005763	protein_coding	+	chr1:165781074-166002678	2.19794	up
Nr2c1	ENSMUSG00000005897	protein_coding	+	chr10:94147952-94198949	2.60546	up
Shpk	ENSMUSG00000005951	protein_coding	+	chr11:73199459-73224511	inf	up
1700037C18Rik	ENSMUSG00000005983	protein_coding	-	chr16:3847267-3941147	2.67953	up
Kptn	ENSMUSG00000006021	protein_coding	+	chr7:16119894-16127516	2.50312	up
Eps8l1	ENSMUSG00000006154	protein_coding	+	chr7:4445696-4479404	27432.5	up
5430419D17Rik	ENSMUSG00000006204	protein_coding	+	chr7:130162450-133124354	inf	up
Epor	ENSMUSG00000006235	protein_coding	-	chr9:21958898-21963576	inf	up
Ccdc159	ENSMUSG00000006241	protein_coding	+	chr9:21921008-21935872	6.87605	up
Ggt1	ENSMUSG00000006345	protein_coding	+	chr10:75561603-75586200	inf	up
C330007P06Rik	ENSMUSG00000006423	protein_coding	-	chrX:36823736-36874111	32.2858	up
Bbs1	ENSMUSG00000006464	protein_coding	-	chr19:4886897-4906627	4.22626	up
Mvd	ENSMUSG00000006517	protein_coding	-	chr8:119910359-124345724	12.2734	up
Prkag3	ENSMUSG00000006542	protein_coding	-	chr1:74713573-74879953	3.51528	up
Slc4a1	ENSMUSG00000006574	protein_coding	-	chr11:102348823-102366203	3.4341	up
Cdt1	ENSMUSG00000006585	protein_coding	+	chr8:119910359-124345724	inf	up
Slc5a6	ENSMUSG00000006641	protein_coding	-	chr5:31036035-31054633	2.23521	up
B4galnt1	ENSMUSG00000006731	protein_coding	+	chr10:127165155-127172340	4855.15	up
Tmco6	ENSMUSG00000006850	protein_coding	+	chr18:36735067-36744557	2.94549	up
Hap1	ENSMUSG00000006930	protein_coding	-	chr11:100347326-100356128	inf	up
Vars	ENSMUSG00000007029	protein_coding	+	chr17:35000986-35016322	2.73729	up
Vwa7	ENSMUSG00000007030	protein_coding	+	chr17:35016578-35028016	2.91966	up
Lsm2	ENSMUSG00000007050	protein_coding	+	chr17:34981861-34985891	2.4743	up
Casq1	ENSMUSG00000007122	protein_coding	-	chr1:172209893-172219868	10.3307	up
Scube2	ENSMUSG00000007279	protein_coding	-	chr7:109798675-109865679	3.09067	up
Pcdha2	ENSMUSG00000007440	protein_coding	+	chr18:36930284-37187657	inf	up
Rad51c	ENSMUSG00000007646	protein_coding	-	chr11:87376644-87404954	6.04558	up
Dio2	ENSMUSG00000007682	protein_coding	-	chr12:90724553-90750693	2.28919	up
Cpt1c	ENSMUSG00000007783	protein_coding	-	chr7:44958483-44974851	768401	up
Twist2	ENSMUSG00000007805	protein_coding	+	chr1:91801460-91848028	inf	up
Aldh16a1	ENSMUSG00000007833	protein_coding	-	chr7:45140683-45160069	6.33265	up
Phox2a	ENSMUSG00000007946	protein_coding	+	chr7:101818312-101847325	inf	up
Fzd3	ENSMUSG00000007989	protein_coding	-	chr14:65201025-65262463	3.92483	up
Snrpb2	ENSMUSG00000008333	protein_coding	+	chr2:143063038-143072853	2.63713	up
Adam21	ENSMUSG00000008438	protein_coding	-	chr12:81558583-81568474	inf	up
Pou2f2	ENSMUSG00000008496	protein_coding	-	chr7:25092471-25180668	inf	up
Man1a2	ENSMUSG00000008763	protein_coding	-	chr3:100562207-100685503	3.86035	up
Nf2	ENSMUSG00000009073	protein_coding	-	chr11:4765844-4849536	2.18348	up
Zmat5	ENSMUSG00000009076	protein_coding	+	chr11:4704677-4746778	2.13101	up
Dqx1	ENSMUSG00000009145	protein_coding	+	chr6:83057843-83067321	inf	up
2310007L24Rik	ENSMUSG00000009210	protein_coding	+	chr11:106365473-106377114	inf	up
Fam163b	ENSMUSG00000009216	protein_coding	-	chr2:27110379-27142491	inf	up
Trpm2	ENSMUSG00000009292	protein_coding	-	chr10:77907721-77970563	inf	up
Slc16a12	ENSMUSG00000009378	protein_coding	-	chr19:34668402-34747289	2.11738	up
Tor2a	ENSMUSG00000009563	protein_coding	+	chr2:32757025-32775633	6.26112	up
Sardh	ENSMUSG00000009614	protein_coding	-	chr2:27188392-27248337	5.9001	up
Kcnd1	ENSMUSG00000009731	protein_coding	+	chrX:7822288-7838280	inf	up
Nxf2	ENSMUSG00000009941	protein_coding	-	chrX:134944525-134964754	inf	up
Kif19a	ENSMUSG00000010021	protein_coding	+	chr11:114765387-114790739	inf	up
Tmem115	ENSMUSG00000010045	protein_coding	+	chr9:107533944-107538656	2.05741	up
Cacna2d2	ENSMUSG00000010066	protein_coding	+	chr9:107399611-107529346	2.70077	up
Optc	ENSMUSG00000010311	protein_coding	-	chr1:133897198-133921414	inf	up
Wnt2	ENSMUSG00000010797	protein_coding	-	chr6:17988939-18030585	inf	up
Kdelr3	ENSMUSG00000010830	protein_coding	+	chr15:79166040-79867219	8.05386	up
Zfp296	ENSMUSG00000011267	protein_coding	+	chr7:19577286-19580656	inf	up
Evi5l	ENSMUSG00000011832	protein_coding	+	chr8:4162521-4217459	2.67341	up
Ubxn11	ENSMUSG00000012126	protein_coding	+	chr4:134102569-134128789	inf	up
Gfod2	ENSMUSG00000013150	protein_coding	-	chr8:105713853-105758664	5.02352	up
Iglon5	ENSMUSG00000013367	protein_coding	-	chr7:43472906-43490075	inf	up
Aldh1a2	ENSMUSG00000013584	protein_coding	+	chr9:71215788-71296243	3.5174	up
Cad	ENSMUSG00000013629	protein_coding	+	chr5:31054779-31078479	4.03903	up
Clip3	ENSMUSG00000013921	protein_coding	+	chr7:30291671-30308367	2.90128	up
Zfp385c	ENSMUSG00000014198	protein_coding	-	chr11:100574903-100704271	inf	up
Clec4f	ENSMUSG00000014542	protein_coding	-	chr6:83644541-83656187	inf	up
Dguok	ENSMUSG00000014554	protein_coding	-	chr6:83480216-83506969	2.34967	up
Hoxa2	ENSMUSG00000014704	protein_coding	-	chr6:52162350-52221854	inf	up
Fam120b	ENSMUSG00000014763	protein_coding	+	chr17:15396201-15433581	7.96133	up
Pdcd2	ENSMUSG00000014771	protein_coding	-	chr17:15499887-15528379	2.57209	up
4931428F04Rik	ENSMUSG00000014837	protein_coding	-	chr8:105276446-105289528	2.94411	up
Tppp3	ENSMUSG00000014846	protein_coding	-	chr8:105467492-105471526	2.22644	up
Surf2	ENSMUSG00000014873	protein_coding	+	chr2:26913377-26933928	3.05379	up
Galns	ENSMUSG00000015027	protein_coding	-	chr8:119910359-124345724	3.47627	up
C8g	ENSMUSG00000015083	protein_coding	-	chr2:25498650-25505471	inf	up
Aldh1a3	ENSMUSG00000015134	protein_coding	-	chr7:66390891-66427517	inf	up
Nipsnap3b	ENSMUSG00000015247	protein_coding	+	chr4:53011879-53022060	2.29143	up
Zdhhc12	ENSMUSG00000015335	protein_coding	-	chr2:30077683-30093648	5.77139	up
Notch4	ENSMUSG00000015468	protein_coding	+	chr17:34564267-34588503	2.13575	up
Rnf5	ENSMUSG00000015478	protein_coding	-	chr17:34601090-34603690	2.27545	up
Serac1	ENSMUSG00000015659	protein_coding	-	chr17:5941279-6079741	2.23968	up
Vps45	ENSMUSG00000015747	protein_coding	-	chr3:95855965-96517845	2.85926	up
H2afy	ENSMUSG00000015937	protein_coding	-	chr13:56002264-56136361	2.79644	up
Nkap	ENSMUSG00000016409	protein_coding	+	chrX:37126794-37168842	2.34617	up
Gtf3a	ENSMUSG00000016503	protein_coding	+	chr5:146948656-146963800	2.31429	up
Dyrk3	ENSMUSG00000016526	protein_coding	-	chr1:131128440-131138234	inf	up
Scube1	ENSMUSG00000016763	protein_coding	-	chr15:83602582-83725021	inf	up
Kctd2	ENSMUSG00000016940	protein_coding	+	chr11:115420127-115431274	2.29846	up
Vtn	ENSMUSG00000017344	protein_coding	+	chr11:78499090-78502324	2.02521	up
Traf4	ENSMUSG00000017386	protein_coding	-	chr11:78158498-78165589	2.37365	up
C1qtnf1	ENSMUSG00000017446	protein_coding	+	chr11:118428202-118454995	2.35567	up
Pipox	ENSMUSG00000017453	protein_coding	-	chr11:77880614-77894096	inf	up
Pgs1	ENSMUSG00000017715	protein_coding	+	chr11:117986291-118129219	2.03939	up
Birc5	ENSMUSG00000017716	protein_coding	+	chr11:117849250-117855743	inf	up
Afmid	ENSMUSG00000017718	protein_coding	+	chr11:117809666-117839908	4.89483	up
Dhx58	ENSMUSG00000017830	protein_coding	-	chr11:100574903-100704271	8.06872	up
Mybl2	ENSMUSG00000017861	protein_coding	+	chr2:163054686-163084688	inf	up
Ptgis	ENSMUSG00000017969	protein_coding	-	chr2:167103377-167240604	2.18409	up
Cadps2	ENSMUSG00000017978	protein_coding	-	chr6:23260259-23839421	5.99301	up
Rac3	ENSMUSG00000018012	protein_coding	+	chr11:120721469-120723969	inf	up
Zkscan6	ENSMUSG00000018347	protein_coding	+	chr11:65807174-65829239	2.34076	up
Shroom1	ENSMUSG00000018387	protein_coding	+	chr11:53457204-53467766	4.66262	up
Slc13a3	ENSMUSG00000018459	protein_coding	-	chr2:165405027-165473230	inf	up
Kcnab3	ENSMUSG00000018470	protein_coding	+	chr11:69326257-69333042	inf	up
Adora2b	ENSMUSG00000018500	protein_coding	+	chr11:62248983-62266453	4.90907	up
Trpv2	ENSMUSG00000018507	protein_coding	+	chr11:62574485-62600515	6.34702	up
Dusp14	ENSMUSG00000018648	protein_coding	-	chr11:84048040-84069261	inf	up
Slc25a35	ENSMUSG00000018740	protein_coding	+	chr11:68968130-68976722	2.42336	up
Cd68	ENSMUSG00000018774	protein_coding	-	chr11:69664212-69666153	2.57384	up
Sfrp5	ENSMUSG00000018822	protein_coding	-	chr19:42197970-42202252	6.87248	up
Fndc8	ENSMUSG00000018844	protein_coding	+	chr11:82892123-82908411	inf	up
Unc45b	ENSMUSG00000018845	protein_coding	+	chr11:82910549-82962941	2.00119	up
Arrb1	ENSMUSG00000018909	protein_coding	+	chr7:99535465-99607368	5.9089	up
Ccl9	ENSMUSG00000019122	protein_coding	-	chr11:83572918-83578636	2.1945	up
Scrn1	ENSMUSG00000019124	protein_coding	-	chr6:54505889-54566489	5.15567	up
Hars2	ENSMUSG00000019143	protein_coding	+	chr18:36766529-36792562	2.38733	up
Rps6kl1	ENSMUSG00000019235	protein_coding	-	chr12:85135595-85151264	14.7226	up
Noxo1	ENSMUSG00000019320	protein_coding	+	chr17:24696233-24707660	inf	up
Rab4a	ENSMUSG00000019478	protein_coding	+	chr8:119910359-124345724	3.5832	up
Calr3	ENSMUSG00000019732	protein_coding	-	chr8:72424175-72443870	2.62148	up
Tmc4	ENSMUSG00000019734	protein_coding	-	chr7:3645267-3677524	3.54732	up
Polr2i	ENSMUSG00000019738	protein_coding	+	chr7:30224130-30233390	2.01478	up
Rgs17	ENSMUSG00000019775	protein_coding	-	chr10:5825662-5922400	3.92499	up
Frk	ENSMUSG00000019779	protein_coding	+	chr10:34483399-34611226	2.61649	up
Lrp11	ENSMUSG00000019796	protein_coding	+	chr10:7589799-7625483	3.14034	up
Adat2	ENSMUSG00000019808	protein_coding	+	chr10:13523841-13563376	3.92848	up
Pex3	ENSMUSG00000019809	protein_coding	-	chr10:13523841-13563376	2.25816	up
Fam184a	ENSMUSG00000019856	protein_coding	-	chr10:53633144-53750909	3.16826	up
Nts	ENSMUSG00000019890	protein_coding	-	chr10:102481759-102490418	inf	up
2310015B20Rik	ENSMUSG00000019933	protein_coding	+	chr10:70097120-71159700	inf	up
Cdk1	ENSMUSG00000019942	protein_coding	-	chr10:69336634-69352938	inf	up
Kitl	ENSMUSG00000019966	protein_coding	+	chr10:100015629-100100413	10.6648	up
Arg1	ENSMUSG00000019987	protein_coding	-	chr10:24915207-24927470	inf	up
Moxd1	ENSMUSG00000020000	protein_coding	+	chr10:24223516-24302790	inf	up
Fgd6	ENSMUSG00000020021	protein_coding	+	chr10:94036000-94145339	4.46571	up
Pah	ENSMUSG00000020051	protein_coding	+	chr10:87521794-87584136	2.32684	up
Igf1	ENSMUSG00000020053	protein_coding	+	chr10:87826376-87937042	3.4411	up
Dram1	ENSMUSG00000020057	protein_coding	-	chr10:88051281-89344762	8.12934e+141	up
Pbld2	ENSMUSG00000020068	protein_coding	+	chr10:63024314-63058813	5.23533	up
Pald1	ENSMUSG00000020092	protein_coding	-	chr10:61319656-61383523	2.65501	up
Slc29a3	ENSMUSG00000020100	protein_coding	-	chr10:60712071-60752794	2.64147	up
Pcsk4	ENSMUSG00000020131	protein_coding	-	chr10:79697304-80369637	inf	up
2310011J03Rik	ENSMUSG00000020133	protein_coding	-	chr10:79697304-80369637	2.19647	up
Cpm	ENSMUSG00000020183	protein_coding	+	chr10:117629499-117687352	2.23764	up
Csrp2	ENSMUSG00000020186	protein_coding	+	chr10:110920176-110939599	2.11553	up
Zpbp	ENSMUSG00000020193	protein_coding	-	chr11:11279625-11515192	3.43419	up
Wif1	ENSMUSG00000020218	protein_coding	+	chr10:121033959-121100650	2.39313	up
Timm13	ENSMUSG00000020219	protein_coding	-	chr10:80899449-80900969	2.02895	up
Stk10	ENSMUSG00000020272	protein_coding	+	chr11:32533304-32624587	2.22986	up
Stc2	ENSMUSG00000020303	protein_coding	-	chr11:31357306-31370074	3.05466	up
Rasgef1c	ENSMUSG00000020374	protein_coding	+	chr11:49901834-49980994	inf	up
Zfp607	ENSMUSG00000020420	protein_coding	+	chr7:27862556-27879567	2.03351	up
Patz1	ENSMUSG00000020453	protein_coding	+	chr11:3288873-3342971	2.24586	up
Myl7	ENSMUSG00000020469	protein_coding	-	chr11:5457464-5950081	inf	up
Prr11	ENSMUSG00000020493	protein_coding	-	chr11:87089152-87108708	16.6812	up
Prpsap2	ENSMUSG00000020528	protein_coding	-	chr11:61729649-61762088	2.57748	up
Pik3cg	ENSMUSG00000020573	protein_coding	-	chr12:32173472-32208659	12.0132	up
Rgs9	ENSMUSG00000020599	protein_coding	-	chr11:109225354-109298129	inf	up
Hs1bp3	ENSMUSG00000020605	protein_coding	+	chr12:8313432-8343824	2.05002	up
Klhl29	ENSMUSG00000020627	protein_coding	-	chr12:5077471-5375682	5.39566	up
Cmpk2	ENSMUSG00000020638	protein_coding	+	chr12:26469203-26479835	2.46594	up
Rrm2	ENSMUSG00000020649	protein_coding	+	chr12:24651370-24751736	8.58525	up
Slc26a4	ENSMUSG00000020651	protein_coding	-	chr12:31519826-31559969	7.85097	up
Klf11	ENSMUSG00000020653	protein_coding	+	chr12:24651370-24751736	2.33113	up
Grhl1	ENSMUSG00000020656	protein_coding	+	chr12:24572286-24617391	8.34192	up
Sh3yl1	ENSMUSG00000020669	protein_coding	+	chr12:30911667-30960162	2.92049	up
Nle1	ENSMUSG00000020692	protein_coding	-	chr11:82892123-82908411	inf	up
Cct6b	ENSMUSG00000020698	protein_coding	-	chr11:80880168-82871210	inf	up
Asic2	ENSMUSG00000020704	protein_coding	-	chr11:80880168-82871210	inf	up
Adap2	ENSMUSG00000020709	protein_coding	+	chr11:80154104-80178958	2.43976	up
Rab37	ENSMUSG00000020732	protein_coding	+	chr11:115091430-115162236	inf	up
Grin2c	ENSMUSG00000020734	protein_coding	-	chr11:115249168-115267243	inf	up
Ten1	ENSMUSG00000020778	protein_coding	+	chr11:116171887-116215318	4.07325	up
Tsen54	ENSMUSG00000020781	protein_coding	+	chr11:115814723-115823094	3.2187	up
Llgl2	ENSMUSG00000020782	protein_coding	+	chr11:115824048-115855780	2.18587	up
Camkk1	ENSMUSG00000020785	protein_coding	+	chr11:73019007-73042073	5.39742	up
Rhbdf2	ENSMUSG00000020806	protein_coding	-	chr11:116598164-116627019	2.30911	up
Wscd1	ENSMUSG00000020811	protein_coding	+	chr11:71749919-71789647	8.50647	up
1810032O08Rik	ENSMUSG00000020812	protein_coding	+	chr11:116671659-116694868	5.18894	up
Nos2	ENSMUSG00000020826	protein_coding	+	chr11:78920786-78960254	8.34025	up
Nxn	ENSMUSG00000020844	protein_coding	-	chr11:76257197-76399140	2.27835	up
Abcc3	ENSMUSG00000020865	protein_coding	-	chr11:94343294-94392997	5.17282	up
Cacna1g	ENSMUSG00000020866	protein_coding	-	chr11:94408390-94474198	4.86517	up
Cdc34-ps	ENSMUSG00000020870	protein_coding	+	chr11:94741781-94743014	inf	up
Fbxl20	ENSMUSG00000020883	protein_coding	-	chr11:98082555-98150854	2.84035	up
A230052G05Rik	ENSMUSG00000020887	protein_coding	+	chr8:70863126-70865428	inf	up
Nr1d1	ENSMUSG00000020889	protein_coding	-	chr11:98740637-98775333	2.08344	up
Ctc1	ENSMUSG00000020898	protein_coding	+	chr11:69015910-69036473	3.09194	up
Usp43	ENSMUSG00000020905	protein_coding	-	chr11:67854522-67965651	inf	up
Top2a	ENSMUSG00000020914	protein_coding	-	chr11:98992942-99024189	5.38979	up
Eftud2	ENSMUSG00000020929	protein_coding	-	chr11:102838472-103101658	3.3145	up
Ston2	ENSMUSG00000020961	protein_coding	-	chr12:91638541-91788387	inf	up
Tex21	ENSMUSG00000021056	protein_coding	-	chr12:75450011-76246746	inf	up
Akap5	ENSMUSG00000021057	protein_coding	+	chr12:76324890-76334153	3.73814	up
Sptb	ENSMUSG00000021061	protein_coding	-	chr12:76580487-76710547	2.62761	up
Pigh	ENSMUSG00000021120	protein_coding	-	chr12:79029162-79114381	4.15725	up
Galnt16	ENSMUSG00000021130	protein_coding	+	chr12:80518989-80603896	4.38671	up
Rgs6	ENSMUSG00000021219	protein_coding	+	chr12:82588291-83133744	2.68913	up
Dpf3	ENSMUSG00000021221	protein_coding	-	chr12:83213744-83489022	2.67383	up
Papln	ENSMUSG00000021223	protein_coding	+	chr12:83763633-83792382	inf	up
Angel1	ENSMUSG00000021257	protein_coding	-	chr12:86700501-86726460	14.9845	up
Degs2	ENSMUSG00000021263	protein_coding	-	chr12:108370956-108702306	inf	up
Traf3	ENSMUSG00000021277	protein_coding	+	chr12:111159849-111267153	2.36859	up
Exoc2	ENSMUSG00000021357	protein_coding	-	chr13:30813918-30974047	2.06195	up
Id4	ENSMUSG00000021379	protein_coding	+	chr13:48044230-48264036	inf	up
Susd3	ENSMUSG00000021384	protein_coding	-	chr13:49230689-49248706	inf	up
Cenpp	ENSMUSG00000021391	protein_coding	-	chr13:49464026-49652746	2.45666	up
Mxd3	ENSMUSG00000021485	protein_coding	-	chr13:55322054-55329758	inf	up
A530054K11Rik	ENSMUSG00000021510	protein_coding	-	chr13:67617000-67637791	2.36475	up
Rasa1	ENSMUSG00000021549	protein_coding	-	chr13:85189407-85289029	2.04474	up
Cep72	ENSMUSG00000021572	protein_coding	-	chr13:74036494-74062285	inf	up
Ahrr	ENSMUSG00000021575	protein_coding	-	chr13:74211117-74292331	2.53747	up
Vcan	ENSMUSG00000021614	protein_coding	-	chr13:89655311-90143907	4.1973	up
Ocln	ENSMUSG00000021638	protein_coding	-	chr13:100496506-100552718	3.53243	up
Ercc8	ENSMUSG00000021694	protein_coding	+	chr13:108158730-108195364	3.06303	up
Cenpk	ENSMUSG00000021714	protein_coding	+	chr13:104205120-104249622	inf	up
Fgf10	ENSMUSG00000021732	protein_coding	+	chr13:118669790-118792115	8.83096	up
Acox2	ENSMUSG00000021751	protein_coding	-	chr14:8225510-8259353	inf	up
Opn4	ENSMUSG00000021799	protein_coding	-	chr14:34590617-34605700	inf	up
Mettl6	ENSMUSG00000021891	protein_coding	-	chr14:31478319-31495030	2.28358	up
Gm6768	ENSMUSG00000021908	protein_coding	+	chr12:119259266-119264272	2.88624	up
Nek4	ENSMUSG00000021918	protein_coding	+	chr14:30951485-30987439	3.05339	up
Mapk8	ENSMUSG00000021936	protein_coding	-	chr14:33377897-33447158	2.05285	up
Anxa8	ENSMUSG00000021950	protein_coding	+	chr14:34051131-34102754	inf	up
Lrrc63	ENSMUSG00000021997	protein_coding	-	chr14:75084302-75130881	inf	up
Slc25a30	ENSMUSG00000022003	protein_coding	-	chr14:75761998-75787037	3.92763	up
Diap3	ENSMUSG00000022021	protein_coding	-	chr14:86655366-87141224	inf	up
Hr	ENSMUSG00000022096	protein_coding	+	chr14:70552211-70573548	2.34699	up
Dok2	ENSMUSG00000022102	protein_coding	+	chr14:70654245-70778495	4.462	up
Gfra2	ENSMUSG00000022103	protein_coding	+	chr14:70890129-70979838	9.81304	up
Rcbtb2	ENSMUSG00000022106	protein_coding	+	chr14:73123036-73325822	2.50028	up
Irg1	ENSMUSG00000022126	protein_coding	+	chr14:103046976-103056573	inf	up
Tgds	ENSMUSG00000022130	protein_coding	-	chr14:118107830-118132765	3617.56	up
Cldn10	ENSMUSG00000022132	protein_coding	+	chr14:118787907-118875489	inf	up
Gdnf	ENSMUSG00000022144	protein_coding	+	chr15:7811010-7837575	inf	up
Rab2b	ENSMUSG00000022159	protein_coding	-	chr14:52258810-52305128	2.01555	up
Haus4	ENSMUSG00000022177	protein_coding	-	chr14:54541784-54554361	4.69112e+06	up
4931414P19Rik	ENSMUSG00000022179	protein_coding	-	chr14:54583662-54605908	4.90747	up
C6	ENSMUSG00000022181	protein_coding	+	chr15:4375490-4834818	inf	up
Slc22a17	ENSMUSG00000022199	protein_coding	-	chr14:54906726-54913132	inf	up
Ripk3	ENSMUSG00000022221	protein_coding	-	chr14:55784995-55788857	2.24431	up
Sema5a	ENSMUSG00000022231	protein_coding	+	chr15:32244812-32696341	57856.8	up
Ropn1l	ENSMUSG00000022236	protein_coding	-	chr15:31441209-31453689	inf	up
Baalc	ENSMUSG00000022296	protein_coding	+	chr15:38726868-39006185	inf	up
Shcbp1	ENSMUSG00000022322	protein_coding	-	chr8:4735979-4779534	inf	up
Sqle	ENSMUSG00000022351	protein_coding	+	chr15:59315076-59331192	3.09917	up
Klhl38	ENSMUSG00000022357	protein_coding	-	chr15:58175878-58324169	2.03794	up
Col14a1	ENSMUSG00000022371	protein_coding	+	chr15:55099916-55520803	2.69475	up
Dscc1	ENSMUSG00000022422	protein_coding	-	chr15:55076098-55090491	inf	up
Enpp2	ENSMUSG00000022425	protein_coding	-	chr15:54838897-54920146	3.10704	up
Smc1b	ENSMUSG00000022432	protein_coding	-	chr15:85064690-85131957	inf	up
Parvg	ENSMUSG00000022439	protein_coding	+	chr15:84324025-84342978	inf	up
Naga	ENSMUSG00000022453	protein_coding	-	chr15:82329531-82338826	2.89365	up
Srebf2	ENSMUSG00000022463	protein_coding	+	chr15:82147265-82205376	2.34787	up
Endou	ENSMUSG00000022468	protein_coding	-	chr15:97711018-97731405	2.26512	up
Polr3h	ENSMUSG00000022476	protein_coding	-	chr15:81872308-81926213	2.42506	up
Pde1b	ENSMUSG00000022489	protein_coding	+	chr15:103503297-103530052	3.43488	up
Ppp1r1a	ENSMUSG00000022490	protein_coding	-	chr15:103530278-103537992	6.22145	up
Txndc11	ENSMUSG00000022498	protein_coding	-	chr16:11066297-11134650	2.08992	up
Dgat1	ENSMUSG00000022555	protein_coding	-	chr15:76502014-76511951	2.37122	up
Ly6i	ENSMUSG00000022586	protein_coding	-	chr15:74979811-74983430	inf	up
Lypd2	ENSMUSG00000022595	protein_coding	-	chr15:74732252-74734313	inf	up
Arc	ENSMUSG00000022602	protein_coding	-	chr15:74669082-74672570	4.1225	up
Cd200r1	ENSMUSG00000022667	protein_coding	+	chr16:44765735-44794978	59121.7	up
Ube2v2	ENSMUSG00000022674	protein_coding	-	chr16:15552676-15594524	9.43838	up
Fopnl	ENSMUSG00000022677	protein_coding	-	chr16:14299243-14318227	2.49382	up
Tmem45a	ENSMUSG00000022754	protein_coding	-	chr16:56805160-56886166	2.82318	up
Slc7a4	ENSMUSG00000022756	protein_coding	-	chr16:17561884-17577800	7.83824	up
P2rx6	ENSMUSG00000022758	protein_coding	+	chr16:17561884-17577800	3.35809	up
Serpind1	ENSMUSG00000022766	protein_coding	+	chr16:17276299-17430826	inf	up
Ppil2	ENSMUSG00000022771	protein_coding	-	chr16:17069695-17111257	2.04813	up
Lmln	ENSMUSG00000022802	protein_coding	+	chr16:32914099-33127695	7.031	up
Maats1	ENSMUSG00000022805	protein_coding	-	chr16:38297753-38342143	inf	up
Eaf2	ENSMUSG00000022838	protein_coding	-	chr16:36792883-36875003	inf	up
Ece2	ENSMUSG00000022842	protein_coding	+	chr16:20611592-20646485	6.66498	up
Thpo	ENSMUSG00000022847	protein_coding	-	chr16:20725157-20742384	inf	up
St6gal1	ENSMUSG00000022885	protein_coding	+	chr16:23175279-23360350	2.9212	up
Dopey2	ENSMUSG00000022946	protein_coding	+	chr16:93711906-93810588	2.65419	up
Cbr3	ENSMUSG00000022947	protein_coding	+	chr16:93683214-93690990	5.56766	up
Racgap1	ENSMUSG00000023015	protein_coding	-	chr15:99620495-99651656	2.17928	up
Smarcd1	ENSMUSG00000023018	protein_coding	+	chr15:99702175-99713995	2.21074	up
Cers5	ENSMUSG00000023021	protein_coding	-	chr15:99733505-99875428	2.01746	up
Tmem52	ENSMUSG00000023153	protein_coding	+	chr4:155469113-155470858	inf	up
Epb4.2	ENSMUSG00000023216	protein_coding	-	chr2:121017890-121037072	inf	up
Serinc2	ENSMUSG00000023232	protein_coding	-	chr4:130253494-130281186	inf	up
Kcnk5	ENSMUSG00000023243	protein_coding	-	chr14:20140057-20181782	inf	up
Slc26a6	ENSMUSG00000023259	protein_coding	+	chr9:108854036-108912558	20.4679	up
Frs3	ENSMUSG00000023266	protein_coding	+	chr17:47611581-47704286	2.56696	up
Cd4	ENSMUSG00000023274	protein_coding	-	chr6:124864691-124888221	2.61697	up
Zfp605	ENSMUSG00000023284	protein_coding	+	chr5:110110091-110129794	2.84863	up
Ache	ENSMUSG00000023328	protein_coding	+	chr5:137287518-137294466	2.8106	up
Mx2	ENSMUSG00000023341	protein_coding	+	chr16:96592078-98101041	8.02454e+131	up
Poc1a	ENSMUSG00000023345	protein_coding	+	chr9:106281060-106349891	4.09127	up
Slc17a9	ENSMUSG00000023393	protein_coding	+	chr2:180725262-180742280	inf	up
Cdca3	ENSMUSG00000023505	protein_coding	+	chr6:124829546-124833701	16.0618	up
Fam132a	ENSMUSG00000023571	protein_coding	+	chr4:155962317-155966629	3.24737	up
Ogfod2	ENSMUSG00000023707	protein_coding	+	chr5:124112296-124115483	2.00212	up
Rps6ka2	ENSMUSG00000023809	protein_coding	+	chr17:7170114-7317349	2.27504	up
Agpat4	ENSMUSG00000023827	protein_coding	+	chr17:12118703-12219645	2.9476	up
Slc22a3	ENSMUSG00000023828	protein_coding	-	chr17:12419971-12507704	3.58681	up
Slc22a1	ENSMUSG00000023829	protein_coding	-	chr17:12648873-12675838	inf	up
Pkmyt1	ENSMUSG00000023908	protein_coding	+	chr17:23726335-23740330	inf	up
Aars2	ENSMUSG00000023938	protein_coding	+	chr17:45506840-45520843	2.17285	up
Nfkbie	ENSMUSG00000023947	protein_coding	+	chr17:45555715-45563169	3.4354	up
Gm20517	ENSMUSG00000023984	protein_coding	+	chr17:47611581-47704286	8.60258e+26	up
Abcg1	ENSMUSG00000024030	protein_coding	+	chr17:31057697-31115777	5.46712	up
Cacna1h	ENSMUSG00000024112	protein_coding	-	chr17:25369272-25433783	4.69762	up
Ip6k3	ENSMUSG00000024210	protein_coding	-	chr17:27143968-27167764	6.068	up
Zfp523	ENSMUSG00000024220	protein_coding	+	chr17:28177206-28205886	2.05439	up
Bambi	ENSMUSG00000024232	protein_coding	+	chr18:3507956-3516404	2.78367	up
Tmem178	ENSMUSG00000024245	protein_coding	+	chr17:80944631-81001816	inf	up
Pkdcc	ENSMUSG00000024247	protein_coding	+	chr17:83215291-83225070	4.19418	up
Col11a2	ENSMUSG00000024330	protein_coding	+	chr17:34039436-34066685	inf	up
Mzb1	ENSMUSG00000024353	protein_coding	-	chr18:35647265-35649367	inf	up
Nelfe	ENSMUSG00000024369	protein_coding	+	chr17:34850390-34856372	2.09063	up
Tnf	ENSMUSG00000024401	protein_coding	-	chr17:35199380-35202007	inf	up
Atp6v1g2	ENSMUSG00000024403	protein_coding	+	chr17:35220174-35238767	2.04467	up
Zfp521	ENSMUSG00000024420	protein_coding	-	chr18:13687012-13972733	2.22379	up
Dhx16	ENSMUSG00000024422	protein_coding	+	chr17:35879777-35892670	2.29108	up
Ttc39c	ENSMUSG00000024424	protein_coding	+	chr18:12599925-12737050	2.38043	up
Pcdh12	ENSMUSG00000024440	protein_coding	-	chr18:38267091-38284401	2.51673	up
Rab27b	ENSMUSG00000024511	protein_coding	-	chr18:69979130-70141605	inf	up
Smad4	ENSMUSG00000024515	protein_coding	-	chr18:73639008-73703780	349686	up
Pmaip1	ENSMUSG00000024521	protein_coding	+	chr18:66458603-66465550	inf	up
Impa2	ENSMUSG00000024525	protein_coding	+	chr18:67289252-67319146	2.22229	up
Cep192	ENSMUSG00000024542	protein_coding	+	chr18:67800106-67885170	2.70369	up
Camk2a	ENSMUSG00000024617	protein_coding	+	chr18:60925617-60988152	2.21712	up
Rab3il1	ENSMUSG00000024663	protein_coding	+	chr19:10001668-10038380	3.76424	up
Tmem138	ENSMUSG00000024666	protein_coding	-	chr19:10570477-10577362	1.9467e+06	up
Tmem216	ENSMUSG00000024667	protein_coding	-	chr19:10525243-10556238	2.48692	up
Lpxn	ENSMUSG00000024696	protein_coding	+	chr19:12798605-12833807	inf	up
Gna14	ENSMUSG00000024697	protein_coding	+	chr19:16433890-16610818	inf	up
Aldh1a7	ENSMUSG00000024747	protein_coding	-	chr19:20692952-20727562	inf	up
Ankrd22	ENSMUSG00000024774	protein_coding	-	chr19:34008253-34481546	inf	up
Zfpl1	ENSMUSG00000024792	protein_coding	-	chr19:5590099-6300096	2.16977	up
Kif20b	ENSMUSG00000024795	protein_coding	+	chr19:34922357-34975731	2.35463	up
Tm7sf2	ENSMUSG00000024799	protein_coding	-	chr19:5590099-6300096	inf	up
Aldh3b1	ENSMUSG00000024885	protein_coding	-	chr19:3913492-3929761	inf	up
Slc29a2	ENSMUSG00000024891	protein_coding	+	chr19:5024005-5031971	2.23789	up
Minpp1	ENSMUSG00000024896	protein_coding	+	chr19:32485768-32515663	2.30923	up
Lao1	ENSMUSG00000024903	protein_coding	+	chr4:118961577-118968912	inf	up
Kat5	ENSMUSG00000024926	protein_coding	-	chr19:5590099-6300096	2.73074	up
Men1	ENSMUSG00000024947	protein_coding	+	chr19:6334978-6340891	2.2056	up
Map4k2	ENSMUSG00000024948	protein_coding	+	chr19:6341134-6378030	2.05616	up
Rcor2	ENSMUSG00000024968	protein_coding	+	chr19:7267324-7275225	38.2877	up
Rbp4	ENSMUSG00000024990	protein_coding	-	chr19:38116619-38125321	inf	up
Hells	ENSMUSG00000025001	protein_coding	+	chr19:38930914-38971464	47.7256	up
Tll2	ENSMUSG00000025013	protein_coding	-	chr19:41083980-41206774	inf	up
Maoa	ENSMUSG00000025037	protein_coding	+	chrX:16619697-16687818	2.17055	up
Pcgf6	ENSMUSG00000025050	protein_coding	-	chr19:47033618-47050845	5264.21	up
Casp7	ENSMUSG00000025076	protein_coding	+	chr19:56397128-56442344	2.89901	up
Pycr1	ENSMUSG00000025140	protein_coding	-	chr11:120635711-120645323	inf	up
Fasn	ENSMUSG00000025153	protein_coding	-	chr11:120805939-120824178	5.2932	up
Sectm1a	ENSMUSG00000025165	protein_coding	-	chr11:121067406-121081220	inf	up
Ankrd2	ENSMUSG00000025172	protein_coding	+	chr19:42036037-42045110	inf	up
Hoga1	ENSMUSG00000025176	protein_coding	+	chr19:42045609-42070953	2.45484	up
Pi4k2a	ENSMUSG00000025178	protein_coding	+	chr19:42090434-42122218	2.32842	up
Entpd7	ENSMUSG00000025192	protein_coding	+	chr19:43689671-43768638	2.75681	up
Sfxn3	ENSMUSG00000025212	protein_coding	+	chr19:45047575-45056383	2.06325	up
Poll	ENSMUSG00000025218	protein_coding	-	chr19:45106900-46013386	3.47328	up
Fbxl15	ENSMUSG00000025226	protein_coding	+	chr19:46328183-46338660	inf	up
Parp6	ENSMUSG00000025237	protein_coding	+	chr9:59518685-59656308	2.58912	up
Fgd1	ENSMUSG00000025265	protein_coding	+	chrX:151046149-151096543	2.46352	up
Alas2	ENSMUSG00000025270	protein_coding	+	chrX:150519518-150643878	4.98126	up
Rdh5	ENSMUSG00000025350	protein_coding	-	chr10:128913592-128924035	2.39348	up
Aatk	ENSMUSG00000025375	protein_coding	-	chr11:120007312-120047167	9.15779	up
Il23a	ENSMUSG00000025383	protein_coding	-	chr10:128296139-128298084	inf	up
Prim1	ENSMUSG00000025395	protein_coding	+	chr10:128015167-128030037	11.786	up
Gli1	ENSMUSG00000025407	protein_coding	-	chr10:127323726-127341589	2.94382	up
Rnf165	ENSMUSG00000025427	protein_coding	-	chr18:77456109-77714010	3.39003	up
Dpysl4	ENSMUSG00000025478	protein_coding	+	chr7:139086000-139102704	4.23259	up
Cyp2e1	ENSMUSG00000025479	protein_coding	+	chr7:140763738-140774975	inf	up
Lrdd	ENSMUSG00000025507	protein_coding	-	chr7:141438112-141444025	inf	up
Zfp711	ENSMUSG00000025529	protein_coding	+	chrX:112600525-112635070	inf	up
Fgf14	ENSMUSG00000025551	protein_coding	-	chr14:123977906-124677127	8.9702	up
Tmc6	ENSMUSG00000025572	protein_coding	-	chr11:117765984-117793110	inf	up
Rptor	ENSMUSG00000025583	protein_coding	+	chr11:119602904-119899576	2.1581	up
Klhl4	ENSMUSG00000025597	protein_coding	+	chrX:114474332-114560829	2.26133	up
Pfkfb4	ENSMUSG00000025648	protein_coding	+	chr9:108991901-109032223	2.83775	up
Nmb	ENSMUSG00000025723	protein_coding	-	chr7:80902226-80948949	5.83062	up
0610011F06Rik	ENSMUSG00000025731	protein_coding	+	chr17:25794570-25985706	2.5553	up
Wdr24	ENSMUSG00000025737	protein_coding	+	chr17:25794570-25985706	2.27917	up
Tyms	ENSMUSG00000025747	protein_coding	-	chr5:29704548-30089046	11.2139	up
Plk4	ENSMUSG00000025758	protein_coding	+	chr3:40799950-40816883	5.101	up
Larp1b	ENSMUSG00000025762	protein_coding	+	chr3:41021938-41040234	7.95626	up
Ly96	ENSMUSG00000025779	protein_coding	+	chr1:16687702-16709605	9.84977	up
Ccr1	ENSMUSG00000025804	protein_coding	-	chr9:123962125-123968692	11.7771	up
Nudt5	ENSMUSG00000025817	protein_coding	+	chr2:5794293-5895432	2.21056	up
Prkar1b	ENSMUSG00000025855	protein_coding	-	chr5:139017303-139186510	6.42341	up
Unc5a	ENSMUSG00000025876	protein_coding	+	chr13:54949410-55021385	2.94374	up
Snca	ENSMUSG00000025889	protein_coding	-	chr6:60731572-60829855	2.83618	up
Lactb2	ENSMUSG00000025937	protein_coding	-	chr1:13623329-13660546	2.9514	up
Rftn2	ENSMUSG00000025978	protein_coding	-	chr1:55170158-55235622	2.20048	up
Cd28	ENSMUSG00000026012	protein_coding	+	chr1:60716799-60773359	2.16685	up
Carf	ENSMUSG00000026017	protein_coding	+	chr1:60076867-60151034	8.99885e+27	up
Wdr12	ENSMUSG00000026019	protein_coding	-	chr1:60076867-60151034	2.24762	up
Col3a1	ENSMUSG00000026043	protein_coding	+	chr1:45311537-45349706	2.62774	up
Kdelc1	ENSMUSG00000026047	protein_coding	-	chr1:44086612-44118808	2.02469	up
Chst10	ENSMUSG00000026080	protein_coding	-	chr1:38863876-38898160	inf	up
Mgat4a	ENSMUSG00000026110	protein_coding	-	chr1:37439339-37541016	2.30165	up
Zfand2b	ENSMUSG00000026197	protein_coding	+	chr1:75168645-75171629	2.7632	up
Stk11ip	ENSMUSG00000026213	protein_coding	+	chr1:75521528-75537335	2.22803	up
Efhd1	ENSMUSG00000026255	protein_coding	+	chr1:87264362-87310839	15.8583	up
Capn10	ENSMUSG00000026270	protein_coding	+	chr1:92933542-92950590	2.65424	up
Pask	ENSMUSG00000026274	protein_coding	-	chr1:93308769-93373489	inf	up
Mlph	ENSMUSG00000026303	protein_coding	+	chr1:90915084-90951142	inf	up
Rab17	ENSMUSG00000026304	protein_coding	-	chr1:90958132-90969661	inf	up
Gpr39	ENSMUSG00000026343	protein_coding	+	chr1:125676994-125913101	inf	up
Epb4.1l5	ENSMUSG00000026383	protein_coding	-	chr1:119545030-119649000	2.55762	up
Lrrn2	ENSMUSG00000026443	protein_coding	+	chr1:132880272-132940005	20.6074	up
Trp53bp2	ENSMUSG00000026510	protein_coding	+	chr1:182409171-182462432	2.63443	up
Rgs7	ENSMUSG00000026527	protein_coding	-	chr1:175059075-175491130	13.52	up
Pou2f1	ENSMUSG00000026565	protein_coding	-	chr1:165781074-166002678	6.47724	up
Mpzl1	ENSMUSG00000026566	protein_coding	-	chr1:165592180-165634541	2.42666	up
F5	ENSMUSG00000026579	protein_coding	+	chr1:164115263-164220277	inf	up
Selp	ENSMUSG00000026580	protein_coding	+	chr1:164115263-164220277	inf	up
Sele	ENSMUSG00000026582	protein_coding	+	chr1:164048233-164057677	2.45351	up
Scyl3	ENSMUSG00000026584	protein_coding	+	chr1:163926458-163994796	2.45273	up
Spata17	ENSMUSG00000026611	protein_coding	-	chr1:187044647-187215465	inf	up
Nek2	ENSMUSG00000026622	protein_coding	+	chr1:191820671-191833050	inf	up
Atf3	ENSMUSG00000026628	protein_coding	-	chr1:190629485-191475270	5.87358	up
Fmo3	ENSMUSG00000026691	protein_coding	-	chr1:162953801-162984528	inf	up
Mettl13	ENSMUSG00000026694	protein_coding	-	chr1:162532126-162548551	2.49952	up
Trdmt1	ENSMUSG00000026723	protein_coding	-	chr2:13509013-13544664	3.24755	up
Kif5c	ENSMUSG00000026764	protein_coding	+	chr2:49619297-49774778	3.62769	up
Zbtb43	ENSMUSG00000026788	protein_coding	-	chr2:33450286-33468559	2.05898	up
Slc2a8	ENSMUSG00000026791	protein_coding	-	chr2:32972988-32982083	31792.5	up
Med27	ENSMUSG00000026799	protein_coding	+	chr2:29346818-29524793	2.33822	up
Slc25a25	ENSMUSG00000026819	protein_coding	-	chr2:32414486-32456953	3.29823	up
Dnm1	ENSMUSG00000026825	protein_coding	-	chr2:32308470-32381938	5.00521	up
Acvr1	ENSMUSG00000026836	protein_coding	-	chr2:58388643-58567157	2.66285	up
Dolpp1	ENSMUSG00000026856	protein_coding	+	chr2:30392253-30415813	3.47714	up
Sh3glb2	ENSMUSG00000026860	protein_coding	-	chr2:30344808-30359337	2.55696	up
Traf1	ENSMUSG00000026875	protein_coding	-	chr2:34941749-34961772	4.90859	up
Rbm18	ENSMUSG00000026889	protein_coding	-	chr2:36116078-36190647	9.35741	up
Rbms1	ENSMUSG00000026970	protein_coding	-	chr2:60750192-60963204	2.38776	up
Itgb6	ENSMUSG00000026971	protein_coding	-	chr2:60598291-60722643	2.9013	up
Psd4	ENSMUSG00000026979	protein_coding	+	chr2:24367579-24409182	inf	up
Galnt3	ENSMUSG00000026994	protein_coding	-	chr2:66082765-66124994	inf	up
Itga4	ENSMUSG00000027009	protein_coding	+	chr2:79255425-79461107	2.03737	up
Slc43a1	ENSMUSG00000027075	protein_coding	+	chr2:84838849-84863594	2.16515	up
Ube2l6	ENSMUSG00000027078	protein_coding	+	chr2:84798827-84810335	2.94609	up
Commd9	ENSMUSG00000027163	protein_coding	+	chr2:101886246-101901646	2.9942	up
Elp4	ENSMUSG00000027167	protein_coding	-	chr2:105536079-105904564	2.25536	up
Ext2	ENSMUSG00000027198	protein_coding	-	chr2:93642383-93822568	2.24176	up
Chst1	ENSMUSG00000027221	protein_coding	+	chr2:92599706-92615250	2.59388	up
Mapk8ip1	ENSMUSG00000027223	protein_coding	-	chr2:92382917-92401263	2.47519	up
Creb3l1	ENSMUSG00000027230	protein_coding	-	chr2:91982327-92024502	2.82177	up
Slx4ip	ENSMUSG00000027281	protein_coding	+	chr2:136873779-137071950	7.26076	up
Vps39	ENSMUSG00000027291	protein_coding	-	chr2:120316460-120353137	2.33862	up
Nusap1	ENSMUSG00000027306	protein_coding	+	chr2:119594197-119651244	inf	up
Dll4	ENSMUSG00000027314	protein_coding	+	chr2:119321186-119335962	2.24412	up
Rpusd2	ENSMUSG00000027324	protein_coding	+	chr2:119034789-119039769	2.3446	up
Casc5	ENSMUSG00000027326	protein_coding	+	chr2:119047118-119105501	inf	up
Knstrn	ENSMUSG00000027331	protein_coding	+	chr2:118814002-118853957	5.63932	up
Adra1d	ENSMUSG00000027335	protein_coding	-	chr2:131545849-131563179	inf	up
Prnd	ENSMUSG00000027338	protein_coding	+	chr2:131909927-131956130	inf	up
Chgb	ENSMUSG00000027350	protein_coding	+	chr2:132781277-132795079	inf	up
Slc27a2	ENSMUSG00000027359	protein_coding	+	chr2:126521201-126588243	inf	up
Dusp2	ENSMUSG00000027368	protein_coding	+	chr2:127336158-127338376	inf	up
Prom2	ENSMUSG00000027376	protein_coding	-	chr2:127456497-127541467	inf	up
Lpin3	ENSMUSG00000027412	protein_coding	+	chr2:160731299-160906002	4.76234	up
Tpx2	ENSMUSG00000027469	protein_coding	+	chr2:152847963-152895321	2.06644	up
Dnmt3b	ENSMUSG00000027478	protein_coding	+	chr2:153648689-153687730	inf	up
Bpifb1	ENSMUSG00000027485	protein_coding	+	chr2:154190817-154220369	inf	up
E2f1	ENSMUSG00000027490	protein_coding	-	chr2:154559406-154569892	inf	up
Cstf1	ENSMUSG00000027498	protein_coding	+	chr2:172370680-172382448	2.3132	up
Nfatc2	ENSMUSG00000027544	protein_coding	-	chr2:168476409-168601657	2.70433	up
Atp9a	ENSMUSG00000027546	protein_coding	-	chr2:168634437-168742409	2.20893	up
Sall4	ENSMUSG00000027547	protein_coding	-	chr2:168748331-168768108	inf	up
Car13	ENSMUSG00000027555	protein_coding	+	chr3:14641726-14663002	3.10837	up
Nkain4	ENSMUSG00000027574	protein_coding	-	chr2:180934771-180967118	inf	up
Srms	ENSMUSG00000027579	protein_coding	-	chr2:181205561-181213185	inf	up
Eif6	ENSMUSG00000027613	protein_coding	-	chr2:155819831-155834854	2.58236	up
Ccdc39	ENSMUSG00000027676	protein_coding	-	chr3:33799954-33844310	inf	up
Gm8325	ENSMUSG00000027694	protein_coding	+	chr3:60853195-61008979	5.89144	up
Trpc3	ENSMUSG00000027716	protein_coding	-	chr3:36065978-36800359	2.91974	up
Spata5	ENSMUSG00000027722	protein_coding	+	chr3:37307748-37579096	4.40158	up
Ppm1l	ENSMUSG00000027784	protein_coding	+	chr3:69316860-69560802	2.03344	up
Ptx3	ENSMUSG00000027832	protein_coding	+	chr3:66053557-66296837	inf	up
Dclre1b	ENSMUSG00000027845	protein_coding	-	chr3:103800604-103809444	3.12817	up
Gdap2	ENSMUSG00000027865	protein_coding	+	chr3:99885405-100206981	30777.7	up
Notch2	ENSMUSG00000027878	protein_coding	+	chr3:98013537-98150367	2.17569	up
Gstm4	ENSMUSG00000027890	protein_coding	-	chr3:108040407-108044894	2.21278	up
Slc6a17	ENSMUSG00000027894	protein_coding	-	chr3:107467542-107518018	2.56017	up
Fam198b	ENSMUSG00000027955	protein_coding	+	chr3:79859292-79946280	2.01513	up
Sfrp2	ENSMUSG00000027996	protein_coding	+	chr3:83766320-83789956	3.33785	up
Egf	ENSMUSG00000028017	protein_coding	-	chr3:129677574-129763882	3.46674	up
Pitx2	ENSMUSG00000028023	protein_coding	+	chr3:129199877-129219591	inf	up
Dkk2	ENSMUSG00000028031	protein_coding	+	chr3:132085291-132180293	inf	up
Efna4	ENSMUSG00000028040	protein_coding	-	chr3:89333389-89349996	inf	up
Zbtb7b	ENSMUSG00000028042	protein_coding	-	chr3:89377643-89398779	2.11494	up
Thbs3	ENSMUSG00000028047	protein_coding	+	chr3:89209080-89227088	2.23324	up
Pmf1	ENSMUSG00000028066	protein_coding	-	chr3:88394142-88410316	3.20743	up
Nudt17	ENSMUSG00000028100	protein_coding	-	chr3:96693858-96708560	3.68389	up
Tmem56	ENSMUSG00000028132	protein_coding	-	chr3:121201760-121283098	3.06588	up
Them5	ENSMUSG00000028148	protein_coding	+	chr3:94342098-94347352	inf	up
Bdh2	ENSMUSG00000028167	protein_coding	+	chr3:135281220-135304426	inf	up
Depdc1a	ENSMUSG00000028175	protein_coding	+	chr3:159495432-159529955	inf	up
Epha7	ENSMUSG00000028289	protein_coding	+	chr4:28813130-28967499	2.35644	up
5830415F09Rik	ENSMUSG00000028331	protein_coding	-	chr4:46376504-46389437	2.45522	up
Orm3	ENSMUSG00000028359	protein_coding	+	chr4:62866326-63586357	inf	up
Svep1	ENSMUSG00000028369	protein_coding	-	chr4:58042441-58206859	2.17109	up
Astn2	ENSMUSG00000028373	protein_coding	-	chr4:65380802-66404611	inf	up
Wdr31	ENSMUSG00000028391	protein_coding	-	chr4:62448652-62470896	inf	up
Tal2	ENSMUSG00000028417	protein_coding	+	chr4:53779704-53788712	inf	up
Enho	ENSMUSG00000028445	protein_coding	-	chr4:41569774-41641416	3.43829	up
Dctn3	ENSMUSG00000028447	protein_coding	-	chr4:41699988-41774247	2.98908	up
Fancg	ENSMUSG00000028453	protein_coding	-	chr4:43002257-43010506	2.83923	up
Car9	ENSMUSG00000028463	protein_coding	+	chr4:43504427-43513729	2.43969	up
Tln1	ENSMUSG00000028465	protein_coding	-	chr4:43531518-43587487	2.73893	up
Bnc2	ENSMUSG00000028487	protein_coding	-	chr4:84275094-84675275	inf	up
Sh3gl2	ENSMUSG00000028488	protein_coding	+	chr4:85205125-85783127	inf	up
B4galt2	ENSMUSG00000028541	protein_coding	-	chr4:117834505-117883487	4.03674	up
Atg4c	ENSMUSG00000028550	protein_coding	+	chr4:99192139-99593058	3.0953	up
Lrrc38	ENSMUSG00000028584	protein_coding	+	chr4:143349756-143371032	inf	up
Gpx7	ENSMUSG00000028597	protein_coding	-	chr4:108400389-108406961	5.23914	up
Tnfrsf1b	ENSMUSG00000028599	protein_coding	-	chr4:145213462-145246871	3.8058	up
Ndc1	ENSMUSG00000028614	protein_coding	+	chr4:107367783-107416346	2.09943	up
Ermap	ENSMUSG00000028644	protein_coding	-	chr4:119175456-119190011	3.08819	up
Mycl	ENSMUSG00000028654	protein_coding	+	chr4:122995651-123002485	inf	up
Ephb2	ENSMUSG00000028664	protein_coding	-	chr4:136647538-136835988	inf	up
Ccdc163	ENSMUSG00000028689	protein_coding	+	chr4:116708508-116807640	4.88497	up
Pqlc2	ENSMUSG00000028744	protein_coding	-	chr4:139294028-139310708	3.51989	up
Pla2g2c	ENSMUSG00000028750	protein_coding	+	chr4:138709836-138746132	inf	up
Pla2g2e	ENSMUSG00000028751	protein_coding	+	chr4:138877941-138882817	inf	up
Cda	ENSMUSG00000028755	protein_coding	-	chr4:138338423-138367992	inf	up
Bai2	ENSMUSG00000028782	protein_coding	+	chr4:129984869-130022633	inf	up
Adc	ENSMUSG00000028789	protein_coding	-	chr4:128930232-128962442	inf	up
A3galt2	ENSMUSG00000028794	protein_coding	+	chr4:128755363-128769298	inf	up
Zfp362	ENSMUSG00000028799	protein_coding	-	chr4:128773087-128806045	2.24271	up
Stpg1	ENSMUSG00000028801	protein_coding	+	chr4:135445419-135537803	4.12227	up
Zbtb8a	ENSMUSG00000028807	protein_coding	-	chr4:129335694-129378116	2.1034	up
Extl1	ENSMUSG00000028838	protein_coding	-	chr4:134356371-134383850	2.71624	up
Gpatch3	ENSMUSG00000028850	protein_coding	+	chr4:133574744-133584243	19.7522	up
Slc9a1	ENSMUSG00000028854	protein_coding	+	chr4:133369705-133423702	3.40152	up
Smpdl3b	ENSMUSG00000028885	protein_coding	-	chr4:132732965-132757252	inf	up
Inpp5b	ENSMUSG00000028894	protein_coding	+	chr4:124735729-124801511	2.06653	up
Slc4a2	ENSMUSG00000028962	protein_coding	+	chr5:24423836-24445287	2.78061	up
Pex14	ENSMUSG00000028975	protein_coding	-	chr4:148960296-149099876	3.62535	up
Angptl7	ENSMUSG00000028989	protein_coding	-	chr4:148448610-148557683	inf	up
Arhgef16	ENSMUSG00000029032	protein_coding	-	chr4:154277507-154301676	inf	up
Prkcz	ENSMUSG00000029053	protein_coding	-	chr4:155260128-155361361	2.01084	up
Mmp23	ENSMUSG00000029061	protein_coding	-	chr4:155650654-155653384	4.2617	up
Tnfrsf4	ENSMUSG00000029075	protein_coding	+	chr4:156013842-156016612	inf	up
Pacrgl	ENSMUSG00000029089	protein_coding	+	chr5:48372391-48388756	inf	up
Trmt44	ENSMUSG00000029097	protein_coding	-	chr5:35557205-35575070	2.19074	up
Zbtb49	ENSMUSG00000029127	protein_coding	-	chr5:37028334-38503143	inf	up
Plb1	ENSMUSG00000029134	protein_coding	+	chr5:32232707-32366520	2.54681	up
Rbks	ENSMUSG00000029136	protein_coding	-	chr5:31596934-32084962	4.77934	up
4930548H24Rik	ENSMUSG00000029138	protein_coding	+	chr5:31485858-31512903	inf	up
Krtcap3	ENSMUSG00000029149	protein_coding	+	chr5:31251690-31253202	inf	up
Emilin1	ENSMUSG00000029163	protein_coding	+	chr5:30913401-30921278	2.11383	up
Stap1	ENSMUSG00000029254	protein_coding	+	chr5:86071745-86103993	inf	up
Glmn	ENSMUSG00000029276	protein_coding	-	chr5:107497377-107688015	2.22186	up
Spp1	ENSMUSG00000029304	protein_coding	+	chr5:104067471-104505819	2.57926	up
Plac8	ENSMUSG00000029322	protein_coding	-	chr5:100553724-100572245	3.69028	up
Enoph1	ENSMUSG00000029326	protein_coding	+	chr5:100039993-100068765	1467.25	up
Fgf5	ENSMUSG00000029337	protein_coding	+	chr5:98254183-98277030	inf	up
Crybb3	ENSMUSG00000029352	protein_coding	-	chr5:113075838-113081584	inf	up
Tctn2	ENSMUSG00000029386	protein_coding	+	chr5:124598748-124627738	3132.94	up
Cxcl9	ENSMUSG00000029417	protein_coding	-	chr5:92321330-92328079	5.88846	up
Rhof	ENSMUSG00000029449	protein_coding	-	chr5:123047372-123250131	inf	up
Brap	ENSMUSG00000029458	protein_coding	+	chr5:121660562-121687248	2.48354	up
Ncor2	ENSMUSG00000029478	protein_coding	-	chr5:125017152-125179219	2.04741	up
Aacs	ENSMUSG00000029482	protein_coding	+	chr5:125475813-125517412	inf	up
Ddx51	ENSMUSG00000029504	protein_coding	+	chr5:110653450-110660496	2.70808	up
Pus1	ENSMUSG00000029507	protein_coding	-	chr5:110770948-110781127	3.88025	up
Gpc2	ENSMUSG00000029510	protein_coding	-	chr5:138259655-138280005	inf	up
Sirt4	ENSMUSG00000029524	protein_coding	-	chr5:115478009-115484725	3.82657	up
Cabp1	ENSMUSG00000029544	protein_coding	-	chr5:115168688-115194381	inf	up
Snx8	ENSMUSG00000029560	protein_coding	-	chr5:140340303-140389251	3.0058	up
Lfng	ENSMUSG00000029570	protein_coding	+	chr5:140607340-140615543	5.56237	up
Fscn1	ENSMUSG00000029581	protein_coding	+	chr5:142960342-142973185	2.27275	up
Zfp12	ENSMUSG00000029587	protein_coding	+	chr5:143235162-143248834	2.4683	up
Ung	ENSMUSG00000029591	protein_coding	+	chr5:114130385-114139323	2.02123	up
Wasf3	ENSMUSG00000029636	protein_coding	+	chr5:146384984-146472411	inf	up
Glcci1	ENSMUSG00000029638	protein_coding	+	chr6:8259287-8597548	104210935144000	up
Gm20605	ENSMUSG00000029720	protein_coding	+	chr5:137629120-137642902	3.45101	up
Ppp1r35	ENSMUSG00000029725	protein_coding	+	chr5:137778848-137780110	5.57055	up
Dlx5	ENSMUSG00000029755	protein_coding	-	chr6:6877804-6882085	inf	up
Akr1b8	ENSMUSG00000029762	protein_coding	+	chr6:34329760-34775473	9.49508	up
Svopl	ENSMUSG00000029830	protein_coding	-	chr6:37983738-38046996	4.58074	up
Ptn	ENSMUSG00000029838	protein_coding	-	chr6:36715662-36811361	inf	up
Zyx	ENSMUSG00000029860	protein_coding	+	chr6:42328712-42380558	2.001	up
Ephb6	ENSMUSG00000029869	protein_coding	+	chr6:41605481-41620509	inf	up
Clec5a	ENSMUSG00000029915	protein_coding	-	chr6:40574893-40585821	4.99956	up
Slc37a3	ENSMUSG00000029924	protein_coding	-	chr6:39334769-39377707	9406.22	up
Kbtbd8	ENSMUSG00000030031	protein_coding	+	chr6:95114016-95129718	6.37228	up
Gkn3	ENSMUSG00000030048	protein_coding	-	chr6:87383267-87388935	inf	up
Rab43	ENSMUSG00000030055	protein_coding	-	chr6:87788852-87812164	2.20173	up
Gxylt2	ENSMUSG00000030074	protein_coding	+	chr6:100704733-100805081	2.08998	up
Ret	ENSMUSG00000030110	protein_coding	-	chr6:118151747-118197744	2.51361	up
Klrg1	ENSMUSG00000030114	protein_coding	-	chr6:122270595-122282882	inf	up
Rasgef1a	ENSMUSG00000030134	protein_coding	+	chr6:118066384-118091546	inf	up
Clec4e	ENSMUSG00000030142	protein_coding	-	chr6:123281788-123289870	3.73273	up
Clec2e	ENSMUSG00000030155	protein_coding	-	chr6:129091815-129100903	inf	up
Olr1	ENSMUSG00000030162	protein_coding	-	chr6:129485245-129507165	inf	up
Klrc1	ENSMUSG00000030167	protein_coding	-	chr6:129666014-129678973	inf	up
Gprc5d	ENSMUSG00000030205	protein_coding	-	chr6:135105990-135118283	inf	up
Rerg	ENSMUSG00000030222	protein_coding	-	chr6:137054824-137170497	3.2961	up
Slco1a4	ENSMUSG00000030237	protein_coding	-	chr6:141805439-141856199	inf	up
Recql	ENSMUSG00000030243	protein_coding	-	chr6:142345653-142387087	10.2905	up
Ttll3	ENSMUSG00000030276	protein_coding	+	chr6:113378112-113414583	4.84083e+87	up
Cidec	ENSMUSG00000030278	protein_coding	-	chr6:113424633-113435760	inf	up
Atp2b2	ENSMUSG00000030302	protein_coding	-	chr6:113745668-114052108	inf	up
Vgll4	ENSMUSG00000030315	protein_coding	-	chr6:114860627-114969994	2.3559	up
Ift122	ENSMUSG00000030323	protein_coding	+	chr6:115853469-115926699	3.84502	up
Necap1	ENSMUSG00000030327	protein_coding	+	chr6:122874556-122888942	3.8095	up
Cd27	ENSMUSG00000030336	protein_coding	-	chr6:125215550-125244543	inf	up
Pzp	ENSMUSG00000030359	protein_coding	-	chr6:128438756-128526720	inf	up
Strn4	ENSMUSG00000030374	protein_coding	+	chr7:16809269-16840931	2.62137	up
Zik1	ENSMUSG00000030393	protein_coding	-	chr7:10487228-10495394	2.78009	up
Ercc2	ENSMUSG00000030400	protein_coding	+	chr7:19382009-19404104	2.82351	up
Zfp939	ENSMUSG00000030424	protein_coding	+	chr7:39449517-39477416	53036.6	up
Zfp583	ENSMUSG00000030443	protein_coding	-	chr7:6315659-6331285	inf	up
Siglece	ENSMUSG00000030474	protein_coding	-	chr7:43651069-43660161	inf	up
Cyp2b10	ENSMUSG00000030483	protein_coding	+	chr7:25897619-25926624	2.38985	up
Zfp108	ENSMUSG00000030486	protein_coding	+	chr7:24257643-24261914	4.9088	up
Rhpn2	ENSMUSG00000030494	protein_coding	+	chr7:35334174-35396817	2.42041	up
Gas2	ENSMUSG00000030498	protein_coding	+	chr7:51860576-51994975	2.38355	up
Prmt3	ENSMUSG00000030505	protein_coding	+	chr7:49778345-49858265	2.05979	up
Hddc3	ENSMUSG00000030532	protein_coding	+	chr7:80343136-80346097	2.70422	up
Plin1	ENSMUSG00000030546	protein_coding	-	chr7:79721163-79732776	inf	up
Synm	ENSMUSG00000030554	protein_coding	-	chr7:67730160-67760173	2.34252	up
Ttc23	ENSMUSG00000030555	protein_coding	+	chr7:67647409-67726576	3.16734	up
Dpf1	ENSMUSG00000030584	protein_coding	+	chr7:29303950-29317588	inf	up
4632434I11Rik	ENSMUSG00000030641	protein_coding	-	chr7:92857528-92874213	inf	up
Anapc15	ENSMUSG00000030649	protein_coding	+	chr7:101881324-101911901	3.5715	up
Xylt1	ENSMUSG00000030657	protein_coding	+	chr7:117380978-117667751	inf	up
Cyp2r1	ENSMUSG00000030670	protein_coding	-	chr7:114550165-114562972	inf	up
Pde3b	ENSMUSG00000030671	protein_coding	+	chr7:114415280-114539251	3.49645	up
Sez6l2	ENSMUSG00000030683	protein_coding	+	chr7:126928878-126970606	2.99756	up
Klk10	ENSMUSG00000030693	protein_coding	+	chr7:43690417-43803822	inf	up
Tbx6	ENSMUSG00000030699	protein_coding	+	chr7:126781482-126785560	inf	up
Plekhb1	ENSMUSG00000030701	protein_coding	-	chr7:100642891-100662414	2.49945	up
Nfatc2ip	ENSMUSG00000030722	protein_coding	-	chr7:126382853-126397745	2.73365	up
Lipt2	ENSMUSG00000030725	protein_coding	+	chr7:100159276-100161365	14.7291	up
Atp2a1	ENSMUSG00000030730	protein_coding	-	chr7:126428423-126463108	inf	up
Il21r	ENSMUSG00000030745	protein_coding	+	chr7:125603428-125633570	inf	up
Kdm8	ENSMUSG00000030752	protein_coding	+	chr7:125444675-125462265	2.369	up
Aqp8	ENSMUSG00000030762	protein_coding	+	chr7:123462293-123468003	2.56491	up
Micalcl	ENSMUSG00000030771	protein_coding	+	chr7:112368307-112413104	inf	up
Tgfb1i1	ENSMUSG00000030782	protein_coding	+	chr7:128246811-128253712	2.99451	up
Pycard	ENSMUSG00000030793	protein_coding	-	chr7:127992102-127996598	5.50026	up
Fbxl19	ENSMUSG00000030811	protein_coding	+	chr7:127746774-127769538	2.77399	up
Rrp8	ENSMUSG00000030888	protein_coding	-	chr7:105732206-105744361	2.16499	up
Fam53b	ENSMUSG00000030956	protein_coding	-	chr7:130162450-133124354	3.71572	up
Wee1	ENSMUSG00000031016	protein_coding	+	chr7:110122349-110142112	2.58358	up
Stk33	ENSMUSG00000031027	protein_coding	-	chr7:109279222-109444893	inf	up
Ano1	ENSMUSG00000031075	protein_coding	-	chr7:144588548-144751974	3.80862	up
Zfp300	ENSMUSG00000031079	protein_coding	-	chrX:21079173-21089527	inf	up
Smarca1	ENSMUSG00000031099	protein_coding	-	chrX:47809367-47892974	2.27504	up
Sash3	ENSMUSG00000031101	protein_coding	+	chrX:48146435-48161565	5.88878	up
Igsf1	ENSMUSG00000031111	protein_coding	-	chrX:49782535-49797749	2.01457	up
3830403N18Rik	ENSMUSG00000031125	protein_coding	+	chrX:56136571-56153498	2.94854	up
Ccdc120	ENSMUSG00000031150	protein_coding	-	chrX:7731713-7750905	11.9635	up
Slc35a2	ENSMUSG00000031156	protein_coding	+	chrX:7884040-7894492	3.93616	up
Was	ENSMUSG00000031165	protein_coding	-	chrX:8081452-8090498	4.92352	up
Aff2	ENSMUSG00000031189	protein_coding	+	chrX:69356595-69868037	inf	up
Mtcp1	ENSMUSG00000031200	protein_coding	-	chrX:75404845-75416588	2.46567	up
Asb12	ENSMUSG00000031204	protein_coding	-	chrX:95470200-95557987	2.76004	up
Srpx2	ENSMUSG00000031253	protein_coding	+	chrX:133908425-133932446	5.8963	up
Nox1	ENSMUSG00000031257	protein_coding	-	chrX:134059186-134221956	inf	up
Slc7a3	ENSMUSG00000031297	protein_coding	-	chrX:101079209-101086020	inf	up
Rps6ka3	ENSMUSG00000031309	protein_coding	+	chrX:159210306-159368244	2.55946	up
Gabre	ENSMUSG00000031340	protein_coding	-	chrX:72255998-72274803	2.45299	up
Gabra3	ENSMUSG00000031343	protein_coding	-	chrX:72432680-72656848	inf	up
Haus7	ENSMUSG00000031371	protein_coding	-	chrX:73437314-73459044	2.76598	up
Plxnb3	ENSMUSG00000031385	protein_coding	+	chrX:73757089-73772514	inf	up
Arhgap4	ENSMUSG00000031389	protein_coding	-	chrX:73853777-73921944	17.8277	up
L1cam	ENSMUSG00000031391	protein_coding	-	chrX:73853777-73921944	18.887	up
Plp1	ENSMUSG00000031425	protein_coding	+	chrX:136822670-136839733	4.27801	up
F10	ENSMUSG00000031444	protein_coding	+	chr8:13037307-13056676	inf	up
Brf2	ENSMUSG00000031487	protein_coding	-	chr8:27123831-27128632	2.18269	up
Cd209d	ENSMUSG00000031495	protein_coding	-	chr8:3871826-3878555	inf	up
Tnfsf13b	ENSMUSG00000031497	protein_coding	+	chr8:10006632-10035999	inf	up
Ptpn7	ENSMUSG00000031506	protein_coding	+	chr1:135132724-135145327	483582	up
Vegfc	ENSMUSG00000031520	protein_coding	+	chr8:54077531-54186454	4.25441	up
Slit2	ENSMUSG00000031558	protein_coding	+	chr5:47983154-48306282	2.03881	up
Ppapdc1b	ENSMUSG00000031570	protein_coding	+	chr8:25720060-25724887	2.43073	up
Star	ENSMUSG00000031574	protein_coding	+	chr8:25808473-25814723	inf	up
Slc7a2	ENSMUSG00000031596	protein_coding	+	chr8:40862394-40922308	2.00469	up
Cbln1	ENSMUSG00000031654	protein_coding	-	chr8:87468853-87472592	inf	up
Eif2ak3	ENSMUSG00000031668	protein_coding	+	chr6:70844514-70905245	2.40084	up
Gins3	ENSMUSG00000031669	protein_coding	+	chr8:95633558-95645059	2.24354	up
Zfp821	ENSMUSG00000031728	protein_coding	+	chr8:109705548-109724932	8.18051	up
St3gal2	ENSMUSG00000031749	protein_coding	+	chr8:110810491-110972480	2.23118	up
Il34	ENSMUSG00000031750	protein_coding	-	chr8:110741828-110807477	4.96265	up
Pllp	ENSMUSG00000031775	protein_coding	-	chr8:94674894-94696242	inf	up
Cngb1	ENSMUSG00000031789	protein_coding	-	chr8:95239044-95306585	10.9901	up
Gins2	ENSMUSG00000031821	protein_coding	-	chr8:119910359-124345724	3.48902	up
Klhl36	ENSMUSG00000031828	protein_coding	+	chr8:119862304-119876988	inf	up
Comp	ENSMUSG00000031849	protein_coding	+	chr8:70373547-70382065	3.92616	up
Tradd	ENSMUSG00000031887	protein_coding	-	chr8:105258285-105264609	3.62736	up
Wdr59	ENSMUSG00000031959	protein_coding	-	chr8:111448783-111522107	2.42555	up
Ccsap	ENSMUSG00000031971	protein_coding	-	chr8:119910359-124345724	2.94468	up
Acta1	ENSMUSG00000031972	protein_coding	-	chr8:119910359-124345724	3.85738	up
Arv1	ENSMUSG00000031982	protein_coding	+	chr8:124722138-124734123	4972.65	up
Pvrl1	ENSMUSG00000032012	protein_coding	+	chr9:43744575-43807454	2.77987	up
Nxpe2	ENSMUSG00000032028	protein_coding	-	chr9:48318005-48353454	inf	up
Kcnj5	ENSMUSG00000032034	protein_coding	-	chr9:32314782-32344237	2.56472	up
Ppp2r1b	ENSMUSG00000032058	protein_coding	+	chr9:50845300-51009073	2.05812	up
Cadm1	ENSMUSG00000032076	protein_coding	+	chr9:47530172-47857637	3.89111	up
Pdzd3	ENSMUSG00000032105	protein_coding	-	chr9:44247311-44251464	inf	up
C2cd2l	ENSMUSG00000032120	protein_coding	-	chr9:44309236-44320282	2.45299	up
Slc37a2	ENSMUSG00000032122	protein_coding	-	chr9:37229148-37255738	2.45127	up
Olfm2	ENSMUSG00000032172	protein_coding	-	chr9:20667985-20728219	inf	up
Gnb5	ENSMUSG00000032192	protein_coding	+	chr9:75310334-75345923	2.12669	up
Ccnb2	ENSMUSG00000032218	protein_coding	-	chr9:70407688-70421554	inf	up
Itga11	ENSMUSG00000032243	protein_coding	+	chr9:62677825-62783982	2.11616	up
Glce	ENSMUSG00000032252	protein_coding	-	chr9:62057247-62070606	2.22397	up
Kif23	ENSMUSG00000032254	protein_coding	-	chr9:61917279-61946799	inf	up
Tmprss5	ENSMUSG00000032268	protein_coding	+	chr9:49081259-49117587	inf	up
Nnmt	ENSMUSG00000032271	protein_coding	-	chr9:48591876-48605153	inf	up
Thsd4	ENSMUSG00000032289	protein_coding	-	chr9:59966930-60522046	2.27982	up
Pstpip1	ENSMUSG00000032322	protein_coding	+	chr9:56089961-56128888	22.834	up
Col12a1	ENSMUSG00000032332	protein_coding	-	chr9:79598990-79718831	2.23417	up
Stoml1	ENSMUSG00000032333	protein_coding	+	chr9:58253163-58262524	3.43612	up
Hcn4	ENSMUSG00000032338	protein_coding	+	chr9:58823511-58860955	4.25208	up
Mb21d1	ENSMUSG00000032344	protein_coding	-	chr9:78376108-78808110	3.99413	up
Smad3	ENSMUSG00000032402	protein_coding	-	chr9:63646766-63758111	2.07672	up
Rwdd2a	ENSMUSG00000032417	protein_coding	+	chr9:86572052-86574896	8.84315	up
Cmtm7	ENSMUSG00000032436	protein_coding	-	chr9:114756835-114782257	3.88429	up
Kif9	ENSMUSG00000032489	protein_coding	+	chr9:110476993-110525179	inf	up
Dclk3	ENSMUSG00000032500	protein_coding	+	chr9:111439080-111489608	inf	up
Vipr1	ENSMUSG00000032528	protein_coding	+	chr9:121642715-121672954	inf	up
Trak1	ENSMUSG00000032536	protein_coding	+	chr9:121297533-121474918	4.69001	up
Bfsp2	ENSMUSG00000032556	protein_coding	-	chr9:103423577-103761837	inf	up
Cpne4	ENSMUSG00000032564	protein_coding	+	chr9:104547285-105034544	2.64559	up
Mapkapk3	ENSMUSG00000032577	protein_coding	-	chr9:107254926-107289877	2.16481	up
Mst1r	ENSMUSG00000032584	protein_coding	+	chr9:107906888-107920383	2.52298	up
Amigo3	ENSMUSG00000032593	protein_coding	+	chr9:108049268-108085027	inf	up
Cdhr4	ENSMUSG00000032595	protein_coding	+	chr9:107975504-108048780	inf	up
Uba7	ENSMUSG00000032596	protein_coding	+	chr9:107975504-108048780	4.45125	up
Amt	ENSMUSG00000032607	protein_coding	+	chr9:108296852-108301571	4.42093	up
Fhl3	ENSMUSG00000032643	protein_coding	+	chr4:124700700-124708611	2.0574	up
6820408C15Rik	ENSMUSG00000032680	protein_coding	+	chr2:152415586-152444330	12.0807	up
Nlrp3	ENSMUSG00000032691	protein_coding	+	chr11:59541567-59566956	2.69858	up
Trib3	ENSMUSG00000032715	protein_coding	-	chr2:152337421-152344032	2.49203	up
Folr2	ENSMUSG00000032725	protein_coding	-	chr7:101818312-101847325	2.3192	up
Snx33	ENSMUSG00000032733	protein_coding	-	chr9:56917199-56928371	2.11329	up
Pram1	ENSMUSG00000032739	protein_coding	+	chr17:33629089-33645706	inf	up
Gab3	ENSMUSG00000032750	protein_coding	-	chrX:74966842-75085458	2.63883	up
Pkd1	ENSMUSG00000032855	protein_coding	+	chr17:24549949-24632629	2.16049	up
Gm6685	ENSMUSG00000032889	protein_coding	-	chr11:28339103-28339867	inf	up
Odf4	ENSMUSG00000032921	protein_coding	-	chr11:68921834-68927081	inf	up
Rasgrp2	ENSMUSG00000032946	protein_coding	+	chr19:6399339-6418606	2.76815	up
Pygb	ENSMUSG00000033059	protein_coding	+	chr2:150786734-150831758	2.03559	up
Gas7	ENSMUSG00000033066	protein_coding	+	chr11:67455436-67771153	3.87574	up
Senp1	ENSMUSG00000033075	protein_coding	-	chr15:98038743-98132447	2.73316	up
Lss	ENSMUSG00000033105	protein_coding	+	chr10:76531587-76562226	11.1058	up
Atg9a	ENSMUSG00000033124	protein_coding	-	chr1:75180865-75191923	2.37331	up
Lpcat2	ENSMUSG00000033192	protein_coding	+	chr8:92855349-92919279	inf	up
S100b	ENSMUSG00000033208	protein_coding	+	chr10:76253852-76345291	inf	up
Hsf4	ENSMUSG00000033249	protein_coding	+	chr8:105269800-105275845	4.58325	up
Shf	ENSMUSG00000033256	protein_coding	-	chr2:122348891-122369162	inf	up
Slc35a4	ENSMUSG00000033272	protein_coding	+	chr18:36679578-36683858	2.59134	up
Chst2	ENSMUSG00000033350	protein_coding	-	chr9:95400928-95407270	8.82955	up
Frrs1	ENSMUSG00000033386	protein_coding	+	chr3:116878226-116903750	inf	up
Arhgap44	ENSMUSG00000033389	protein_coding	-	chr11:64979037-65164066	2.53288	up
Tagap	ENSMUSG00000033450	protein_coding	+	chr17:7881105-7979824	2.45343	up
Fan1	ENSMUSG00000033458	protein_coding	-	chr7:64346757-64374095	inf	up
Catsper2	ENSMUSG00000033486	protein_coding	-	chr2:121392630-121438687	6.14963	up
Fndc3a	ENSMUSG00000033487	protein_coding	-	chr14:72098164-72710003	2.77631	up
Cdc14a	ENSMUSG00000033502	protein_coding	-	chr3:116272552-116424032	3.59343	up
Asprv1	ENSMUSG00000033508	protein_coding	+	chr6:86628173-86629702	inf	up
AW554918	ENSMUSG00000033632	protein_coding	+	chr18:24709444-25467321	3.16078	up
Gabrb3	ENSMUSG00000033676	protein_coding	+	chr7:57590517-57828802	inf	up
Arhgap39	ENSMUSG00000033697	protein_coding	-	chr15:76710622-76818170	2.15641	up
Lrrc24	ENSMUSG00000033707	protein_coding	-	chr15:76710622-76818170	inf	up
Ephx4	ENSMUSG00000033805	protein_coding	+	chr5:107402735-107435039	inf	up
Ppp1r16a	ENSMUSG00000033819	protein_coding	+	chr15:76671614-76694919	2.6522	up
B3galt2	ENSMUSG00000033849	protein_coding	+	chr1:143598796-143702893	2.56294	up
Pla2g4b	ENSMUSG00000033852	protein_coding	+	chr2:120027482-120043033	14.2601	up
Map9	ENSMUSG00000033900	protein_coding	+	chr3:82358071-82395268	2.83	up
Dnah17	ENSMUSG00000033987	protein_coding	-	chr11:117986291-118129219	2.01325e+24	up
Ccdc17	ENSMUSG00000034035	protein_coding	+	chr4:116557657-116600266	inf	up
Lyl1	ENSMUSG00000034041	protein_coding	+	chr8:84699875-84800344	3.05461	up
Ypel4	ENSMUSG00000034059	protein_coding	+	chr2:84734057-84738655	inf	up
Poglut1	ENSMUSG00000034064	protein_coding	-	chr16:38525136-38550258	2.69327	up
Zfp551	ENSMUSG00000034071	protein_coding	-	chr7:12415152-12422751	inf	up
Irf2bpl	ENSMUSG00000034168	protein_coding	-	chr12:86880414-86884814	2.17722	up
2410018M08Rik	ENSMUSG00000034173	protein_coding	+	chr5:129846989-129903623	5.88772	up
Rhbdd3	ENSMUSG00000034175	protein_coding	+	chr11:5069688-5106093	12.7274	up
Gas2l1	ENSMUSG00000034201	protein_coding	-	chr11:5054131-5065327	2.28398	up
Polq	ENSMUSG00000034206	protein_coding	+	chr16:37011785-37095417	4.06552	up
Jdp2	ENSMUSG00000034271	protein_coding	+	chr12:85597589-85639878	2.37766	up
Nipsnap1	ENSMUSG00000034285	protein_coding	+	chr11:4873950-4894200	inf	up
Brip1	ENSMUSG00000034329	protein_coding	-	chr11:86058137-86201193	3.10661	up
Fbxo16	ENSMUSG00000034532	protein_coding	+	chr14:65266700-65321502	inf	up
Slc41a2	ENSMUSG00000034591	protein_coding	-	chr10:83230847-83337882	3.82651	up
Ppm1h	ENSMUSG00000034613	protein_coding	+	chr10:122678761-122945795	2.01086	up
Mtrr	ENSMUSG00000034617	protein_coding	-	chr13:68560779-68582121	121282	up
Prss55	ENSMUSG00000034623	protein_coding	-	chr14:64075437-64097670	inf	up
Cd300a	ENSMUSG00000034652	protein_coding	+	chr11:114890040-114904654	2.69253	up
Ythdc2	ENSMUSG00000034653	protein_coding	+	chr18:44828664-44889720	2.81349	up
Dbn1	ENSMUSG00000034675	protein_coding	-	chr13:55473428-55488111	2.29687	up
Pcdh11x	ENSMUSG00000034755	protein_coding	+	chrX:120290258-120910619	inf	up
Glis1	ENSMUSG00000034762	protein_coding	+	chr4:107434571-107635061	inf	up
Asb16	ENSMUSG00000034768	protein_coding	+	chr11:102268742-102279462	3.9257	up
Gpsm3	ENSMUSG00000034786	protein_coding	+	chr17:34589805-34597400	3.64563	up
Gna15	ENSMUSG00000034792	protein_coding	-	chr10:81502305-81524225	inf	up
Sos2	ENSMUSG00000034801	protein_coding	-	chr12:69583761-69681852	2.31331	up
Grip1	ENSMUSG00000034813	protein_coding	+	chr10:119429366-120112987	inf	up
Plvap	ENSMUSG00000034845	protein_coding	-	chr8:71488102-71511769	2.37249	up
Gipc3	ENSMUSG00000034872	protein_coding	-	chr10:81337761-81343266	inf	up
Tbxa2r	ENSMUSG00000034881	protein_coding	+	chr10:81328731-81335171	inf	up
Sncb	ENSMUSG00000034891	protein_coding	-	chr13:54758859-54766595	inf	up
Ncaph	ENSMUSG00000034906	protein_coding	-	chr2:127103808-127133954	inf	up
Sidt2	ENSMUSG00000034908	protein_coding	-	chr9:45937856-45955998	2.21016	up
Dhcr24	ENSMUSG00000034926	protein_coding	+	chr4:106561037-106589113	10.3028	up
Cebpa	ENSMUSG00000034957	protein_coding	+	chr7:35119292-35121926	2.11395	up
Lbx2	ENSMUSG00000034968	protein_coding	+	chr6:83086364-83088243	inf	up
Htr2a	ENSMUSG00000034997	protein_coding	+	chr14:74640839-74706859	3.18952	up
Zc3h12b	ENSMUSG00000035045	protein_coding	+	chrX:95711677-95932637	2.24236	up
Xkr6	ENSMUSG00000035067	protein_coding	+	chr14:63602523-63820809	6.36795	up
Kcne3	ENSMUSG00000035165	protein_coding	+	chr7:100176669-100184869	inf	up
Ppp1r32	ENSMUSG00000035179	protein_coding	-	chr19:10474256-10482897	inf	up
Sppl2b	ENSMUSG00000035206	protein_coding	+	chr10:80855274-80868705	2.15502e+07	up
Pdk3	ENSMUSG00000035232	protein_coding	-	chrX:93764606-93832201	5.40768	up
Lcat	ENSMUSG00000035237	protein_coding	-	chr8:105934332-105966115	inf	up
Helq	ENSMUSG00000035266	protein_coding	-	chr5:100762144-100798598	2.84341	up
Hpse	ENSMUSG00000035273	protein_coding	-	chr5:100679483-100719716	3.92546	up
Tpbg	ENSMUSG00000035274	protein_coding	+	chr9:85820240-85847055	3.4349	up
Ssc5d	ENSMUSG00000035279	protein_coding	+	chr7:4925843-4944821	2.55112	up
Adat3	ENSMUSG00000035370	protein_coding	+	chr10:80602879-80615783	3.99344e+06	up
Ccl7	ENSMUSG00000035373	protein_coding	+	chr11:80880168-82871210	2.66978	up
Shq1	ENSMUSG00000035378	protein_coding	-	chr6:100573080-100671157	3.27333	up
Tmem98	ENSMUSG00000035413	protein_coding	+	chr11:80810174-80822033	2.46818	up
Fignl1	ENSMUSG00000035455	protein_coding	-	chr11:11787430-11808962	inf	up
Slc25a21	ENSMUSG00000035472	protein_coding	-	chr12:56689917-57197472	3.29126	up
Krt17	ENSMUSG00000035557	protein_coding	-	chr11:100256216-100261029	inf	up
Dcaf10	ENSMUSG00000035572	protein_coding	+	chr4:45316612-45379759	2.42863	up
Dos	ENSMUSG00000035640	protein_coding	-	chr10:79697304-80369637	2.99565	up
Sbno2	ENSMUSG00000035673	protein_coding	-	chr10:79697304-80369637	3.20182	up
Tnfsf9	ENSMUSG00000035678	protein_coding	+	chr17:57092022-57107757	inf	up
Acta2	ENSMUSG00000035783	protein_coding	-	chr19:34008253-34481546	2.81966	up
BC005764	ENSMUSG00000035835	protein_coding	-	chr10:79697304-80369637	inf	up
Cdhr3	ENSMUSG00000035860	protein_coding	-	chr12:33033795-33092875	3.43488	up
Pawr	ENSMUSG00000035873	protein_coding	+	chr10:108332188-108414391	inf	up
Rnase1	ENSMUSG00000035896	protein_coding	-	chr14:51145001-51146767	inf	up
Gramd4	ENSMUSG00000035900	protein_coding	+	chr15:86057694-86137634	2.0321	up
Acss3	ENSMUSG00000035948	protein_coding	-	chr10:106936163-107123668	inf	up
Fam214b	ENSMUSG00000036002	protein_coding	-	chr4:43027689-43053253	2.0227	up
Fmnl2	ENSMUSG00000036053	protein_coding	+	chr2:52857859-53134202	2.40868	up
N28178	ENSMUSG00000036062	protein_coding	+	chr4:42916659-42944752	2.22248	up
Prr5	ENSMUSG00000036106	protein_coding	+	chr15:84669619-84703673	8.83745	up
Mbnl3	ENSMUSG00000036109	protein_coding	-	chrX:51117268-51206532	2.10291	up
Tm6sf2	ENSMUSG00000036151	protein_coding	+	chr8:70072923-70080066	inf	up
Arhgap36	ENSMUSG00000036198	protein_coding	+	chrX:49463944-49500244	inf	up
3632451O06Rik	ENSMUSG00000036242	protein_coding	-	chr14:49680172-49783383	2.61944	up
Gramd1c	ENSMUSG00000036292	protein_coding	-	chr16:43979342-44027945	inf	up
P2ry12	ENSMUSG00000036353	protein_coding	-	chr3:59006977-59344256	2.52971	up
Wtip	ENSMUSG00000036459	protein_coding	-	chr7:34109542-34133268	3.64647	up
Megf11	ENSMUSG00000036466	protein_coding	+	chr9:64385625-64715245	inf	up
Tmem255a	ENSMUSG00000036502	protein_coding	-	chrX:38179988-38613426	inf	up
Slc38a7	ENSMUSG00000036534	protein_coding	-	chr8:95835919-95853539	3.80198	up
Iqce	ENSMUSG00000036555	protein_coding	-	chr5:140661826-140702378	3.19944	up
1700011E24Rik	ENSMUSG00000036557	protein_coding	-	chr17:87282885-87591805	inf	up
Cc2d1a	ENSMUSG00000036686	protein_coding	-	chr8:84132827-84147936	2.25702	up
Tmem184a	ENSMUSG00000036687	protein_coding	-	chr5:139271875-139852875	inf	up
Kif15	ENSMUSG00000036768	protein_coding	+	chr9:122951080-123018725	inf	up
Ssx2ip	ENSMUSG00000036825	protein_coding	+	chr3:146404641-146440139	2.58279	up
Lin37	ENSMUSG00000036845	protein_coding	-	chr7:30539133-30559838	15.0265	up
Dna2	ENSMUSG00000036875	protein_coding	+	chr10:62947025-62974185	2.70043	up
Ehmt1	ENSMUSG00000036893	protein_coding	-	chr2:24790768-24919609	2.09324	up
Stag3	ENSMUSG00000036928	protein_coding	+	chr5:138280239-138312393	inf	up
Slc39a12	ENSMUSG00000036949	protein_coding	+	chr2:14388315-14494977	inf	up
Taf6	ENSMUSG00000036980	protein_coding	-	chr5:138160179-138187451	2.7324	up
Nxt1	ENSMUSG00000036992	protein_coding	+	chr2:148672600-148676027	8.06089	up
Apln	ENSMUSG00000037010	protein_coding	-	chrX:48025145-48034853	2.26938	up
Tspan15	ENSMUSG00000037031	protein_coding	-	chr10:61838235-62899118	4.54113	up
Fer1l6	ENSMUSG00000037106	protein_coding	+	chr15:58510047-58665092	inf	up
Tmprss13	ENSMUSG00000037129	protein_coding	+	chr9:45318264-45347581	inf	up
2210407C18Rik	ENSMUSG00000037145	protein_coding	-	chr11:58608203-58616075	inf	up
Ppp1r14a	ENSMUSG00000037166	protein_coding	+	chr7:29289319-29293390	5.91534	up
Mycn	ENSMUSG00000037169	protein_coding	-	chr12:12936095-12941914	4.41692	up
Pacrg	ENSMUSG00000037196	protein_coding	-	chr17:10403011-10840311	10.8959	up
Fgf2	ENSMUSG00000037225	protein_coding	+	chr3:37307748-37579096	inf	up
Spred3	ENSMUSG00000037239	protein_coding	-	chr7:29158828-29169841	7.30619	up
Map4k1	ENSMUSG00000037337	protein_coding	+	chr7:28982853-29003279	inf	up
Slc9a7	ENSMUSG00000037341	protein_coding	-	chrX:20105754-20291807	inf	up
Uvssa	ENSMUSG00000037355	protein_coding	+	chr5:33378550-33419754	2.19995	up
Nov	ENSMUSG00000037362	protein_coding	+	chr15:54745701-54754039	2.18092	up
Kdm6a	ENSMUSG00000037369	protein_coding	+	chrX:18158928-18279936	2.62805	up
Spon2	ENSMUSG00000037379	protein_coding	-	chr5:33213517-33218238	inf	up
Slc18b1	ENSMUSG00000037455	protein_coding	+	chr10:23796985-23827968	2.21533	up
Zmat4	ENSMUSG00000037492	protein_coding	+	chr8:23636018-24156585	inf	up
Bcdin3d	ENSMUSG00000037525	protein_coding	-	chr15:99470083-99474730	5.09044	up
Dlgap5	ENSMUSG00000037544	protein_coding	-	chr14:47387778-47418407	inf	up
Nr0b2	ENSMUSG00000037583	protein_coding	+	chr4:133553375-133556536	2.11637	up
Lphn3	ENSMUSG00000037605	protein_coding	+	chr5:81020137-81825133	2.29662	up
Atoh8	ENSMUSG00000037621	protein_coding	-	chr6:72206176-72235577	2.152	up
Kcnk2	ENSMUSG00000037624	protein_coding	-	chr1:189207930-189344890	3.43471	up
Cldn11	ENSMUSG00000037625	protein_coding	+	chr3:31149945-31164324	inf	up
Cdkn3	ENSMUSG00000037628	protein_coding	+	chr14:46760540-46771525	inf	up
H2-DMa	ENSMUSG00000037649	protein_coding	+	chr17:34135181-34139101	3.65702	up
Phc3	ENSMUSG00000037652	protein_coding	-	chr3:30899294-30969415	7.77865	up
Themis2	ENSMUSG00000037731	protein_coding	-	chr4:132781842-132796387	2.35528	up
Xkr8	ENSMUSG00000037752	protein_coding	-	chr4:132724896-132732546	9.81202	up
Actr5	ENSMUSG00000037761	protein_coding	+	chr2:158624887-158639211	2.70395	up
Pced1a	ENSMUSG00000037773	protein_coding	-	chr2:130417246-130444269	2.31033	up
D630003M21Rik	ENSMUSG00000037813	protein_coding	-	chr2:158182532-158229222	2.66224	up
Fbxw17	ENSMUSG00000037816	protein_coding	+	chr13:50417863-50433780	2.93406	up
Nmrk1	ENSMUSG00000037847	protein_coding	+	chr19:18631949-18652395	2.18226	up
Egr2	ENSMUSG00000037868	protein_coding	+	chr10:67535474-67542188	inf	up
Darc	ENSMUSG00000037872	protein_coding	-	chr1:173331885-173333503	inf	up
Inpp4b	ENSMUSG00000037940	protein_coding	+	chr8:81342555-82125036	6.28525	up
Rmi2	ENSMUSG00000037991	protein_coding	+	chr16:10835058-10892966	inf	up
Dhx38	ENSMUSG00000037993	protein_coding	-	chr8:109548016-109565601	236.114	up
Igsf9	ENSMUSG00000037995	protein_coding	+	chr1:172481787-172498878	3.43455	up
Parp11	ENSMUSG00000037997	protein_coding	+	chr6:127446839-127494241	2.33226	up
Socs1	ENSMUSG00000038037	protein_coding	-	chr16:10783807-10785536	inf	up
Kcna6	ENSMUSG00000038077	protein_coding	-	chr6:126708328-126741601	2.85004	up
Tmem237	ENSMUSG00000038079	protein_coding	-	chr1:59100593-59237231	2.53211	up
Cnbd2	ENSMUSG00000038085	protein_coding	+	chr2:156311846-156375638	inf	up
Atp13a4	ENSMUSG00000038094	protein_coding	-	chr16:29395852-29544864	inf	up
Prdm1	ENSMUSG00000038151	protein_coding	-	chr10:44437176-44528501	2.18307	up
Leprel1	ENSMUSG00000038168	protein_coding	-	chr16:25956474-26105784	6.3944	up
Enpp6	ENSMUSG00000038173	protein_coding	+	chr8:46986924-47094895	inf	up
Pgap3	ENSMUSG00000038208	protein_coding	-	chr11:98388676-98400490	2.0803	up
Tlcd2	ENSMUSG00000038217	protein_coding	+	chr11:75461538-75470899	5.5333	up
Trpm4	ENSMUSG00000038260	protein_coding	-	chr7:45303154-45333780	2.6212	up
Sema7a	ENSMUSG00000038264	protein_coding	+	chr9:57940112-57962864	2.06382	up
Atg9b	ENSMUSG00000038295	protein_coding	-	chr5:24364809-24392143	6.36584	up
Kcnh2	ENSMUSG00000038319	protein_coding	-	chr5:24319588-24351604	2.68221	up
Ankrd35	ENSMUSG00000038354	protein_coding	+	chr3:96670130-96691009	3.12626	up
Lasp1	ENSMUSG00000038366	protein_coding	+	chr11:97798999-97838764	2.69533	up
Gpr162	ENSMUSG00000038390	protein_coding	-	chr6:124858443-124863917	inf	up
Spsb2	ENSMUSG00000038451	protein_coding	+	chr6:124808660-124814296	inf	up
Nos1ap	ENSMUSG00000038473	protein_coding	-	chr1:170298192-170589861	26.0603	up
Tfdp1	ENSMUSG00000038482	protein_coding	+	chr8:13339673-13377702	2.07293	up
Grtp1	ENSMUSG00000038515	protein_coding	-	chr8:13176868-13200624	inf	up
BC021785	ENSMUSG00000038528	protein_coding	-	chr10:39946906-39986646	inf	up
Gm129	ENSMUSG00000038550	protein_coding	-	chr3:95855965-96517845	2.97302	up
Reep2	ENSMUSG00000038555	protein_coding	+	chr18:34777007-34847463	inf	up
Susd1	ENSMUSG00000038578	protein_coding	-	chr4:59314682-59438633	3.06148	up
Tctn1	ENSMUSG00000038593	protein_coding	-	chr5:122206803-122264460	inf	up
Samd10	ENSMUSG00000038605	protein_coding	-	chr2:181569148-181655660	2.47041e+16	up
Pold1	ENSMUSG00000038644	protein_coding	-	chr7:44532745-44548849	9.14847	up
Rtel1	ENSMUSG00000038685	protein_coding	+	chr2:181319738-181356616	2.65437	up
Hoxb4	ENSMUSG00000038692	protein_coding	+	chr11:96308902-96321638	2.66329	up
Hoxb7	ENSMUSG00000038721	protein_coding	+	chr11:96286622-96290162	inf	up
Pkhd1l1	ENSMUSG00000038725	protein_coding	+	chr15:44457552-44597143	3.18797	up
Shank1	ENSMUSG00000038738	protein_coding	+	chr7:44310252-44358351	10.5362	up
Angptl6	ENSMUSG00000038742	protein_coding	-	chr9:20868641-20879727	inf	up
Elovl3	ENSMUSG00000038754	protein_coding	+	chr19:46131896-46148375	inf	up
Vill	ENSMUSG00000038775	protein_coding	+	chr9:119052777-119071525	inf	up
Sema6c	ENSMUSG00000038777	protein_coding	+	chr3:94912542-95725658	3.09419	up
Lefty1	ENSMUSG00000038793	protein_coding	+	chr1:180935021-180938400	13.7477	up
Rap1gap2	ENSMUSG00000038807	protein_coding	-	chr11:74383355-74610915	3.26911	up
BC026590	ENSMUSG00000038827	protein_coding	+	chr4:56802344-56809601	3.57494	up
Vars2	ENSMUSG00000038838	protein_coding	-	chr17:35655633-35667592	2.68226	up
Baiap2l1	ENSMUSG00000038859	protein_coding	-	chr5:144241689-144446757	2.07524	up
A230050P20Rik	ENSMUSG00000038884	protein_coding	+	chr9:20868641-20879727	2.00781	up
Irs2	ENSMUSG00000038894	protein_coding	-	chr8:10986979-11054541	inf	up
Slco4a1	ENSMUSG00000038963	protein_coding	+	chr2:180456244-180474867	inf	up
Anpep	ENSMUSG00000039062	protein_coding	-	chr7:79821802-79848210	2.06928	up
Mycbpap	ENSMUSG00000039110	protein_coding	-	chr11:94501346-94522887	inf	up
Taf4a	ENSMUSG00000039117	protein_coding	-	chr2:179912145-179979013	4.32275	up
Cmc1	ENSMUSG00000039163	protein_coding	-	chr9:117873143-118150196	6.55666	up
Zdhhc1	ENSMUSG00000039199	protein_coding	-	chr8:105472480-105484350	2.45471	up
Tbc1d25	ENSMUSG00000039201	protein_coding	-	chrX:8154471-8176181	5.03091	up
Il18	ENSMUSG00000039217	protein_coding	+	chr9:50575272-50581837	inf	up
Cdk5rap2	ENSMUSG00000039298	protein_coding	-	chr4:70216855-70410443	2.59181	up
Ndst2	ENSMUSG00000039308	protein_coding	-	chr14:20723738-20730327	2.52342	up
Mettl22	ENSMUSG00000039345	protein_coding	+	chr16:8470787-8490684	2.16374	up
Fut11	ENSMUSG00000039357	protein_coding	+	chr14:20674320-20704425	4.45606	up
Prdm16	ENSMUSG00000039410	protein_coding	-	chr4:154316124-154636873	2.34896	up
Nrtn	ENSMUSG00000039481	protein_coding	-	chr17:56751324-56757530	2.2114	up
Asb6	ENSMUSG00000039483	protein_coding	-	chr2:30823096-30830333	7.68753	up
Ncam1	ENSMUSG00000039542	protein_coding	-	chr9:49504360-49799069	3.54125	up
Ap5z1	ENSMUSG00000039623	protein_coding	+	chr5:142463930-142478715	3.47897	up
Rxrb	ENSMUSG00000039656	protein_coding	+	chr17:34031811-34038393	3.1161	up
Sdk1	ENSMUSG00000039683	protein_coding	+	chr5:141001158-142215586	3.2929	up
Plekhg5	ENSMUSG00000039713	protein_coding	+	chr4:152072497-152115400	105.553	up
Dock3	ENSMUSG00000039716	protein_coding	-	chr9:106892170-107231909	inf	up
Alkbh4	ENSMUSG00000039754	protein_coding	+	chr5:136136145-136141615	2.45498	up
Il22ra2	ENSMUSG00000039760	protein_coding	+	chr10:19621997-19634681	inf	up
Cercam	ENSMUSG00000039787	protein_coding	+	chr2:29868725-29882840	2.75404	up
Tbc1d2	ENSMUSG00000039813	protein_coding	-	chr4:46604389-46650209	inf	up
Trub2	ENSMUSG00000039826	protein_coding	-	chr2:29759311-29797935	6.88397	up
Zfp800	ENSMUSG00000039841	protein_coding	-	chr6:28215554-28398005	3.69532	up
Slc26a11	ENSMUSG00000039908	protein_coding	+	chr11:119355556-119381079	2.11017	up
Stk32a	ENSMUSG00000039954	protein_coding	+	chr18:43207696-43318029	3.08395	up
Ccdc67	ENSMUSG00000039977	protein_coding	-	chr9:15559863-15641220	inf	up
Slc7a5	ENSMUSG00000040010	protein_coding	-	chr8:119910359-124345724	2.20791	up
Cox15	ENSMUSG00000040018	protein_coding	-	chr19:43689671-43768638	2.07811	up
Nup43	ENSMUSG00000040034	protein_coding	+	chr10:7629372-7681158	2.22925	up
Bub1b	ENSMUSG00000040084	protein_coding	+	chr2:118598210-118641591	2.36915	up
Rgl3	ENSMUSG00000040146	protein_coding	-	chr9:21971526-21989453	2.65582	up
2810417H13Rik	ENSMUSG00000040204	protein_coding	+	chr9:65828929-65908794	16.6878	up
Emp3	ENSMUSG00000040212	protein_coding	-	chr7:45918022-45921426	3.00511	up
Gas8	ENSMUSG00000040220	protein_coding	+	chr8:119910359-124345724	2.21726	up
Sema3d	ENSMUSG00000040254	protein_coding	+	chr5:12383165-12588943	3.78405	up
Accs	ENSMUSG00000040272	protein_coding	-	chr2:93833466-93849943	2.19546	up
Alx4	ENSMUSG00000040310	protein_coding	+	chr2:93642383-93822568	inf	up
Arhgap9	ENSMUSG00000040345	protein_coding	+	chr10:127323726-127341589	2.37708	up
Trim7	ENSMUSG00000040350	protein_coding	+	chr11:48825345-48853493	2.17698	up
Ankib1	ENSMUSG00000040351	protein_coding	-	chr5:3689999-3803109	180871	up
Skiv2l	ENSMUSG00000040356	protein_coding	-	chr17:34837018-34850210	2.46671	up
5330417C22Rik	ENSMUSG00000040412	protein_coding	-	chr3:108455693-108544723	inf	up
Pitpnm3	ENSMUSG00000040543	protein_coding	-	chr11:72047527-72135778	11.4377	up
Kazn	ENSMUSG00000040606	protein_coding	-	chr4:142102389-142239401	2.56445	up
Plekhg1	ENSMUSG00000040624	protein_coding	+	chr10:3740363-3967303	2.16236	up
Dnph1	ENSMUSG00000040658	protein_coding	+	chr17:45606434-46831413	inf	up
Clcf1	ENSMUSG00000040663	protein_coding	+	chr19:4214237-4223490	3.95838	up
Sh3bgr	ENSMUSG00000040666	protein_coding	+	chr16:96200469-96228933	2.02608	up
Madd	ENSMUSG00000040687	protein_coding	-	chr2:91137359-91183837	7.11444	up
Dnajc16	ENSMUSG00000040697	protein_coding	-	chr4:141760187-141790931	2.23496	up
Cyp2s1	ENSMUSG00000040703	protein_coding	-	chr7:25802474-25820654	inf	up
Zfhx2	ENSMUSG00000040721	protein_coding	-	chr14:55053883-55106593	2.18827	up
Kcna2	ENSMUSG00000040724	protein_coding	+	chr3:107101566-107106879	2.45326	up
Siah1b	ENSMUSG00000040749	protein_coding	-	chrX:164070704-164076493	3.58914	up
Eml2	ENSMUSG00000040811	protein_coding	+	chr7:19176420-19206482	2.11644	up
Sft2d2	ENSMUSG00000040848	protein_coding	-	chr1:165174340-165194433	1670.66	up
Sun3	ENSMUSG00000040985	protein_coding	-	chr11:9016053-9069356	2.10545	up
Npnt	ENSMUSG00000040998	protein_coding	-	chr3:132881744-132950291	2.73807	up
Trim62	ENSMUSG00000041000	protein_coding	+	chr4:128883579-128911328	inf	up
Iffo2	ENSMUSG00000041025	protein_coding	+	chr4:139530547-139670280	2.07503	up
Slc7a13	ENSMUSG00000041052	protein_coding	+	chr4:19818724-19842218	inf	up
Wwp1	ENSMUSG00000041058	protein_coding	-	chr4:19575161-19709004	2.03121	up
Ccdc8	ENSMUSG00000041117	protein_coding	+	chr7:16992707-16997516	2.19316	up
Brca2	ENSMUSG00000041147	protein_coding	+	chr5:150522629-150570329	inf	up
Hectd2	ENSMUSG00000041180	protein_coding	+	chr19:36554638-36705641	2.01328	up
Chrnb1	ENSMUSG00000041189	protein_coding	-	chr11:69784035-69795943	2.45413	up
Rbbp8	ENSMUSG00000041238	protein_coding	+	chr18:11633275-11743207	177063	up
Mul1	ENSMUSG00000041241	protein_coding	+	chr4:138434670-138442265	2.39509	up
Lamp3	ENSMUSG00000041247	protein_coding	-	chr16:19653380-19706365	5.39727	up
Tox	ENSMUSG00000041272	protein_coding	-	chr4:6686352-6991557	2.9437	up
Sntb2	ENSMUSG00000041308	protein_coding	+	chr8:106935261-107014192	2.31559	up
Thoc6	ENSMUSG00000041319	protein_coding	-	chr17:23668613-23675227	4.39261	up
Wrap53	ENSMUSG00000041346	protein_coding	-	chr11:69561757-69580255	6.77828	up
Rap1gap	ENSMUSG00000041351	protein_coding	+	chr4:137664725-137729861	2.15412	up
Meis3	ENSMUSG00000041420	protein_coding	+	chr7:16175089-16186510	4.09743	up
Paqr6	ENSMUSG00000041423	protein_coding	+	chr3:88364583-88368541	inf	up
Nthl1	ENSMUSG00000041429	protein_coding	+	chr17:24632681-24638838	8.35303	up
Cep78	ENSMUSG00000041491	protein_coding	-	chr19:15955772-15984989	287958	up
Fbxo2	ENSMUSG00000041556	protein_coding	+	chr4:148160620-148166424	inf	up
Tssk1	ENSMUSG00000041566	protein_coding	+	chr16:17894202-17895651	inf	up
Ccdc64	ENSMUSG00000041609	protein_coding	-	chr5:115648174-115731621	8.18362	up
D11Wsu47e	ENSMUSG00000041623	protein_coding	+	chr11:113684405-113726467	2.15279	up
Gucy1a2	ENSMUSG00000041624	protein_coding	+	chr9:3529700-3897342	2.94335	up
Lrrc18	ENSMUSG00000041673	protein_coding	+	chr14:32959546-33185508	inf	up
Lrrc29	ENSMUSG00000041679	protein_coding	-	chr8:105312339-105326276	inf	up
Trem3	ENSMUSG00000041754	protein_coding	+	chr17:48247776-48258841	inf	up
Slc24a4	ENSMUSG00000041771	protein_coding	+	chr12:102127805-102267091	inf	up
Fam169a	ENSMUSG00000041817	protein_coding	+	chr13:97067286-97137926	5.54025	up
Oasl1	ENSMUSG00000041827	protein_coding	+	chr5:114917317-114937915	4.58131	up
Sytl3	ENSMUSG00000041831	protein_coding	+	chr17:6673457-6782784	inf	up
Slc16a6	ENSMUSG00000041920	protein_coding	-	chr11:109425945-109573330	2.68252	up
Spidr	ENSMUSG00000041974	protein_coding	-	chr16:15889226-16146851	inf	up
Dzip1	ENSMUSG00000042156	protein_coding	-	chr14:118875519-118925314	2.82101	up
Armc5	ENSMUSG00000042178	protein_coding	+	chr7:128234450-128245100	5.8057	up
Setd1a	ENSMUSG00000042308	protein_coding	+	chr7:127776669-127803802	3.12941	up
Gjb5	ENSMUSG00000042357	protein_coding	-	chr4:127325234-127368735	inf	up
Osbpl6	ENSMUSG00000042359	protein_coding	+	chr2:76406507-76600647	2.5237	up
Fam83g	ENSMUSG00000042377	protein_coding	+	chr11:61653264-61720826	inf	up
Esm1	ENSMUSG00000042379	protein_coding	+	chr13:113171607-113225908	4.90839	up
Mfap4	ENSMUSG00000042436	protein_coding	+	chr11:61485430-61494406	2.20935	up
Reln	ENSMUSG00000042453	protein_coding	-	chr5:21884453-22344702	2.22964	up
AA986860	ENSMUSG00000042510	protein_coding	+	chr1:130731975-130744621	inf	up
Mum1l1	ENSMUSG00000042515	protein_coding	+	chrX:139210041-139238335	2.82103	up
Cux2	ENSMUSG00000042589	protein_coding	-	chr5:121858386-122055654	2.99736	up
Npl	ENSMUSG00000042684	protein_coding	-	chr1:153503015-153549714	3.33945	up
Wdr74	ENSMUSG00000042729	protein_coding	+	chr19:8735838-8740623	3.98448	up
Apobr	ENSMUSG00000042759	protein_coding	+	chr7:126571206-126594941	2.05174	up
Maneal	ENSMUSG00000042763	protein_coding	-	chr4:124801903-124862171	2.45363	up
Muc1	ENSMUSG00000042784	protein_coding	+	chr3:89229056-89233381	inf	up
Snai1	ENSMUSG00000042821	protein_coding	+	chr2:167538194-167542814	2.70043	up
Mamstr	ENSMUSG00000042918	protein_coding	+	chr7:45639976-45646521	2.67044	up
Notum	ENSMUSG00000042988	protein_coding	-	chr11:120646030-120661815	inf	up
Loh12cr1	ENSMUSG00000042992	protein_coding	+	chr6:134639626-134711184	2.02809	up
Il17re	ENSMUSG00000043088	protein_coding	+	chr6:113458483-113470751	inf	up
Hic1	ENSMUSG00000043099	protein_coding	-	chr11:75164564-75169519	3.41653	up
D830039M14Rik	ENSMUSG00000043126	protein_coding	-	chr10:61475244-61582226	3.43671	up
Ispd	ENSMUSG00000043153	protein_coding	+	chr12:36381241-37582202	2.30644	up
Exoc3l	ENSMUSG00000043251	protein_coding	-	chr8:105289923-105296098	6.87062	up
Zfp784	ENSMUSG00000043290	protein_coding	-	chr7:5034117-5038446	2.69953	up
Hexim2	ENSMUSG00000043372	protein_coding	+	chr11:103125187-103139876	inf	up
Leng9	ENSMUSG00000043432	protein_coding	-	chr7:4148182-4150395	2.20932	up
Fbxl7	ENSMUSG00000043556	protein_coding	-	chr15:26543083-26895049	inf	up
1700019D03Rik	ENSMUSG00000043629	protein_coding	-	chr1:52922323-52963260	2.22914	up
Kcns3	ENSMUSG00000043673	protein_coding	-	chr12:11090201-11150842	inf	up
1190005I06Rik	ENSMUSG00000043687	protein_coding	-	chr8:119910359-124345724	inf	up
Gm14492	ENSMUSG00000043795	protein_coding	-	chr7:142460808-142516009	32.8812	up
Rtn4r	ENSMUSG00000043811	protein_coding	+	chr16:18127641-18152408	inf	up
Mgat5b	ENSMUSG00000043857	protein_coding	+	chr11:116918862-116986948	inf	up
Cep164	ENSMUSG00000043987	protein_coding	-	chr9:45766945-45828691	2.44189	up
Slc35g1	ENSMUSG00000044026	protein_coding	+	chr19:38395979-38405607	3.92521	up
C130050O18Rik	ENSMUSG00000044092	protein_coding	+	chr5:139271875-139852875	inf	up
Il20rb	ENSMUSG00000044244	protein_coding	-	chr9:100104220-100969572	4.76488	up
Pced1b	ENSMUSG00000044250	protein_coding	+	chr15:97244073-97385689	5.64436	up
Ctla2a	ENSMUSG00000044258	protein_coding	-	chr13:60934154-60936625	2.55865	up
Cdkn2a	ENSMUSG00000044303	protein_coding	-	chr4:89274470-89294653	inf	up
1700001O22Rik	ENSMUSG00000044320	protein_coding	-	chr2:30794768-30803664	inf	up
Aplnr	ENSMUSG00000044338	protein_coding	+	chr2:85099256-85196699	2.9969	up
Slc25a53	ENSMUSG00000044348	protein_coding	-	chrX:136981115-137038302	3.0859	up
Snhg11	ENSMUSG00000044349	protein_coding	+	chr2:158375637-158386145	20.6027	up
Fam46c	ENSMUSG00000044468	protein_coding	-	chr3:100451627-100489324	5.44507	up
AB041803	ENSMUSG00000044471	protein_coding	-	chr6:31165522-31218433	4.41869	up
Zfand3	ENSMUSG00000044477	protein_coding	+	chr17:30005086-30210020	8.57972	up
Ackr2	ENSMUSG00000044534	protein_coding	+	chr9:121898463-121911064	6.30926	up
Dact1	ENSMUSG00000044548	protein_coding	+	chr12:71309883-71321660	3.04196	up
9930012K11Rik	ENSMUSG00000044551	protein_coding	-	chr14:70100144-70159502	inf	up
Tex38	ENSMUSG00000044556	protein_coding	-	chr4:115737743-116168299	inf	up
Dnd1	ENSMUSG00000044595	protein_coding	-	chr18:36760238-36766214	3.22259	up
Zbtb39	ENSMUSG00000044617	protein_coding	+	chr10:127739537-127751732	2.17676	up
Fzd1	ENSMUSG00000044674	protein_coding	-	chr5:4753841-4758216	2.66322	up
2010007H06Rik	ENSMUSG00000044694	protein_coding	+	chr9:51280294-51280920	inf	up
Palb2	ENSMUSG00000044702	protein_coding	-	chr7:122107261-122132946	inf	up
Hjurp	ENSMUSG00000044783	protein_coding	-	chr1:88226985-88977830	3.05279	up
Tlr1	ENSMUSG00000044827	protein_coding	-	chr5:64924810-64932761	2.2901	up
Lsm11	ENSMUSG00000044847	protein_coding	-	chr11:45928268-45944935	4.31925	up
4930503L19Rik	ENSMUSG00000044906	protein_coding	-	chr18:70452226-70501066	2.55484e+45	up
Fbxo48	ENSMUSG00000044966	protein_coding	+	chr11:16951374-16954772	inf	up
9030612E09Rik	ENSMUSG00000045008	protein_coding	+	chr10:43174698-43176565	4.66323	up
E130308A19Rik	ENSMUSG00000045071	protein_coding	+	chr4:59626210-59761439	5.32522	up
S1pr5	ENSMUSG00000045087	protein_coding	-	chr9:21242911-21248443	inf	up
Rassf8	ENSMUSG00000045110	protein_coding	+	chr6:145365133-145965223	7.0749e+21	up
AI467606	ENSMUSG00000045165	protein_coding	+	chr7:127091435-127094049	7.85418	up
Lrrc3b	ENSMUSG00000045201	protein_coding	-	chr14:15357518-15452423	2.01334	up
Gpr20	ENSMUSG00000045281	protein_coding	-	chr15:73675656-73707505	2.45413	up
Nyap1	ENSMUSG00000045348	protein_coding	-	chr5:137730882-137741607	3.595	up
Sh2d5	ENSMUSG00000045349	protein_coding	+	chr4:138250402-138301967	inf	up
Kcnk13	ENSMUSG00000045404	protein_coding	+	chr12:99964498-100062682	inf	up
Sys1	ENSMUSG00000045503	protein_coding	+	chr2:164456963-164493319	2.2677	up
Krt14	ENSMUSG00000045545	protein_coding	-	chr11:100203161-100207548	inf	up
Zfp553	ENSMUSG00000045598	protein_coding	+	chr7:127232417-127508184	2.11295	up
Sh3tc2	ENSMUSG00000045629	protein_coding	+	chr18:61953074-62015719	170.635	up
Col27a1	ENSMUSG00000045672	protein_coding	+	chr4:62866326-63586357	2.6969e+32	up
Adrb2	ENSMUSG00000045730	protein_coding	-	chr18:62177816-62179959	6.38077	up
Sprn	ENSMUSG00000045733	protein_coding	-	chr7:140137563-140154877	inf	up
B230317F23Rik	ENSMUSG00000045746	protein_coding	+	chr8:60983436-60985908	2.38371	up
Mms22l	ENSMUSG00000045751	protein_coding	+	chr4:24496450-24602950	inf	up
Basp1	ENSMUSG00000045763	protein_coding	-	chr15:25363284-25413764	2.56781	up
Zswim3	ENSMUSG00000045822	protein_coding	+	chr2:164805097-164822130	3.07524	up
Ptprcap	ENSMUSG00000045826	protein_coding	+	chr19:4154605-4163354	inf	up
Gvin1	ENSMUSG00000045868	protein_coding	-	chr7:106156555-106215326	6.98655	up
Naa11	ENSMUSG00000046000	protein_coding	-	chr5:97382223-97392330	inf	up
Gapt	ENSMUSG00000046006	protein_coding	-	chr13:110352614-110357172	2.94509	up
E2f8	ENSMUSG00000046179	protein_coding	-	chr7:48866428-48886608	5.85821	up
Plaur	ENSMUSG00000046223	protein_coding	+	chr7:24462499-24475873	2.61948	up
Ankle1	ENSMUSG00000046295	protein_coding	+	chr8:71406009-71409904	inf	up
Zfp319	ENSMUSG00000046556	protein_coding	-	chr8:95310565-95331950	2.58684	up
Gm7729	ENSMUSG00000046636	protein_coding	+	chr18:27598643-27599759	inf	up
Slitrk4	ENSMUSG00000046699	protein_coding	-	chrX:64264884-64276996	13.2415	up
Nxph3	ENSMUSG00000046719	protein_coding	-	chr11:95509844-95514570	inf	up
Gprc5a	ENSMUSG00000046733	protein_coding	+	chr6:135065650-135084709	inf	up
3110062M04Rik	ENSMUSG00000046806	protein_coding	-	chr6:34863145-34878060	6.13805	up
Gchfr	ENSMUSG00000046814	protein_coding	+	chr2:119167772-119172390	4.26655	up
Ddit4l	ENSMUSG00000046818	protein_coding	+	chr3:137621611-137628333	5.39791	up
Pip5kl1	ENSMUSG00000046854	protein_coding	+	chr2:32574183-32583782	inf	up
Zbtb21	ENSMUSG00000046962	protein_coding	-	chr16:96592078-98101041	4.89704	up
Zfp41	ENSMUSG00000047003	protein_coding	+	chr15:75616678-75625300	2.70793	up
Ankdd1b	ENSMUSG00000047117	protein_coding	-	chr13:96416133-96471198	inf	up
Cd24a	ENSMUSG00000047139	protein_coding	+	chr10:43579168-43584262	3.65956	up
Neurl3	ENSMUSG00000047180	protein_coding	-	chr1:36264601-36273425	2.94447	up
Irs3	ENSMUSG00000047182	protein_coding	-	chr5:137643031-137645714	inf	up
Gap43	ENSMUSG00000047261	protein_coding	-	chr16:42248441-42340651	4.27718	up
Kcne4	ENSMUSG00000047330	protein_coding	+	chr1:78816948-78820024	inf	up
Cstad	ENSMUSG00000047363	protein_coding	+	chr2:30595039-30608943	2.95056	up
Tgif1	ENSMUSG00000047407	protein_coding	-	chr17:70844204-70853546	2.24463	up
Flrt2	ENSMUSG00000047414	protein_coding	+	chr12:95692225-95785215	2.06354	up
Xxylt1	ENSMUSG00000047434	protein_coding	-	chr16:30955626-31081432	2.17308	up
8030462N17Rik	ENSMUSG00000047466	protein_coding	-	chr18:77456109-77714010	3.58559	up
Olfr1396	ENSMUSG00000047511	protein_coding	-	chr11:48904655-49135387	inf	up
Fgfbp3	ENSMUSG00000047632	protein_coding	-	chr19:36917549-36919615	inf	up
Nr1h4	ENSMUSG00000047638	protein_coding	-	chr10:89454233-89533585	inf	up
Gal3st3	ENSMUSG00000047658	protein_coding	+	chr19:5298330-5308738	3.04795	up
Fancb	ENSMUSG00000047757	protein_coding	+	chrX:164980591-164997272	3.43291	up
Hs3st3a1	ENSMUSG00000047759	protein_coding	+	chr11:64433134-64522841	inf	up
Atg16l2	ENSMUSG00000047767	protein_coding	-	chr7:101289391-101302251	2.16325	up
Ccdc88b	ENSMUSG00000047810	protein_coding	-	chr19:6844622-6858211	6.37741	up
Tmem196	ENSMUSG00000048004	protein_coding	+	chr12:119945956-120019211	2.24898	up
Tenm4	ENSMUSG00000048078	protein_coding	+	chr7:96171243-96947034	8.33921	up
Rbm15	ENSMUSG00000048109	protein_coding	-	chr3:107326109-107333289	2.19164	up
Col6a3	ENSMUSG00000048126	protein_coding	-	chr1:90765922-90843971	7.37918	up
Nags	ENSMUSG00000048217	protein_coding	+	chr11:102145512-102149477	inf	up
Ric3	ENSMUSG00000048330	protein_coding	-	chr7:109010824-109083331	3.0135	up
Pcdhb18	ENSMUSG00000048347	protein_coding	+	chr18:37489464-37494503	2.72537	up
Selrc1	ENSMUSG00000048351	protein_coding	+	chr4:108328139-108341544	2.70639	up
Cyp4f16	ENSMUSG00000048440	protein_coding	+	chr17:32536557-32551798	2.13548	up
Gm766	ENSMUSG00000048473	protein_coding	-	chr6:142785203-142804502	inf	up
8430408G22Rik	ENSMUSG00000048489	protein_coding	+	chr6:116633007-116673836	2.08142	up
5930422O12Rik	ENSMUSG00000048544	protein_coding	+	chr8:33428708-33429548	inf	up
Morc2b	ENSMUSG00000048602	protein_coding	-	chr17:33110927-33255145	inf	up
Exd1	ENSMUSG00000048647	protein_coding	-	chr2:119516504-119547627	inf	up
Zfp454	ENSMUSG00000048728	protein_coding	-	chr11:50872719-50887651	3.43619	up
Klhl11	ENSMUSG00000048732	protein_coding	-	chr11:100462613-100472741	6.8709	up
E130114P18Rik	ENSMUSG00000048747	protein_coding	-	chr4:97567874-98118874	inf	up
Pthlh	ENSMUSG00000048776	protein_coding	-	chr6:147252100-147264167	inf	up
Cdk5r1	ENSMUSG00000048895	protein_coding	+	chr11:80477045-80481179	inf	up
Ccdc125	ENSMUSG00000048924	protein_coding	+	chr13:100669480-100730942	inf	up
Atxn7l2	ENSMUSG00000048997	protein_coding	-	chr3:108202221-108210934	4.17209	up
Plcxd3	ENSMUSG00000049148	protein_coding	+	chr15:4375490-4834818	inf	up
Fut4	ENSMUSG00000049307	protein_coding	-	chr9:14681533-14987290	inf	up
Ctu2	ENSMUSG00000049482	protein_coding	+	chr8:119910359-124345724	14.6071	up
Lingo1	ENSMUSG00000049556	protein_coding	-	chr9:56618474-56797256	3.27202	up
Zbtb45	ENSMUSG00000049600	protein_coding	-	chr7:13004935-13009822	2.03883	up
C1ql3	ENSMUSG00000049630	protein_coding	-	chr2:13003456-13012486	inf	up
Nckap5	ENSMUSG00000049690	protein_coding	-	chr1:125913619-126830799	5.79252	up
Arhgap15	ENSMUSG00000049744	protein_coding	+	chr2:43748823-44395953	4.1322	up
Suox	ENSMUSG00000049858	protein_coding	-	chr10:128669886-128673918	2.04903	up
Rasd1	ENSMUSG00000049892	protein_coding	-	chr11:59963180-59964944	5.23725	up
Lrrc25	ENSMUSG00000049988	protein_coding	+	chr8:70616843-70620850	4.91183	up
Apol10b	ENSMUSG00000050014	protein_coding	-	chr15:77584157-77596125	2.61795	up
Fhl4	ENSMUSG00000050035	protein_coding	-	chr10:85097018-85102495	2.15923	up
Eif5a2	ENSMUSG00000050192	protein_coding	+	chr3:28781310-28798846	2.06038	up
Cxcr3	ENSMUSG00000050232	protein_coding	-	chrX:101731534-101734269	inf	up
Lgals3	ENSMUSG00000050335	protein_coding	+	chr14:47367750-47386160	2.34387	up
Sprr1a	ENSMUSG00000050359	protein_coding	-	chr3:92483951-92485895	inf	up
Hoxd10	ENSMUSG00000050368	protein_coding	+	chr2:74679391-74695106	inf	up
Ch25h	ENSMUSG00000050370	protein_coding	-	chr19:34008253-34481546	inf	up
Snx21	ENSMUSG00000050373	protein_coding	+	chr2:164785822-164804882	2.33616	up
Armcx6	ENSMUSG00000050394	protein_coding	-	chrX:134748460-134751417	inf	up
Mrgprb2	ENSMUSG00000050425	protein_coding	-	chr7:48550967-48558086	inf	up
Fam118b	ENSMUSG00000050471	protein_coding	-	chr9:35184550-35267805	2.33516	up
Fam167b	ENSMUSG00000050493	protein_coding	-	chr4:129576814-129578549	inf	up
Mmp13	ENSMUSG00000050578	protein_coding	+	chr9:7272513-7283333	inf	up
Fam78a	ENSMUSG00000050592	protein_coding	-	chr2:31974435-32084857	2.46796	up
Gm9846	ENSMUSG00000050621	protein_coding	-	chr9:114978568-115232225	3.40315	up
Gp1ba	ENSMUSG00000050675	protein_coding	+	chr11:70639121-70642036	inf	up
Ccdc96	ENSMUSG00000050677	protein_coding	+	chr5:36017179-36696024	inf	up
Zbtb26	ENSMUSG00000050714	protein_coding	-	chr2:37425499-37443171	4.1207	up
Pgbd5	ENSMUSG00000050751	protein_coding	-	chr8:124369048-124439658	inf	up
Zfp438	ENSMUSG00000050945	protein_coding	-	chr18:5210030-5334439	2.1197	up
Insl6	ENSMUSG00000050957	protein_coding	-	chr19:29321343-29325356	inf	up
Gm9847	ENSMUSG00000050974	protein_coding	+	chr12:14494560-14495157	inf	up
Pddc1	ENSMUSG00000051007	protein_coding	-	chr7:141408134-141414136	2.57851	up
Hs3st1	ENSMUSG00000051022	protein_coding	-	chr5:39458096-40858309	2.59584	up
Zfp455	ENSMUSG00000051037	protein_coding	+	chr13:67194505-67209298	8.34325	up
Gprc5c	ENSMUSG00000051043	protein_coding	+	chr11:114825002-114872617	4.48581	up
Sv2c	ENSMUSG00000051111	protein_coding	-	chr13:95959442-96132577	inf	up
Fam71e1	ENSMUSG00000051113	protein_coding	+	chr7:44496587-44501134	inf	up
Adnp	ENSMUSG00000051149	protein_coding	-	chr2:167931048-168310868	1.88746e+34	up
Tceanc	ENSMUSG00000051224	protein_coding	-	chrX:166499811-166518567	5.15142	up
Islr2	ENSMUSG00000051243	protein_coding	-	chr9:58196297-58208808	inf	up
Usp42	ENSMUSG00000051306	protein_coding	-	chr5:143710324-143732280	2.73652	up
Crebzf	ENSMUSG00000051451	protein_coding	+	chr7:90442728-90448043	4.93028	up
Spn	ENSMUSG00000051457	protein_coding	-	chr7:127132231-127137823	inf	up
Ufsp1	ENSMUSG00000051502	protein_coding	+	chr5:137294668-137295664	2.78493	up
Rps19bp1	ENSMUSG00000051518	protein_coding	-	chr15:80260613-80264306	9.83476	up
Rap2a	ENSMUSG00000051615	protein_coding	+	chr14:120478460-120507194	3.40723	up
Hist1h1e	ENSMUSG00000051627	protein_coding	-	chr13:23621754-23622502	inf	up
Dcun1d4	ENSMUSG00000051674	protein_coding	+	chr5:73481001-73560794	3.34775	up
Treml4	ENSMUSG00000051682	protein_coding	+	chr17:48264294-48275360	inf	up
Tmem198	ENSMUSG00000051703	protein_coding	+	chr1:75474568-75506452	inf	up
Fam229b	ENSMUSG00000051736	protein_coding	-	chr10:39118803-39133914	2.18159	up
Gypa	ENSMUSG00000051839	protein_coding	+	chr8:80494044-80510785	inf	up
Cxx1c	ENSMUSG00000051851	protein_coding	+	chrX:53577086-53609132	2.22738	up
Cd209f	ENSMUSG00000051906	protein_coding	-	chr8:4102786-4105835	inf	up
Sox6	ENSMUSG00000051910	protein_coding	-	chr7:115470880-116038744	2.39249	up
Spats2	ENSMUSG00000051934	protein_coding	+	chr15:99126577-99213206	6.86962	up
Erich1	ENSMUSG00000051978	protein_coding	-	chr8:14027564-14090327	3.25613	up
Rgs14	ENSMUSG00000052087	protein_coding	+	chr13:55369731-55384687	inf	up
Gnpda1	ENSMUSG00000052102	protein_coding	-	chr18:38327557-38339376	3.9535	up
Rasal3	ENSMUSG00000052142	protein_coding	-	chr17:32390658-32404808	inf	up
Hbb-bs	ENSMUSG00000052305	protein_coding	-	chr7:103826533-103828096	2.68284	up
Nrros	ENSMUSG00000052384	protein_coding	-	chr16:32142784-32165594	2.00949	up
Ccdc171	ENSMUSG00000052407	protein_coding	+	chr4:83525544-83864670	5.66894	up
Tchh	ENSMUSG00000052415	protein_coding	+	chr3:93442329-93449077	inf	up
Hook2	ENSMUSG00000052566	protein_coding	+	chr8:84990594-85003364	2.46895	up
Dlg2	ENSMUSG00000052572	protein_coding	+	chr7:91090705-92447003	3.20104	up
Isoc2b	ENSMUSG00000052605	protein_coding	-	chr7:4844958-4866193	3.2996	up
Pcdh15	ENSMUSG00000052613	protein_coding	+	chr10:73099341-74646314	inf	up
Sh2d6	ENSMUSG00000052631	protein_coding	-	chr6:72513643-72521634	inf	up
5430435G22Rik	ENSMUSG00000052688	protein_coding	+	chr1:131688694-131715439	2.37846	up
Trim30b	ENSMUSG00000052749	protein_coding	-	chr7:104355381-104369884	482376	up
Prkcb	ENSMUSG00000052889	protein_coding	+	chr7:122288750-122634402	2.0891	up
Hrh1	ENSMUSG00000053004	protein_coding	+	chr6:114397935-114483296	inf	up
Cntn2	ENSMUSG00000053024	protein_coding	-	chr1:132509424-132542940	2.28192	up
Aph1c	ENSMUSG00000053040	protein_coding	-	chr9:66814993-66835534	6.64583	up
Clec12a	ENSMUSG00000053063	protein_coding	+	chr6:129342690-129365303	2.02459	up
9230110C19Rik	ENSMUSG00000053070	protein_coding	-	chr9:8021671-8042823	inf	up
Prx	ENSMUSG00000053198	protein_coding	+	chr7:27499323-27520214	inf	up
Gm9900	ENSMUSG00000053218	protein_coding	-	chr11:58327720-58330339	inf	up
Nrgn	ENSMUSG00000053310	protein_coding	-	chr9:37544491-37552904	3.43767	up
Phgdh	ENSMUSG00000053398	protein_coding	-	chr3:98313169-98339990	inf	up
A530088E08Rik	ENSMUSG00000053467	protein_coding	+	chr17:32390658-32404808	inf	up
Tnfaip6	ENSMUSG00000053475	protein_coding	+	chr2:52038008-52056686	inf	up
4930442H23Rik	ENSMUSG00000053603	protein_coding	-	chr10:81182604-81193197	inf	up
Gper1	ENSMUSG00000053647	protein_coding	+	chr5:139271875-139852875	4.4168	up
Dpep2	ENSMUSG00000053687	protein_coding	-	chr8:105973519-106053840	2.88034	up
Tmem39b	ENSMUSG00000053730	protein_coding	-	chr4:129676354-129696838	2.1278	up
Gm9922	ENSMUSG00000053821	protein_coding	-	chr14:101729379-101729814	inf	up
Gm9923	ENSMUSG00000053830	protein_coding	+	chr10:72309224-72311848	6.87038	up
H2-T24	ENSMUSG00000053835	protein_coding	-	chr17:35994452-36042747	3.23362	up
Lipg	ENSMUSG00000053846	protein_coding	-	chr18:74939321-74961263	inf	up
Slc39a8	ENSMUSG00000053897	protein_coding	+	chr3:135825278-135888572	4.0408	up
Shisa6	ENSMUSG00000053930	protein_coding	-	chr11:65831281-66525964	2.15825	up
Tmem179	ENSMUSG00000054013	protein_coding	-	chr12:112500183-112511160	inf	up
Capn12	ENSMUSG00000054083	protein_coding	+	chr7:28881655-28962340	inf	up
Cthrc1	ENSMUSG00000054196	protein_coding	+	chr15:39076931-39087121	inf	up
Gzmm	ENSMUSG00000054206	protein_coding	+	chr10:79689019-79695261	104063	up
Prr14l	ENSMUSG00000054280	protein_coding	-	chr5:32736300-32854256	4.14192	up
Cklf	ENSMUSG00000054400	protein_coding	+	chr8:104250889-104264936	inf	up
Tmem74	ENSMUSG00000054409	protein_coding	-	chr15:43866694-43870029	inf	up
Dedd2	ENSMUSG00000054499	protein_coding	-	chr7:25202839-25220930	3.09275	up
Zfp867	ENSMUSG00000054519	protein_coding	-	chr11:59461196-59472474	2.44186	up
Oscar	ENSMUSG00000054594	protein_coding	-	chr7:3609812-3616157	inf	up
Slc8a1	ENSMUSG00000054640	protein_coding	-	chr17:81373104-81649638	3.15883	up
Zfp869	ENSMUSG00000054648	protein_coding	-	chr8:69705136-69717082	4.15872	up
Pm20d2	ENSMUSG00000054659	protein_coding	-	chr4:33174229-33189737	3.31473	up
Tmem119	ENSMUSG00000054675	protein_coding	-	chr5:113793728-113800516	2.45403	up
Zscan22	ENSMUSG00000054715	protein_coding	+	chr7:12897814-12909083	5.64385	up
Gm9956	ENSMUSG00000054758	protein_coding	+	chr10:56745133-56748254	inf	up
Rnd1	ENSMUSG00000054855	protein_coding	-	chr15:98663420-98677461	11.8523	up
Txk	ENSMUSG00000054892	protein_coding	-	chr5:72695977-72752773	inf	up
Arhgef33	ENSMUSG00000054901	protein_coding	+	chr17:80307406-80388688	inf	up
Zfp174	ENSMUSG00000054939	protein_coding	+	chr16:3847267-3941147	2.59285	up
5033411D12Rik	ENSMUSG00000055137	protein_coding	-	chr13:16857854-17699105	inf	up
Pld5	ENSMUSG00000055214	protein_coding	-	chr1:175962305-176275312	inf	up
Zfp935	ENSMUSG00000055228	protein_coding	-	chr13:62453015-62558599	1.56709e+43	up
Wdr86	ENSMUSG00000055235	protein_coding	-	chr5:24711737-24730727	inf	up
Adh7	ENSMUSG00000055301	protein_coding	+	chr3:138210715-138240405	8.83188	up
Zfp457	ENSMUSG00000055341	protein_coding	-	chr13:67292449-67306412	inf	up
Ano5	ENSMUSG00000055489	protein_coding	+	chr7:51511028-51598709	1485.26	up
Apobec4	ENSMUSG00000055547	protein_coding	+	chr1:152516758-152766351	inf	up
Hmcn2	ENSMUSG00000055632	protein_coding	+	chr2:31314414-31460738	3.83602	up
Klhl25	ENSMUSG00000055652	protein_coding	+	chr7:75848337-75874130	3.72986	up
Paqr3	ENSMUSG00000055725	protein_coding	-	chr5:96997688-97111596	inf	up
Gemin6	ENSMUSG00000055760	protein_coding	+	chr17:80224440-80228497	2.55298	up
Izumo4	ENSMUSG00000055862	protein_coding	+	chr10:80702692-80705382	inf	up
Fam19a3	ENSMUSG00000055865	protein_coding	-	chr3:104767405-104786018	2.09321	up
Per2	ENSMUSG00000055866	protein_coding	-	chr1:91415981-91459330	95.9872	up
Triqk	ENSMUSG00000055963	protein_coding	+	chr4:12906837-12983553	13.629	up
Zfp709	ENSMUSG00000056019	protein_coding	+	chr8:71887263-71890912	3.55843	up
Sag	ENSMUSG00000056055	protein_coding	+	chr1:87803679-87845158	inf	up
Fam105a	ENSMUSG00000056069	protein_coding	-	chr15:27655070-27681542	5.1034	up
Pgm3	ENSMUSG00000056131	protein_coding	-	chr9:86485406-86571842	2.20763	up
Snx32	ENSMUSG00000056185	protein_coding	-	chr19:5495277-5510489	2.34158	up
Gm12500	ENSMUSG00000056411	protein_coding	+	chr3:108074061-108088009	inf	up
Adap1	ENSMUSG00000056413	protein_coding	-	chr5:139271875-139852875	3.39881	up
Stk30	ENSMUSG00000056458	protein_coding	-	chr12:110807797-110840939	18.6697	up
Zbtb25	ENSMUSG00000056459	protein_coding	-	chr12:76347781-76369602	2.44152	up
Med12l	ENSMUSG00000056476	protein_coding	+	chr3:59006977-59344256	2.43169	up
Cd248	ENSMUSG00000056481	protein_coding	+	chr19:5068077-5070637	2.92057	up
Foxk1	ENSMUSG00000056493	protein_coding	+	chr5:142401496-142462014	2.3124	up
Ptafr	ENSMUSG00000056529	protein_coding	+	chr4:132564066-132582683	3.65748	up
Zfp658	ENSMUSG00000056592	protein_coding	+	chr7:43562255-43575461	3.27147	up
Chd9	ENSMUSG00000056608	protein_coding	+	chr8:90828834-91054508	18997.2	up
Gm11696	ENSMUSG00000056687	protein_coding	-	chr11:109354777-109401369	3.92578	up
C330011M18Rik	ENSMUSG00000056753	protein_coding	-	chr8:84065235-84096992	2.08635	up
Glipr1	ENSMUSG00000056888	protein_coding	-	chr10:111972663-112002631	inf	up
Hist3h2ba	ENSMUSG00000056895	protein_coding	+	chr11:58948910-58949532	inf	up
4922501C03Rik	ENSMUSG00000056919	protein_coding	-	chr9:87189572-87255536	4.86598	up
Slc35f3	ENSMUSG00000057060	protein_coding	+	chr8:126298557-126395482	inf	up
Rpgrip1	ENSMUSG00000057132	protein_coding	+	chr14:52110703-52197239	inf	up
Homez	ENSMUSG00000057156	protein_coding	-	chr14:54852735-54870961	2.66157	up
Gm166	ENSMUSG00000057176	protein_coding	-	chr7:127573339-127588595	3.21222	up
Scn3a	ENSMUSG00000057182	protein_coding	-	chr2:65457117-65567627	2.54914	up
AB124611	ENSMUSG00000057191	protein_coding	+	chr9:21526175-21545333	inf	up
Slc44a2	ENSMUSG00000057193	protein_coding	+	chr9:21320718-21355028	160.331	up
Armc7	ENSMUSG00000057219	protein_coding	+	chr11:115475666-115491862	2.25769	up
Ryr3	ENSMUSG00000057378	protein_coding	-	chr2:112492963-113217096	inf	up
Zfp759	ENSMUSG00000057396	protein_coding	+	chr13:67128227-67141787	2.55138	up
Zfp595	ENSMUSG00000057842	protein_coding	-	chr13:67312997-67375810	4.33857	up
D19Ertd737e	ENSMUSG00000057858	protein_coding	-	chr19:60198585-60227678	2.34201	up
Gm10032	ENSMUSG00000057913	protein_coding	+	chr14:66784528-66793758	7.36364	up
Sema3b	ENSMUSG00000057969	protein_coding	-	chr9:107597673-107609229	2.03855	up
Ces5a	ENSMUSG00000058019	protein_coding	-	chr8:93499212-93535707	inf	up
4933430I17Rik	ENSMUSG00000058046	protein_coding	+	chr4:62525368-62547993	2.94556	up
Adamts17	ENSMUSG00000058145	protein_coding	+	chr7:66839734-67152625	inf	up
Gm5148	ENSMUSG00000058174	protein_coding	-	chr3:37714189-37724490	inf	up
BC021614	ENSMUSG00000058216	protein_coding	-	chr19:4057477-4059295	inf	up
Zfp85-rs1	ENSMUSG00000058331	protein_coding	-	chr13:67729261-67756838	2.25197	up
Rrp1b	ENSMUSG00000058392	protein_coding	+	chr17:32036099-32062865	2.73587	up
Qrfpr	ENSMUSG00000058400	protein_coding	-	chr3:36065978-36800359	inf	up
Anks1b	ENSMUSG00000058589	protein_coding	+	chr10:89873508-90973300	inf	up
Adra2b	ENSMUSG00000058620	protein_coding	+	chr2:127363207-127367221	inf	up
Col13a1	ENSMUSG00000058806	protein_coding	-	chr10:61838235-62899118	inf	up
Gm5506	ENSMUSG00000059040	protein_coding	+	chr18:47922840-48107980	inf	up
Mfsd4	ENSMUSG00000059149	protein_coding	-	chr1:132007606-132068062	7.44071	up
Pde1a	ENSMUSG00000059173	protein_coding	-	chr2:79834452-80129458	3.35316	up
Csf2ra	ENSMUSG00000059326	protein_coding	-	chr19:61224284-61228418	19410254727	up
Mrgprh	ENSMUSG00000059408	protein_coding	+	chr17:12876033-12877842	inf	up
Fxyd2	ENSMUSG00000059412	protein_coding	+	chr9:45399708-45410278	inf	up
Ptk2b	ENSMUSG00000059456	protein_coding	-	chr14:66153256-66281052	2.03617	up
Zfp637	ENSMUSG00000059689	protein_coding	+	chr6:117840582-117845956	2.54695	up
Slx1b	ENSMUSG00000059772	protein_coding	-	chr7:126687458-126697058	164691	up
Rps26-ps1	ENSMUSG00000059775	protein_coding	-	chr8:107436397-107558594	2.43302	up
Nrm	ENSMUSG00000059791	protein_coding	+	chr17:35860917-35875596	inf	up
Irak4	ENSMUSG00000059883	protein_coding	+	chr15:94543642-94589889	2.00128	up
Hspa2	ENSMUSG00000059970	protein_coding	+	chr12:76404175-76406934	2.00393	up
Fcrl1	ENSMUSG00000059994	protein_coding	+	chr3:87376386-87392133	inf	up
Atxn7l3	ENSMUSG00000059995	protein_coding	-	chr11:102289299-102296631	2.10519	up
Gm1661	ENSMUSG00000060268	protein_coding	-	chr4:117213332-117268582	inf	up
Olfr1034	ENSMUSG00000060422	protein_coding	+	chr2:86046450-86047466	inf	up
Rps10-ps1	ENSMUSG00000060438	protein_coding	+	chr3:94912542-95725658	9.53584	up
Sycp2	ENSMUSG00000060445	protein_coding	-	chr2:178345292-178409292	5.22246	up
Samd5	ENSMUSG00000060487	protein_coding	-	chr10:9440758-9675208	inf	up
Tnfrsf19	ENSMUSG00000060548	protein_coding	-	chr14:60963833-61046855	3.92649	up
Fam78b	ENSMUSG00000060568	protein_coding	+	chr1:167001416-167091302	3.72846	up
Mfap2	ENSMUSG00000060572	protein_coding	+	chr4:141010417-141015984	4.05857	up
Fhit	ENSMUSG00000060579	protein_coding	-	chr14:9550091-11162035	8.95343	up
Hist1h4i	ENSMUSG00000060639	protein_coding	-	chr13:22040815-22041352	inf	up
Plekhh1	ENSMUSG00000060716	protein_coding	+	chr12:79029162-79114381	inf	up
Olfr920	ENSMUSG00000061039	protein_coding	+	chr9:38752795-38756863	inf	up
Gm10093	ENSMUSG00000061062	protein_coding	+	chr17:78491564-78493541	2.65069	up
Lsamp	ENSMUSG00000061080	protein_coding	+	chr16:41532857-42181679	42.0901	up
Myl4	ENSMUSG00000061086	protein_coding	+	chr11:104550662-104595753	2.58919	up
Retnla	ENSMUSG00000061100	protein_coding	+	chr16:48842551-48844461	2.0795	up
Sfmbt2	ENSMUSG00000061186	protein_coding	+	chr2:10339282-10595253	inf	up
Agbl4	ENSMUSG00000061298	protein_coding	+	chr4:110397660-111664324	inf	up
Dnaic1	ENSMUSG00000061322	protein_coding	+	chr4:41569774-41641416	inf	up
Zfp873	ENSMUSG00000061371	protein_coding	+	chr10:82058416-82061329	3.16352	up
Acvr2b	ENSMUSG00000061393	protein_coding	+	chr9:119402443-119433501	inf	up
Efcab4b	ENSMUSG00000061414	protein_coding	+	chr6:127577974-127629938	inf	up
Gpr114	ENSMUSG00000061577	protein_coding	+	chr8:94923693-94943290	inf	up
Ppp1r1b	ENSMUSG00000061718	protein_coding	+	chr11:98348403-98358283	inf	up
Tnnt3	ENSMUSG00000061723	protein_coding	+	chr7:142460808-142516009	inf	up
Ccdc62	ENSMUSG00000061882	protein_coding	+	chr5:123907174-123969895	4.22922	up
Ssbp3	ENSMUSG00000061887	protein_coding	+	chr4:106910700-107049694	2.08506	up
Iah1	ENSMUSG00000062054	protein_coding	+	chr12:19954477-21623620	2.1175	up
Wisp3	ENSMUSG00000062074	protein_coding	-	chr10:39134022-39163794	inf	up
Ifnlr1	ENSMUSG00000062157	protein_coding	+	chr4:135686286-135708181	3.31158	up
Fmr1nb	ENSMUSG00000062170	protein_coding	+	chrX:68761838-68804567	inf	up
Tgif2	ENSMUSG00000062175	protein_coding	+	chr2:156840076-156862945	inf	up
Tubb3	ENSMUSG00000062380	protein_coding	+	chr8:119910359-124345724	inf	up
Cnr2	ENSMUSG00000062585	protein_coding	+	chr4:135895393-135920207	inf	up
Armc9	ENSMUSG00000062590	protein_coding	+	chr1:86064386-86301375	21.0222	up
Tubb4a	ENSMUSG00000062591	protein_coding	-	chr17:57080065-57087782	17.6691	up
Kcnj15	ENSMUSG00000062609	protein_coding	+	chr16:95184408-95301661	inf	up
Kcnc3	ENSMUSG00000062785	protein_coding	+	chr7:44590663-44604754	14.72	up
Nrg1	ENSMUSG00000062991	protein_coding	-	chr8:31818027-31918203	inf	up
Msln	ENSMUSG00000063011	protein_coding	-	chr17:25748613-25754327	inf	up
Zfp780b	ENSMUSG00000063047	protein_coding	-	chr7:27959134-27979165	2.45346	up
Rps4y2	ENSMUSG00000063171	protein_coding	+	chr6:148006579-148444389	2.09037	up
Cd300lb	ENSMUSG00000063193	protein_coding	-	chr11:114922780-114934386	2.94451	up
Grm4	ENSMUSG00000063239	protein_coding	-	chr17:27422386-27513341	inf	up
Gm9396	ENSMUSG00000063328	protein_coding	+	chr3:130068411-130068978	inf	up
3300002I08Rik	ENSMUSG00000063364	protein_coding	-	chr2:150307586-150451486	inf	up
Wscd2	ENSMUSG00000063430	protein_coding	+	chr5:113490332-113597201	inf	up
1700112E06Rik	ENSMUSG00000063458	protein_coding	+	chr14:22019711-23094571	inf	up
Arhgap22	ENSMUSG00000063506	protein_coding	+	chr14:33214025-33370143	12.8876	up
Col23a1	ENSMUSG00000063564	protein_coding	+	chr11:51289919-52286179	2.27903	up
Ccdc102a	ENSMUSG00000063605	protein_coding	-	chr8:94902868-94918098	2.29037	up
Pcdhb5	ENSMUSG00000063687	protein_coding	+	chr18:37320380-37323913	inf	up
Sfxn4	ENSMUSG00000063698	protein_coding	-	chr19:60837276-60861479	7.7162	up
4632433K11Rik	ENSMUSG00000063757	protein_coding	+	chr7:5034117-5038446	inf	up
Chadl	ENSMUSG00000063765	protein_coding	-	chr15:81663888-81697287	inf	up
Rnf183	ENSMUSG00000063851	protein_coding	-	chr4:62427539-62435252	inf	up
Trerf1	ENSMUSG00000064043	protein_coding	+	chr17:47140941-47359458	8.83053	up
Vrk2	ENSMUSG00000064090	protein_coding	-	chr11:26386134-26593999	2.53524	up
Zfp69	ENSMUSG00000064141	protein_coding	-	chr4:120930136-120951699	4.17296	up
Zfp428	ENSMUSG00000064264	protein_coding	+	chr7:24507005-24515682	3.90486	up
Hist1h4k	ENSMUSG00000064288	protein_coding	-	chr13:21750193-21750505	inf	up
2410137M14Rik	ENSMUSG00000064308	protein_coding	-	chr17:36977700-36981237	inf	up
Gm10146	ENSMUSG00000064317	protein_coding	+	chr10:78393308-78393756	3.25889	up
Med18	ENSMUSG00000066042	protein_coding	-	chr4:132458730-132463921	2.87787	up
Pomgnt2	ENSMUSG00000066235	protein_coding	-	chr9:121981605-121996026	2.7897	up
Chrna10	ENSMUSG00000066279	protein_coding	-	chr7:102096878-102116713	inf	up
Mthfs	ENSMUSG00000066442	protein_coding	+	chr9:89199208-89240226	2.25671	up
Mfsd7b	ENSMUSG00000066595	protein_coding	-	chr1:190629485-191475270	1.42113e+84	up
Pgk1-rs7	ENSMUSG00000066632	protein_coding	-	chr12:10898565-10900296	2.45472	up
Pilrb2	ENSMUSG00000066682	protein_coding	-	chr5:137865828-137871758	3.92736	up
Pilrb1	ENSMUSG00000066684	protein_coding	-	chr5:137852146-137865461	inf	up
Fxyd6	ENSMUSG00000066705	protein_coding	+	chr9:45370184-45396158	2.71575	up
Rps12-ps3	ENSMUSG00000067038	protein_coding	+	chr19:59296083-59345780	2.45768	up
Polr1c	ENSMUSG00000067148	protein_coding	-	chr17:45606434-46831413	2.03706	up
Xpo5	ENSMUSG00000067150	protein_coding	+	chr17:45606434-46831413	2.55584	up
Lgi1	ENSMUSG00000067242	protein_coding	+	chr19:38264781-38315270	5.90796	up
Capn6	ENSMUSG00000067276	protein_coding	-	chrX:143802230-143827414	3.92516	up
Bmpr2	ENSMUSG00000067336	protein_coding	+	chr1:59764278-59870549	2.55836	up
A630073D07Rik	ENSMUSG00000067541	protein_coding	-	chr6:132625110-132651526	inf	up
Mas1	ENSMUSG00000068037	protein_coding	-	chr17:12682405-12868143	inf	up
Ccdc134	ENSMUSG00000068114	protein_coding	+	chr15:82127921-82142202	9160.43	up
Macrod2	ENSMUSG00000068205	protein_coding	+	chr2:140395308-142392966	3.39363	up
Efcc1	ENSMUSG00000068263	protein_coding	+	chr6:87730868-87755908	2.76217	up
1700019G17Rik	ENSMUSG00000068299	protein_coding	-	chr6:85899050-85904884	8.93687	up
Zfp467	ENSMUSG00000068551	protein_coding	-	chr6:48427696-48445825	2.41736	up
Rpl7a-ps3	ENSMUSG00000068579	protein_coding	-	chr15:36308143-36308956	inf	up
Actc1	ENSMUSG00000068614	protein_coding	-	chr2:114009600-114068324	2.01457	up
Gm10258	ENSMUSG00000069074	protein_coding	-	chr3:29951298-30553783	inf	up
Nr2f1	ENSMUSG00000069171	protein_coding	-	chr13:78188972-78279391	2.40322	up
Hist1h2bj	ENSMUSG00000069300	protein_coding	+	chr13:22043213-22043676	inf	up
Hist1h4n	ENSMUSG00000069305	protein_coding	-	chr13:21831766-21832196	inf	up
Hist1h4m	ENSMUSG00000069306	protein_coding	+	chr13:21811745-21812150	inf	up
Ctxn3	ENSMUSG00000069372	protein_coding	+	chr18:57354732-57731065	2.61897	up
Lyz1	ENSMUSG00000069515	protein_coding	-	chr10:117287795-117292868	inf	up
Scyl2	ENSMUSG00000069539	protein_coding	-	chr10:89638720-89686285	2.08425	up
Cd300lh	ENSMUSG00000069607	protein_coding	-	chr11:115042130-115048409	inf	up
Gm11710	ENSMUSG00000069609	protein_coding	-	chr11:115020727-115027012	inf	up
Strada	ENSMUSG00000069631	protein_coding	-	chr11:106163329-106216344	2.13721	up
Ube2u	ENSMUSG00000069733	protein_coding	+	chr4:100478848-100550147	inf	up
Wfdc17	ENSMUSG00000069792	protein_coding	+	chr11:83703990-83706268	2.24776	up
9930111J21Rik1	ENSMUSG00000069893	protein_coding	-	chr11:48904655-49135387	2.45311	up
Gm12166	ENSMUSG00000069899	protein_coding	-	chr11:46051353-46052349	2.29371	up
Hba-a1	ENSMUSG00000069919	protein_coding	+	chr11:31609380-32428173	2.2419	up
Sp140	ENSMUSG00000070031	protein_coding	+	chr1:85600377-85709998	4.05519	up
Slc35g2	ENSMUSG00000070287	protein_coding	-	chr9:100104220-100969572	5.30286	up
Prss36	ENSMUSG00000070371	protein_coding	-	chr7:127932637-127946725	2.20436	up
Zscan25	ENSMUSG00000070420	protein_coding	+	chr5:145283342-145291469	3.03442	up
Slc17a7	ENSMUSG00000070570	protein_coding	+	chr7:45163920-45176138	7.60585	up
Gm572	ENSMUSG00000070577	protein_coding	+	chr4:148643316-148671572	inf	up
Gm694	ENSMUSG00000070637	protein_coding	-	chr4:141432671-141436105	inf	up
Lrrc8b	ENSMUSG00000070639	protein_coding	+	chr5:105415774-106142230	inf	up
Runx3	ENSMUSG00000070691	protein_coding	+	chr4:135120651-135177990	inf	up
Gm12942	ENSMUSG00000070737	protein_coding	+	chr4:127077382-127129644	3.06924e+54	up
Rbm47	ENSMUSG00000070780	protein_coding	-	chr5:66016548-66191335	3.73746	up
Cited4	ENSMUSG00000070803	protein_coding	+	chr4:120666562-120667820	2.17528	up
Skint3	ENSMUSG00000070868	protein_coding	+	chr4:112232244-112300468	inf	up
Ccnyl1	ENSMUSG00000070871	protein_coding	+	chr1:64679866-64725644	11.7483	up
Camkmt	ENSMUSG00000071037	protein_coding	+	chr17:85090725-85458139	inf	up
Serpina1b	ENSMUSG00000071178	protein_coding	-	chr12:103728155-103830373	inf	up
3830408C21Rik	ENSMUSG00000071181	protein_coding	+	chr13:107022569-107055497	182741800081000	up
2610044O15Rik8	ENSMUSG00000071302	protein_coding	-	chr8:129217723-129221950	inf	up
Setdb2	ENSMUSG00000071350	protein_coding	-	chr14:59345938-59440884	2.95537	up
Tbpl1	ENSMUSG00000071359	protein_coding	-	chr10:22645010-22732635	3.12843	up
Grid2	ENSMUSG00000071424	protein_coding	+	chr6:63248493-64668282	inf	up
Dtnb	ENSMUSG00000071454	protein_coding	+	chr12:3572380-3781796	4.22573	up
Akr1c19	ENSMUSG00000071551	protein_coding	+	chr13:4228699-4248681	2.1082	up
Gm10339	ENSMUSG00000071591	protein_coding	-	chr14:7323987-7595592	inf	up
Stxbp3b	ENSMUSG00000071640	protein_coding	-	chr19:9557605-9559248	158607	up
Zbtb3	ENSMUSG00000071661	protein_coding	+	chr19:8802529-8804854	inf	up
Snx29	ENSMUSG00000071669	protein_coding	+	chr16:11322907-11755472	inf	up
Gm10344	ENSMUSG00000071690	protein_coding	-	chrX:134745494-134746913	inf	up
Spin4	ENSMUSG00000071722	protein_coding	-	chrX:95022506-95026682	2.94362	up
Vmn1r4	ENSMUSG00000071893	protein_coding	+	chr6:56924021-56958100	inf	up
Fndc1	ENSMUSG00000071984	protein_coding	-	chr17:7738568-7827302	4.63597	up
Klf12	ENSMUSG00000072294	protein_coding	-	chr14:99874485-100284711	inf	up
Gm10355	ENSMUSG00000072381	protein_coding	-	chr3:101306560-101307079	inf	up
Gm9008	ENSMUSG00000072476	protein_coding	-	chr6:76496356-76497631	inf	up
Ppp1r3e	ENSMUSG00000072494	protein_coding	-	chr14:54872668-54879682	426534	up
Tmem253	ENSMUSG00000072571	protein_coding	+	chr14:51984718-52021908	inf	up
Slc39a2	ENSMUSG00000072572	protein_coding	+	chr14:51884841-51896745	9.81515	up
Ear2	ENSMUSG00000072596	protein_coding	+	chr14:44102653-44103534	inf	up
Adam1a	ENSMUSG00000072647	protein_coding	-	chr5:121397935-121545905	2.12068	up
5430403G16Rik	ENSMUSG00000072763	protein_coding	-	chr5:109476355-109885858	inf	up
Gm10419	ENSMUSG00000072769	protein_coding	+	chr5:108369857-108378239	inf	up
Serpina1e	ENSMUSG00000072849	protein_coding	-	chr12:103946930-103958975	inf	up
Oip5	ENSMUSG00000072980	protein_coding	-	chr2:119594197-119651244	inf	up
Uprt	ENSMUSG00000073016	protein_coding	+	chrX:104482817-104507490	3.19016	up
D130052B06Rik	ENSMUSG00000073052	protein_coding	+	chr11:33599301-33625618	inf	up
Lst1	ENSMUSG00000073412	protein_coding	-	chr17:35185094-35188439	inf	up
Ly6g6d	ENSMUSG00000073413	protein_coding	-	chr17:35071442-35078804	inf	up
Gm4924	ENSMUSG00000073427	protein_coding	+	chr10:82354254-82404033	4.29013e+42	up
Arhgdig	ENSMUSG00000073433	protein_coding	-	chr17:26195998-26211324	inf	up
Pcdhb22	ENSMUSG00000073591	protein_coding	+	chr18:37518352-37521419	2.20809	up
1700066B19Rik	ENSMUSG00000073598	protein_coding	+	chr18:35703224-35730869	inf	up
Gm6086	ENSMUSG00000073608	protein_coding	+	chr1:93990508-94011541	10.1393	up
Hdac4	ENSMUSG00000073617	protein_coding	-	chr1:91928784-91931176	2.57658	up
Rpl27-ps3	ENSMUSG00000073640	protein_coding	+	chr18:6332589-6333064	6.415	up
Vps13d	ENSMUSG00000073719	protein_coding	-	chr4:144972621-145195005	2.904	up
Btbd19	ENSMUSG00000073771	protein_coding	-	chr4:117119217-117125725	3.27803	up
Kti12	ENSMUSG00000073775	protein_coding	+	chr4:108834600-108862127	2.05472	up
Gm13305	ENSMUSG00000073876	protein_coding	-	chr4:41889613-42462993	inf	up
Hbb-bt	ENSMUSG00000073940	protein_coding	-	chr7:103812523-103813996	2.48628	up
Ntf5	ENSMUSG00000074121	protein_coding	+	chr7:45413694-45417178	inf	up
Zfp319	ENSMUSG00000074140	protein_coding	-	chr8:95310565-95331950	4.66265	up
AW146154	ENSMUSG00000074166	protein_coding	-	chr7:41399377-41499890	2.43745	up
Plekhf1	ENSMUSG00000074170	protein_coding	-	chr7:38220653-38227994	3.09717	up
Gsta1	ENSMUSG00000074183	protein_coding	+	chr9:78230655-78242684	3.19598	up
G430095P16Rik	ENSMUSG00000074203	protein_coding	+	chr8:84699875-84800344	inf	up
2210011C24Rik	ENSMUSG00000074217	protein_coding	-	chr8:84010229-84011442	inf	up
2410076I21Rik	ENSMUSG00000074269	protein_coding	-	chr9:58582239-58741559	inf	up
Zfp109	ENSMUSG00000074283	protein_coding	-	chr7:24228047-24236632	inf	up
Ovgp1	ENSMUSG00000074340	protein_coding	+	chr3:105942697-105987423	2.36117	up
Tnfaip8l3	ENSMUSG00000074345	protein_coding	-	chr9:54025605-54068411	inf	up
C330013J21Rik	ENSMUSG00000074529	protein_coding	-	chr2:177897095-177927850	inf	up
Cass4	ENSMUSG00000074570	protein_coding	+	chr2:172393793-172469908	inf	up
Tox2	ENSMUSG00000074607	protein_coding	+	chr2:163203124-163324170	6.37909	up
Zfp850	ENSMUSG00000074608	protein_coding	-	chr7:27984855-27985796	inf	up
3110070M22Rik	ENSMUSG00000074635	protein_coding	-	chr13:119487256-119610458	inf	up
6430550D23Rik	ENSMUSG00000074646	protein_coding	-	chr2:155956457-156007977	inf	up
Tspyl3	ENSMUSG00000074671	protein_coding	-	chr2:153222379-153225441	inf	up
Gm10762	ENSMUSG00000074807	protein_coding	-	chr2:128966592-129021756	2.87761	up
Rslcan18	ENSMUSG00000074824	protein_coding	-	chr13:67069399-67114028	3.68021	up
Gm10767	ENSMUSG00000074826	protein_coding	+	chr13:66900616-67032405	25.5307	up
Zfp808	ENSMUSG00000074867	protein_coding	+	chr13:61741859-62295922	1.58374e+06	up
Gm2058	ENSMUSG00000074903	protein_coding	+	chr7:39588517-39591679	9.85585	up
Fibin	ENSMUSG00000074971	protein_coding	-	chr2:110360924-110362993	2.94507	up
Fjx1	ENSMUSG00000075012	protein_coding	-	chr2:102449367-102451792	inf	up
Hist1h2bb	ENSMUSG00000075031	protein_coding	+	chr13:23746733-23747202	inf	up
Cd80	ENSMUSG00000075122	protein_coding	+	chr16:38458932-38486933	inf	up
Ccdc162	ENSMUSG00000075225	protein_coding	-	chr10:41538845-41709300	inf	up
Cenpw	ENSMUSG00000075266	protein_coding	-	chr10:30196010-30200540	inf	up
Pde11a	ENSMUSG00000075270	protein_coding	-	chr2:75989140-76338774	2.09821	up
Ttc30a2	ENSMUSG00000075272	protein_coding	-	chr2:75976071-75978200	3.2722	up
6030408B16Rik	ENSMUSG00000075408	protein_coding	+	chr15:101293211-101297426	120069	up
Alg10b	ENSMUSG00000075470	protein_coding	+	chr15:90224310-90230554	2.33634	up
B130006D01Rik	ENSMUSG00000075596	protein_coding	+	chr11:95700105-95845734	inf	up
Dio3	ENSMUSG00000075707	protein_coding	+	chr12:109902179-110583075	inf	up
Ass1	ENSMUSG00000076441	protein_coding	+	chr2:31470206-31520672	5.23689	up
Iglc2	ENSMUSG00000076937	protein_coding	-	chr16:19198400-19200351	inf	up
Gm10912	ENSMUSG00000078091	protein_coding	+	chr2:104065825-104067486	inf	up
Ankrd63	ENSMUSG00000078137	protein_coding	-	chr2:118699102-118703963	2.40826	up
Chml	ENSMUSG00000078185	protein_coding	-	chr1:175662420-175692776	inf	up
Sf3b5	ENSMUSG00000078348	protein_coding	+	chr10:13005342-13009182	2.0872	up
AU041133	ENSMUSG00000078435	protein_coding	+	chr10:82138252-82152011	5.4015	up
Raet1d	ENSMUSG00000078452	protein_coding	+	chr10:22158568-22374139	inf	up
Klhl17	ENSMUSG00000078484	protein_coding	-	chr4:156229043-156234857	2.46748	up
Gm13090	ENSMUSG00000078491	protein_coding	+	chr4:150914561-151861876	inf	up
Gm13152	ENSMUSG00000078496	protein_coding	+	chr4:147492416-147513486	2.17959	up
Nkain1	ENSMUSG00000078532	protein_coding	-	chr4:130531601-130574173	inf	up
Dcdc2b	ENSMUSG00000078552	protein_coding	-	chr4:129600667-129624092	inf	up
Trim30c	ENSMUSG00000078616	protein_coding	-	chr7:104382064-104390586	inf	up
Gm11627	ENSMUSG00000078640	protein_coding	-	chr11:102576397-102580171	inf	up
Aoc2	ENSMUSG00000078651	protein_coding	+	chr11:101325062-101329702	4.90832	up
Il11ra2	ENSMUSG00000078735	protein_coding	-	chr4:42656354-42661893	inf	up
Evi2a	ENSMUSG00000078771	protein_coding	-	chr11:79339692-79581612	3.721	up
Dact3	ENSMUSG00000078794	protein_coding	+	chr7:16875316-16887301	2.38346	up
Ceacam15	ENSMUSG00000078795	protein_coding	-	chr7:16671330-16675705	inf	up
Cacng6	ENSMUSG00000078815	protein_coding	+	chr7:3424194-3435667	2.38244	up
Prkcg	ENSMUSG00000078816	protein_coding	+	chr7:3303531-3331094	2.20806	up
Gm14322	ENSMUSG00000078864	protein_coding	+	chr2:177759287-177770472	3.26651	up
Gm14406	ENSMUSG00000078865	protein_coding	-	chr2:177569203-177578210	inf	up
Gm14418	ENSMUSG00000078867	protein_coding	-	chr2:177387123-177398320	2.75786	up
Gm14409	ENSMUSG00000078869	protein_coding	-	chr2:177264653-177267036	4.91387	up
Gm14410	ENSMUSG00000078870	protein_coding	-	chr2:177000950-177206439	2.04593	up
Gm14295	ENSMUSG00000078877	protein_coding	+	chr2:176798611-176811223	2.21427	up
Gm14306	ENSMUSG00000078879	protein_coding	+	chr2:176670521-176721813	inf	up
Gm8923	ENSMUSG00000078896	protein_coding	+	chr2:175469984-175482171	inf	up
Gm4724	ENSMUSG00000078897	protein_coding	-	chr2:175372027-175435807	inf	up
Gm4723	ENSMUSG00000078898	protein_coding	+	chr2:175372027-175435807	6.84495	up
Gm14440	ENSMUSG00000078901	protein_coding	+	chr2:175275123-175290660	inf	up
Gm14391	ENSMUSG00000078903	protein_coding	-	chr2:175188501-175206917	4.51796	up
Tgtp1	ENSMUSG00000078922	protein_coding	-	chr11:48904655-49135387	14.8345	up
Tob2	ENSMUSG00000078960	protein_coding	-	chr15:81848269-81858796	36340.7	up
Zfp456	ENSMUSG00000078995	protein_coding	-	chr13:67312997-67375810	inf	up
Serpina3i	ENSMUSG00000079014	protein_coding	+	chr12:104263121-104269372	inf	up
Col22a1	ENSMUSG00000079022	protein_coding	-	chr15:71795794-72034227	3.31192	up
D130040H23Rik	ENSMUSG00000079038	protein_coding	+	chr8:69300775-69303162	inf	up
Tgm7	ENSMUSG00000079103	protein_coding	-	chr2:121093564-121109795	inf	up
Prps1l3	ENSMUSG00000079104	protein_coding	+	chr12:57230411-57497199	2.33532	up
Hoxd3	ENSMUSG00000079277	protein_coding	+	chr2:74703247-74748274	4.89993	up
Nat6	ENSMUSG00000079334	protein_coding	+	chr9:107575819-107587425	2.7665	up
1700110I01Rik	ENSMUSG00000079407	protein_coding	+	chr14:3262339-3305831	inf	up
Gm2897	ENSMUSG00000079410	protein_coding	+	chr14:3049284-3076840	inf	up
Gm2382	ENSMUSG00000079427	protein_coding	-	chr9:88599655-89177887	7.40003e+216	up
Tceal7	ENSMUSG00000079428	protein_coding	+	chrX:136213971-136226100	inf	up
3110007F17Rik	ENSMUSG00000079450	protein_coding	+	chrX:123103494-123188795	inf	up
Pigb	ENSMUSG00000079469	protein_coding	-	chr9:72958784-73042775	inf	up
Utp14b	ENSMUSG00000079470	protein_coding	+	chr1:78657824-78706987	inf	up
Nhsl2	ENSMUSG00000079481	protein_coding	+	chrX:101849384-102092055	7.61007	up
Kifc1	ENSMUSG00000079553	protein_coding	-	chr17:33866878-33906922	inf	up
Gm684	ENSMUSG00000079559	protein_coding	-	chr9:51270257-51278554	inf	up
Clec2l	ENSMUSG00000079598	protein_coding	+	chr6:38663068-38680864	2.20987	up
Ankrd39	ENSMUSG00000079610	protein_coding	-	chr1:36538172-36547219	3.50688	up
Muc4	ENSMUSG00000079620	protein_coding	+	chr16:32735885-32797435	7.29906	up
2610203C22Rik	ENSMUSG00000079671	protein_coding	-	chr1:9547947-9631175	2.06666	up
Ulbp1	ENSMUSG00000079685	protein_coding	-	chr10:7444872-7473477	inf	up
Brms1	ENSMUSG00000080268	protein_coding	+	chr19:5038825-5049917	21.71	up
B230307C23Rik	ENSMUSG00000080717	protein_coding	+	chr16:96592078-98101041	26.3173	up
Gm12216	ENSMUSG00000081769	protein_coding	-	chr11:53783417-53859256	inf	up
Dnajb3	ENSMUSG00000081984	protein_coding	-	chr1:88055387-88220002	inf	up
Btc	ENSMUSG00000082361	protein_coding	-	chr5:91357260-91402994	4962.67	up
Susd5	ENSMUSG00000086596	protein_coding	+	chr9:114057353-114098733	inf	up
Zfp111	ENSMUSG00000087598	protein_coding	-	chr7:24192140-24211443	2.35643	up
Tnfsf13	ENSMUSG00000089669	protein_coding	-	chr11:69682137-69696098	7.28707e+20	up
Rab42	ENSMUSG00000089687	protein_coding	-	chr4:132302196-132303385	inf	up
Gm4477	ENSMUSG00000089694	protein_coding	-	chr6:85706726-85713205	inf	up
Gm14378	ENSMUSG00000089736	protein_coding	+	chr8:4238739-4251423	inf	up
Tmsb15b1	ENSMUSG00000089768	protein_coding	-	chrX:136954987-136976874	inf	up
Rps6kc1	ENSMUSG00000089872	protein_coding	-	chr1:190629485-191475270	3.50084	up
Pira2	ENSMUSG00000089942	protein_coding	-	chr7:3837056-3845051	3.25027	up
Gm20459	ENSMUSG00000089945	protein_coding	+	chr4:57434246-57896984	2.1786	up
Nhlrc4	ENSMUSG00000090113	protein_coding	-	chr17:25794570-25985706	inf	up
Ugt1a7c	ENSMUSG00000090124	protein_coding	+	chr1:88055387-88220002	2.80796e+49	up
Pcp4	ENSMUSG00000090223	protein_coding	+	chr16:96361667-96525793	inf	up
Car15	ENSMUSG00000090236	protein_coding	-	chr16:17835275-17894145	4.19346	up
Gm17296	ENSMUSG00000090290	protein_coding	-	chr8:126426651-126475065	7.84906	up
Lrrc10b	ENSMUSG00000090291	protein_coding	-	chr19:10455370-10457447	inf	up
Gm5611	ENSMUSG00000090602	protein_coding	+	chr9:17030044-17030899	2.21292	up
A930033H14Rik	ENSMUSG00000090622	protein_coding	-	chr10:69151433-69291791	2.56673	up
Gm20721	ENSMUSG00000090625	protein_coding	-	chr2:174281236-174346744	2.16061	up
Gm20425	ENSMUSG00000090639	protein_coding	-	chr9:103188032-103230444	5.86164e+07	up
Trim43a	ENSMUSG00000090693	protein_coding	+	chr9:88581035-88588819	2.45455	up
Nsun4	ENSMUSG00000090697	protein_coding	-	chr4:115737743-116168299	inf	up
Gm8237	ENSMUSG00000090707	protein_coding	-	chr14:5857917-5880382	inf	up
Klhl33	ENSMUSG00000090799	protein_coding	-	chr14:50891388-50893255	2.57773	up
Tnfrsf22	ENSMUSG00000090852	protein_coding	-	chr7:143628073-143685872	22226.6	up
Hspa1b	ENSMUSG00000090877	protein_coding	-	chr17:34956435-34959819	3.43493	up
A930018M24Rik	ENSMUSG00000091089	protein_coding	-	chr14:50895941-50897456	6.62964	up
Gm20390	ENSMUSG00000091228	protein_coding	-	chr11:93949813-93968521	80099.2	up
Gm6434	ENSMUSG00000091233	protein_coding	-	chr7:25882011-25882407	inf	up
Smim13	ENSMUSG00000091264	protein_coding	+	chr13:41249859-41276577	3.06309	up
Hist2h4	ENSMUSG00000091405	protein_coding	-	chr3:95855965-96517845	inf	up
Gm3739	ENSMUSG00000091472	protein_coding	-	chr14:7293647-7315049	inf	up
Gm6811	ENSMUSG00000091550	protein_coding	+	chr17:21093171-21094704	inf	up
Phf11b	ENSMUSG00000091649	protein_coding	-	chr14:59320963-59341335	7.86028	up
Gm4707	ENSMUSG00000091831	protein_coding	-	chr17:70853766-71475343	inf	up
Gm4353	ENSMUSG00000091900	protein_coding	-	chr7:116081758-116093149	3.92812	up
Bend4	ENSMUSG00000092060	protein_coding	-	chr5:67392146-67437990	2.32987	up
Gm10320	ENSMUSG00000092116	protein_coding	-	chr13:98489347-98492001	inf	up
B930094E09Rik	ENSMUSG00000092124	protein_coding	+	chr18:31580167-31610751	2.45603	up
Dyx1c1	ENSMUSG00000092192	protein_coding	+	chr9:72958784-73042775	2.1271	up
Gm7221	ENSMUSG00000092335	protein_coding	-	chr7:42579782-42592547	5.40191	up
Gm20518	ENSMUSG00000092470	protein_coding	-	chr16:17835275-17894145	8.04074e+241	up
2610524H06Rik	ENSMUSG00000092486	protein_coding	-	chr5:114808195-114823468	6.88134	up
Pou5f2	ENSMUSG00000093668	protein_coding	+	chr13:77708689-78183159	inf	up
Gm10406	ENSMUSG00000093985	protein_coding	-	chr14:7006114-7027449	inf	up
Rpp14	ENSMUSG00000094130	protein_coding	+	chr14:8080366-8091834	4.30911	up
Gm9830	ENSMUSG00000094437	protein_coding	+	chr9:44464242-44464602	inf	up
Gm10251	ENSMUSG00000094590	protein_coding	-	chr14:6352043-6889962	inf	up
Fsbp	ENSMUSG00000094595	protein_coding	+	chr4:11558919-11615805	inf	up
Gm3468	ENSMUSG00000094634	protein_coding	-	chr14:6016758-6287250	2.29075	up
Gm9726	ENSMUSG00000094935	protein_coding	-	chr12:93927003-93929102	inf	up
Gm21807	ENSMUSG00000095306	protein_coding	-	chr8:68120350-68121527	inf	up
Entpd4	ENSMUSG00000095463	protein_coding	+	chr14:69337173-69767113	inf	up
Rhox3f	ENSMUSG00000095510	protein_coding	+	chrX:37580991-37585496	inf	up
Gm4245	ENSMUSG00000095545	protein_coding	-	chr2:175640390-175704132	3.86259	up
Gm21887	ENSMUSG00000095562	protein_coding	+	chrX:170009658-170019281	inf	up
Fam177a	ENSMUSG00000095595	protein_coding	+	chr12:55124527-55214076	inf	up
Gm2004	ENSMUSG00000095648	protein_coding	-	chr2:176141590-176153422	inf	up
Snurf	ENSMUSG00000095746	protein_coding	-	chr7:59982494-60140219	1.94984e+23	up
Sirpb1a	ENSMUSG00000095788	protein_coding	-	chr3:15371826-15426427	inf	up
Gm3317	ENSMUSG00000095912	protein_coding	+	chr14:5129364-5221712	inf	up
Gm21992	ENSMUSG00000096370	protein_coding	-	chr19:4711207-4811634	4.14499	up
Gm21811	ENSMUSG00000096401	protein_coding	+	chr8:19784288-20151685	3.53524	up
Bcl2a1d	ENSMUSG00000096581	protein_coding	-	chr9:88599655-89177887	inf	up
Erdr1	ENSMUSG00000096768	protein_coding	+	chrY:90784737-90816465	inf	up
Zfp433	ENSMUSG00000096795	protein_coding	+	chr10:81718918-81721468	inf	up
A730071L15Rik	ENSMUSG00000096923	protein_coding	+	chr11:6105690-6201643	inf	up
Ptges3l	ENSMUSG00000097487	protein_coding	-	chr11:101406691-101435673	2.4511	up
D830015G02Rik	ENSMUSG00000097652	protein_coding	+	chr14:54968786-54994634	2.49827	up
A830035O19Rik	ENSMUSG00000097813	protein_coding	+	chr9:45937856-45955998	inf	up
Bin2	ENSMUSG00000098112	protein_coding	-	chr15:100641076-100669553	5.21418	up
Auts2	ENSMUSG00000098133	protein_coding	-	chr5:131437332-132543344	inf	up
Pet117	ENSMUSG00000098387	protein_coding	+	chr2:144368982-144407676	3.12328	up
PLA2G4B	ENSMUSG00000098488	protein_coding	+	chr2:120027482-120043033	2.4241	up
Zfp953	ENSMUSG00000098905	protein_coding	-	chr13:67312997-67375810	1073.57	up
RP23-220D12.12	ENSMUSG00000098950	protein_coding	-	chr2:156071841-156145797	1.08219e+41	up
Tcf24	ENSMUSG00000099032	protein_coding	-	chr1:9960162-10009136	inf	up

## Sheet: dn.KO_vs_WT
Supplementary Table 2. List of differentially expressed mRNAs in HAAPIR knockout heart compared to WT heart.
gene	gene_id	biotype	strand	locus	Fold change	Regulation
Slfn4	ENSMUSG00000000204	protein_coding	+	chr11:83175185-83190221	-2.76613	down
Pemt	ENSMUSG00000000301	protein_coding	-	chr11:59970613-60046489	-inf	down
Lck	ENSMUSG00000000409	protein_coding	-	chr4:129548343-129573641	-3.94693	down
Adora3	ENSMUSG00000000562	protein_coding	+	chr3:105870857-105924036	-6.1072	down
Loxl3	ENSMUSG00000000693	protein_coding	+	chr6:83034172-83057682	-2.70926	down
Fasl	ENSMUSG00000000817	protein_coding	-	chr1:161780690-161788495	-inf	down
Bcl11a	ENSMUSG00000000861	protein_coding	+	chr11:24078055-24174123	-2.8979	down
Vpreb3	ENSMUSG00000000903	protein_coding	+	chr10:75943056-75949657	-inf	down
Nsun5	ENSMUSG00000000916	protein_coding	+	chr5:135369952-135394546	-2.46706	down
Icam2	ENSMUSG00000001029	protein_coding	-	chr11:106377655-106388075	-2.00085	down
Mapk7	ENSMUSG00000001034	protein_coding	-	chr11:61485430-61494406	-6.11448	down
Nhp2	ENSMUSG00000001056	protein_coding	+	chr11:51289919-52286179	-2.01753	down
Mfsd10	ENSMUSG00000001082	protein_coding	-	chr5:34633641-34637212	-inf	down
Pcbp3	ENSMUSG00000001120	protein_coding	-	chr10:76761856-76961887	-5.26032	down
Oas1c	ENSMUSG00000001166	protein_coding	-	chr5:120800193-120812514	-4.89002	down
Lsr	ENSMUSG00000001247	protein_coding	-	chr7:30945251-30973464	-inf	down
Rnd2	ENSMUSG00000001313	protein_coding	+	chr11:101458744-101471853	-4.41187	down
Snd1	ENSMUSG00000001424	protein_coding	+	chr6:28475138-28935162	-2.12725	down
Nom1	ENSMUSG00000001569	protein_coding	+	chr5:29229813-29690037	-2.18859	down
Tat	ENSMUSG00000001670	protein_coding	+	chr8:109990436-109999803	-inf	down
Smo	ENSMUSG00000001761	protein_coding	+	chr6:29735693-29761365	-2.49115	down
Folh1	ENSMUSG00000001773	protein_coding	-	chr7:86719351-86775864	-inf	down
Siae	ENSMUSG00000001942	protein_coding	+	chr9:37613846-37648318	-2.02504	down
Vsig2	ENSMUSG00000001943	protein_coding	+	chr9:37539254-37544205	-21.3733	down
Spa17	ENSMUSG00000001948	protein_coding	-	chr9:37603294-37613720	-2.42627	down
Pnck	ENSMUSG00000002012	protein_coding	-	chrX:73655993-73660117	-2.03094	down
Cd3g	ENSMUSG00000002033	protein_coding	-	chr9:44969571-44980431	-10.0122	down
Spag5	ENSMUSG00000002055	protein_coding	+	chr11:78301528-78322457	-2.53812	down
Bbc3	ENSMUSG00000002083	protein_coding	+	chr7:16309615-16318205	-inf	down
Ddb2	ENSMUSG00000002109	protein_coding	-	chr2:91202884-91236982	-2.10191	down
Tead3	ENSMUSG00000002249	protein_coding	-	chr17:28331670-28350805	-2.1902	down
Angptl4	ENSMUSG00000002289	protein_coding	-	chr17:33773749-33781575	-5.01705	down
Armc6	ENSMUSG00000002343	protein_coding	-	chr8:70220171-70279915	-2.28308	down
Dennd1c	ENSMUSG00000002668	protein_coding	-	chr17:57066055-57078510	-2.19442	down
Mea1	ENSMUSG00000002768	protein_coding	+	chr17:45606434-46831413	-2.26381	down
Grin2d	ENSMUSG00000002771	protein_coding	-	chr7:45825226-45870928	-4.58665	down
Nudt14	ENSMUSG00000002804	protein_coding	-	chr12:112934732-112942118	-5.48979	down
Tpra1	ENSMUSG00000002871	protein_coding	+	chr6:88257333-89110030	-4.79623	down
Il17ra	ENSMUSG00000002897	protein_coding	+	chr6:120463196-120483727	-2.1309	down
Efna2	ENSMUSG00000003070	protein_coding	+	chr10:79697304-80369637	-inf	down
Slc2a3	ENSMUSG00000003153	protein_coding	-	chr6:122727808-122801640	-2.46289	down
Bcl2l12	ENSMUSG00000003190	protein_coding	-	chr7:44986899-45002848	-2.01849	down
Ccdc94	ENSMUSG00000003208	protein_coding	+	chr17:55952622-55967949	-4.07204	down
Edar	ENSMUSG00000003227	protein_coding	-	chr10:58600788-58675654	-inf	down
Mob3a	ENSMUSG00000003348	protein_coding	-	chr10:80681837-80701820	-2.4453	down
Grik5	ENSMUSG00000003378	protein_coding	-	chr7:25009852-25072369	-3.16462	down
Cd79a	ENSMUSG00000003379	protein_coding	+	chr7:24897380-24902197	-inf	down
Rab3b	ENSMUSG00000003411	protein_coding	+	chr4:108879062-108972077	-inf	down
St8sia6	ENSMUSG00000003418	protein_coding	-	chr2:13651019-13793808	-2.16461	down
Cyp4f18	ENSMUSG00000003484	protein_coding	-	chr8:71951037-72009626	-inf	down
Ercc1	ENSMUSG00000003549	protein_coding	+	chr7:19344777-19356524	-3.13188	down
Homer3	ENSMUSG00000003573	protein_coding	+	chr8:70282826-70302489	-3.18506	down
Adck4	ENSMUSG00000003762	protein_coding	+	chr7:27233022-27282144	-3.75851	down
Syce2	ENSMUSG00000003824	protein_coding	+	chr8:84872110-84893921	-inf	down
Lin7b	ENSMUSG00000003872	protein_coding	-	chr7:45339125-45370583	-inf	down
Wars2	ENSMUSG00000004233	protein_coding	+	chr3:99141067-99239186	-3.39919	down
Hif3a	ENSMUSG00000004328	protein_coding	-	chr7:17031506-17062427	-4.96912	down
Spic	ENSMUSG00000004359	protein_coding	-	chr10:88051281-89344762	-inf	down
Clec11a	ENSMUSG00000004473	protein_coding	-	chr7:44303769-44306959	-5.09294	down
Mettl17	ENSMUSG00000004561	protein_coding	+	chr14:51884841-51896745	-2.3972	down
Stxbp2	ENSMUSG00000004626	protein_coding	+	chr8:3630954-3643644	-6.21537	down
Ly9	ENSMUSG00000004707	protein_coding	-	chr1:171588623-171607410	-2.75591	down
Cd244	ENSMUSG00000004709	protein_coding	+	chr1:171559192-171585318	-2.32064	down
Emr1	ENSMUSG00000004730	protein_coding	+	chr17:57358685-57483529	-2.1492	down
Rab23	ENSMUSG00000004768	protein_coding	+	chr1:33719881-33742564	-2.07059	down
Dgkq	ENSMUSG00000004815	protein_coding	-	chr5:108629769-108684557	-2.13735	down
Matk	ENSMUSG00000004933	protein_coding	+	chr10:81252934-81264317	-inf	down
Nmrk2	ENSMUSG00000004939	protein_coding	-	chr10:81194608-81230833	-2.10979	down
Eif2ak4	ENSMUSG00000005102	protein_coding	+	chr2:118388617-118475234	-2.26923	down
Plekha8	ENSMUSG00000005225	protein_coding	+	chr6:54577603-54645839	-3.01145	down
Zfp287	ENSMUSG00000005267	protein_coding	-	chr11:62700355-62731905	-2.85332	down
Fbxo11	ENSMUSG00000005371	protein_coding	-	chr17:87975049-88065291	-2.09894	down
Mthfd2	ENSMUSG00000005667	protein_coding	-	chr6:83305690-83317606	-7.13548	down
Pvalb	ENSMUSG00000005716	protein_coding	-	chr15:78191113-78206400	-inf	down
P2rx5	ENSMUSG00000005950	protein_coding	+	chr11:73160420-73172685	-2.13192	down
Trpv1	ENSMUSG00000005952	protein_coding	+	chr11:73234291-73261242	-inf	down
Ephb3	ENSMUSG00000005958	protein_coding	+	chr16:21204754-21223305	-2.43297	down
Mob1b	ENSMUSG00000006262	protein_coding	+	chr5:88720854-88762817	-2.11782	down
Upk1a	ENSMUSG00000006313	protein_coding	-	chr7:30603091-30612734	-inf	down
Ggt5	ENSMUSG00000006344	protein_coding	+	chr10:75589380-75616968	-2.21536	down
Mpl	ENSMUSG00000006389	protein_coding	-	chr4:118442414-118457513	-inf	down
Pvrl4	ENSMUSG00000006411	protein_coding	+	chr1:171370098-171388598	-17.3353	down
Nsmf	ENSMUSG00000006476	protein_coding	+	chr2:25054354-25062881	-2.73811	down
Runx1t1	ENSMUSG00000006586	protein_coding	+	chr4:13743435-13893649	-9.81678	down
Snai3	ENSMUSG00000006587	protein_coding	-	chr8:119910359-124345724	-3.30956	down
Tcf23	ENSMUSG00000006642	protein_coding	+	chr5:30968676-30977018	-3.2839	down
Aplp1	ENSMUSG00000006651	protein_coding	-	chr7:30434980-30445582	-inf	down
Ttc25	ENSMUSG00000006784	protein_coding	+	chr11:100545606-100572568	-3.05622	down
Stx1a	ENSMUSG00000007207	protein_coding	+	chr5:135023481-135051100	-2.97704	down
Prrg2	ENSMUSG00000007837	protein_coding	-	chr7:45053612-45078503	-3.87071	down
Id3	ENSMUSG00000007872	protein_coding	+	chr4:136143496-136145755	-2.87681	down
Fbxw9	ENSMUSG00000008167	protein_coding	+	chr8:85036914-85067124	-2.26181	down
Derl3	ENSMUSG00000009092	protein_coding	+	chr10:75893397-75895941	-inf	down
Tbx1	ENSMUSG00000009097	protein_coding	-	chr16:18581712-18586969	-inf	down
Gnat2	ENSMUSG00000009108	protein_coding	+	chr3:108092788-108101432	-inf	down
Bcl2l13	ENSMUSG00000009112	protein_coding	+	chr6:120836229-120916853	-2.16765	down
2610028H24Rik	ENSMUSG00000009114	protein_coding	+	chr10:76449080-76515856	-inf	down
Syn2	ENSMUSG00000009394	protein_coding	+	chr6:115134901-115282626	-2.64013	down
Tex11	ENSMUSG00000009670	protein_coding	-	chrX:100838647-101059667	-13.5805	down
Tsacc	ENSMUSG00000010538	protein_coding	-	chr3:88242873-88296999	-3.37795	down
Slc5a1	ENSMUSG00000011034	protein_coding	+	chr5:33104218-33162872	-2.03829	down
Vipr2	ENSMUSG00000011171	protein_coding	+	chr12:116077725-116146261	-inf	down
Exoc3l2	ENSMUSG00000011263	protein_coding	+	chr7:19489055-19496760	-3.82018	down
Sptbn4	ENSMUSG00000011751	protein_coding	-	chr7:27342132-27447686	-3.87514	down
Enkd1	ENSMUSG00000013155	protein_coding	-	chr8:105703654-105707933	-inf	down
Tnfaip8l2	ENSMUSG00000013707	protein_coding	-	chr3:94912542-95725658	-8.14147	down
Prdm15	ENSMUSG00000014039	protein_coding	-	chr16:96592078-98101041	-6.80729	down
Klhl3	ENSMUSG00000014164	protein_coding	-	chr13:58004220-58113592	-2.31591	down
Wdfy2	ENSMUSG00000014547	protein_coding	+	chr14:62836907-62961508	-6.11173	down
Tmem208	ENSMUSG00000014856	protein_coding	+	chr8:105326353-105347953	-3.0716	down
Ptgds	ENSMUSG00000015090	protein_coding	-	chr2:25466708-25470046	-2.05951	down
Gadd45b	ENSMUSG00000015312	protein_coding	+	chr10:80930090-80932204	-2.08014	down
Slamf1	ENSMUSG00000015316	protein_coding	+	chr1:171767126-171801184	-inf	down
Atf6b	ENSMUSG00000015461	protein_coding	+	chr17:34647145-34655074	-2.24169	down
Egfl8	ENSMUSG00000015467	protein_coding	-	chr17:34604261-34628754	-inf	down
Prrt1	ENSMUSG00000015476	protein_coding	+	chr17:34629532-34635138	-5.43244	down
Itga2	ENSMUSG00000015533	protein_coding	-	chr13:114835915-114932041	-inf	down
Fam184b	ENSMUSG00000015879	protein_coding	-	chr5:45529705-45645469	-inf	down
Ncapg	ENSMUSG00000015880	protein_coding	+	chr5:45669921-45857615	-3.56682	down
Bola1	ENSMUSG00000015943	protein_coding	-	chr3:95855965-96517845	-2.06759	down
Stk32c	ENSMUSG00000015981	protein_coding	-	chr7:139103637-139242979	-4.07415	down
Camk1g	ENSMUSG00000016179	protein_coding	-	chr1:193346345-193370297	-inf	down
Diexf	ENSMUSG00000016181	protein_coding	-	chr1:193104402-193130251	-143.278	down
Col20a1	ENSMUSG00000016356	protein_coding	+	chr2:180984231-181017540	-inf	down
Il10	ENSMUSG00000016529	protein_coding	+	chr1:131019844-131024974	-inf	down
Cmah	ENSMUSG00000016756	protein_coding	+	chr13:24327419-24477285	-1914.96	down
Bik	ENSMUSG00000016758	protein_coding	+	chr15:83526861-83544635	-4.3232	down
Kctd5	ENSMUSG00000016946	protein_coding	-	chr17:24047733-24073485	-3.56806	down
Slpi	ENSMUSG00000017002	protein_coding	-	chr2:164354069-164389095	-inf	down
Brca1	ENSMUSG00000017146	protein_coding	-	chr11:101488763-101551955	-5.03887	down
Gsdma	ENSMUSG00000017204	protein_coding	+	chr11:98664350-98677708	-inf	down
Tnnc2	ENSMUSG00000017300	protein_coding	-	chr2:164769897-164779967	-4.94404	down
Mpp2	ENSMUSG00000017314	protein_coding	-	chr11:102057014-102088515	-4.17264	down
Aldoc	ENSMUSG00000017390	protein_coding	+	chr11:78322967-78327781	-inf	down
Nek8	ENSMUSG00000017405	protein_coding	-	chr11:78166105-78176675	-3.64404	down
Atad5	ENSMUSG00000017550	protein_coding	+	chr11:80089399-80135794	-8.43513	down
Ada	ENSMUSG00000017697	protein_coding	-	chr2:163726583-163750239	-inf	down
Wfdc2	ENSMUSG00000017723	protein_coding	+	chr2:164562412-164568510	-inf	down
Mmp9	ENSMUSG00000017737	protein_coding	+	chr2:164940779-164955850	-5.45296	down
Slc12a5	ENSMUSG00000017740	protein_coding	+	chr2:164960801-164999727	-2.166	down
Ghdc	ENSMUSG00000017747	protein_coding	-	chr11:100766031-100770957	-2.16762	down
Eya2	ENSMUSG00000017897	protein_coding	+	chr2:165595031-165771727	-inf	down
Cyth4	ENSMUSG00000018008	protein_coding	+	chr15:78597046-78622019	-1959	down
Rrp7a	ENSMUSG00000018040	protein_coding	-	chr15:83089505-83122801	-2.70397	down
Ints2	ENSMUSG00000018068	protein_coding	-	chr11:86201369-86357602	-2.0777	down
Ikzf3	ENSMUSG00000018168	protein_coding	-	chr11:98464901-98546031	-inf	down
Gdf9	ENSMUSG00000018238	protein_coding	+	chr11:53431022-53437904	-inf	down
Abi3	ENSMUSG00000018381	protein_coding	-	chr11:95700105-95845734	-2.59645	down
Kansl1	ENSMUSG00000018412	protein_coding	-	chr11:104333228-104468861	-2.17572	down
Ikzf1	ENSMUSG00000018654	protein_coding	+	chr11:11642202-11772926	-2.3056	down
Cdk5rap3	ENSMUSG00000018669	protein_coding	-	chr11:96907425-96982959	-3.60805	down
Med11	ENSMUSG00000018923	protein_coding	+	chr11:70451918-70453727	-2.03418	down
Ccl6	ENSMUSG00000018927	protein_coding	-	chr11:83582055-83623693	-2.80599	down
Slfn3	ENSMUSG00000018986	protein_coding	+	chr11:83191329-83215154	-2.03701	down
Ahr	ENSMUSG00000019256	protein_coding	-	chr12:35497973-35535038	-2.35215	down
Psmc3ip	ENSMUSG00000019303	protein_coding	-	chr11:101087276-101095436	-3.31032	down
Pdk4	ENSMUSG00000019577	protein_coding	-	chr6:5483350-5496309	-4.74774	down
Sema6a	ENSMUSG00000019647	protein_coding	-	chr18:47235597-47368870	-2.19208	down
Syne4	ENSMUSG00000019737	protein_coding	+	chr7:30314806-30319046	-inf	down
Ccdc170	ENSMUSG00000019767	protein_coding	+	chr10:4482501-4562231	-6.57823	down
Clvs2	ENSMUSG00000019785	protein_coding	-	chr10:33512285-33662432	-inf	down
Zbtb24	ENSMUSG00000019826	protein_coding	+	chr10:41450357-41465582	-2.03924	down
Wasf1	ENSMUSG00000019831	protein_coding	+	chr10:40883474-40938570	-2.37743	down
Rab32	ENSMUSG00000019832	protein_coding	-	chr10:10545010-10558233	-2.32839	down
Rev3l	ENSMUSG00000019841	protein_coding	+	chr10:39732117-39875211	-2.26015	down
Traf3ip2	ENSMUSG00000019842	protein_coding	+	chr10:39368486-39732007	-3.72381	down
Tnfaip3	ENSMUSG00000019850	protein_coding	-	chr10:19000909-19015657	-5.01	down
Hebp2	ENSMUSG00000019853	protein_coding	-	chr10:18540122-18546076	-inf	down
Fabp7	ENSMUSG00000019874	protein_coding	+	chr10:57784880-57788450	-inf	down
Pkib	ENSMUSG00000019876	protein_coding	+	chr10:57631980-57741112	-4.09953	down
Slc6a15	ENSMUSG00000019894	protein_coding	+	chr10:103366509-103419378	-5.09679	down
Ctgf	ENSMUSG00000019997	protein_coding	+	chr10:24549440-24598683	-2.20737	down
Vnn3	ENSMUSG00000020010	protein_coding	+	chr10:23851461-23869843	-inf	down
Gm872	ENSMUSG00000020014	protein_coding	-	chr10:92775618-93081896	-2.88834	down
Mybpc1	ENSMUSG00000020061	protein_coding	-	chr10:88051281-89344762	-inf	down
Rufy2	ENSMUSG00000020070	protein_coding	+	chr10:62980222-63024217	-7.44086	down
Pbld1	ENSMUSG00000020072	protein_coding	+	chr10:63060712-63077962	-4.83927	down
Pcbd1	ENSMUSG00000020098	protein_coding	+	chr10:61089342-61094328	-inf	down
Slc16a7	ENSMUSG00000020102	protein_coding	-	chr10:125226463-125328963	-2.07369	down
Lrig3	ENSMUSG00000020105	protein_coding	+	chr10:125966218-126015359	-2.54785	down
Micu1	ENSMUSG00000020111	protein_coding	+	chr10:59702476-60099990	-2.20405	down
Avpr1a	ENSMUSG00000020123	protein_coding	+	chr10:122448498-122453453	-inf	down
Apc2	ENSMUSG00000020135	protein_coding	+	chr10:79697304-80369637	-3.9077	down
Thap2	ENSMUSG00000020137	protein_coding	-	chr10:115369965-115384435	-23183.3	down
Slc1a4	ENSMUSG00000020142	protein_coding	-	chr11:19854326-20407362	-1.57619e+34	down
Gamt	ENSMUSG00000020150	protein_coding	-	chr10:79697304-80369637	-3.91795	down
Kcnmb1	ENSMUSG00000020155	protein_coding	+	chr11:33629338-34098554	-2.75171	down
Ddc	ENSMUSG00000020182	protein_coding	-	chr11:11814100-11898144	-3.43302	down
E2f7	ENSMUSG00000020185	protein_coding	+	chr10:110745438-110787384	-3.11858	down
Glt8d2	ENSMUSG00000020251	protein_coding	-	chr10:82629827-82690650	-7.88849	down
Phykpl	ENSMUSG00000020359	protein_coding	+	chr11:51289919-52286179	-2.62526	down
3010026O09Rik	ENSMUSG00000020381	protein_coding	+	chr11:50174443-50210827	-2.28988	down
Havcr2	ENSMUSG00000020399	protein_coding	+	chr11:46454934-46481255	-3.05656	down
Gatsl3	ENSMUSG00000020424	protein_coding	+	chr11:4218224-4222409	-5.09157	down
Myo1g	ENSMUSG00000020437	protein_coding	-	chr11:6506547-6520965	-5.10928	down
Tubd1	ENSMUSG00000020513	protein_coding	+	chr11:86544990-86567360	-2.45297	down
Tom1l1	ENSMUSG00000020541	protein_coding	-	chr11:90638172-90688366	-2.02235	down
Arsg	ENSMUSG00000020604	protein_coding	+	chr11:109425945-109573330	-11.3702	down
Fam84a	ENSMUSG00000020607	protein_coding	-	chr12:14147598-14152038	-inf	down
Fam20a	ENSMUSG00000020614	protein_coding	-	chr11:109669748-109722279	-8.73719	down
Map2k6	ENSMUSG00000020623	protein_coding	+	chr11:110399121-110525522	-2.24079	down
Adcy3	ENSMUSG00000020654	protein_coding	+	chr12:4133102-4240123	-3.05936	down
Pomc	ENSMUSG00000020660	protein_coding	+	chr12:3954950-3960618	-inf	down
Mrc2	ENSMUSG00000020695	protein_coding	+	chr11:105292642-105351139	-2.65645	down
Polg2	ENSMUSG00000020718	protein_coding	-	chr11:106751225-106779537	-4003.37	down
Cacng1	ENSMUSG00000020722	protein_coding	-	chr11:107703217-107716522	-inf	down
Nt5c	ENSMUSG00000020736	protein_coding	-	chr11:115475666-115491862	-2.22632	down
Recql5	ENSMUSG00000020752	protein_coding	-	chr11:115861611-115966725	-13.8596	down
Aspa	ENSMUSG00000020774	protein_coding	-	chr11:73304991-73329596	-2.0008	down
Fbf1	ENSMUSG00000020776	protein_coding	-	chr11:116142284-116168166	-2.93191	down
Med31	ENSMUSG00000020801	protein_coding	-	chr11:72211723-72218450	-2.75622	down
Fam64a	ENSMUSG00000020808	protein_coding	+	chr11:72042031-72047370	-inf	down
Slc46a1	ENSMUSG00000020829	protein_coding	+	chr11:78465696-78472059	-7.67528	down
Dvl2	ENSMUSG00000020888	protein_coding	+	chr11:70000594-70015411	-8.64592	down
Aurkb	ENSMUSG00000020897	protein_coding	+	chr11:69045646-69051664	-inf	down
Pfas	ENSMUSG00000020899	protein_coding	-	chr11:68985696-69008460	-2.92223	down
Map3k14	ENSMUSG00000020941	protein_coding	-	chr11:103219761-103267745	-2.77714	down
Coch	ENSMUSG00000020953	protein_coding	+	chr12:51593340-51605773	-inf	down
Pole2	ENSMUSG00000020974	protein_coding	-	chr12:69200698-69228190	-2.03684	down
Sptlc2	ENSMUSG00000021036	protein_coding	-	chr12:87305057-87388355	-2.04887	down
2700073G19Rik	ENSMUSG00000021041	protein_coding	-	chr12:87425839-87472299	-4.50848	down
Serpina3n	ENSMUSG00000021091	protein_coding	+	chr12:104406728-104414329	-2.00711	down
Plek2	ENSMUSG00000021118	protein_coding	-	chr12:78888690-78906964	-3.8187	down
Rdh12	ENSMUSG00000021123	protein_coding	+	chr12:79208913-79222665	-inf	down
Arg2	ENSMUSG00000021125	protein_coding	+	chr12:79130776-79172667	-inf	down
Cdca7l	ENSMUSG00000021175	protein_coding	+	chr12:117804288-118199043	-inf	down
Tc2n	ENSMUSG00000021187	protein_coding	-	chr12:101645442-101718523	-inf	down
Otub2	ENSMUSG00000021203	protein_coding	+	chr12:103376893-103406805	-1524.16	down
Acot3	ENSMUSG00000021228	protein_coding	+	chr12:84038378-84059565	-inf	down
Fos	ENSMUSG00000021250	protein_coding	+	chr12:85473889-85477273	-16.9622	down
0610007P14Rik	ENSMUSG00000021252	protein_coding	-	chr12:85815447-85824550	-4.16761	down
Exoc3l4	ENSMUSG00000021280	protein_coding	+	chr12:111417429-111431182	-3.66822	down
Xrcc3	ENSMUSG00000021287	protein_coding	-	chr12:111758848-111813873	-5.09379	down
Amph	ENSMUSG00000021314	protein_coding	+	chr13:18948370-19150913	-2.44562	down
Aoah	ENSMUSG00000021322	protein_coding	+	chr13:20711845-21024252	-18.341	down
Gcnt2	ENSMUSG00000021360	protein_coding	+	chr13:40859767-41013019	-2.39825	down
Ippk	ENSMUSG00000021385	protein_coding	+	chr13:49421222-49463060	-2.84295	down
Fam217a	ENSMUSG00000021414	protein_coding	-	chr13:34909963-34919992	-inf	down
Rpp40	ENSMUSG00000021418	protein_coding	-	chr13:35893471-35906359	-2.81456	down
Ror2	ENSMUSG00000021464	protein_coding	-	chr13:53109311-53286124	-4.07658	down
Drd1a	ENSMUSG00000021478	protein_coding	-	chr13:54051185-54055658	-inf	down
Zfp346	ENSMUSG00000021481	protein_coding	+	chr13:55105310-55135071	-2.47281	down
Fastkd3	ENSMUSG00000021532	protein_coding	+	chr13:68582247-68592279	-456546	down
Nkd2	ENSMUSG00000021567	protein_coding	-	chr13:73818533-73847631	-13.1994	down
Arsk	ENSMUSG00000021592	protein_coding	-	chr13:76060421-76098660	-2.37092	down
Srd5a1	ENSMUSG00000021594	protein_coding	-	chr13:69497958-69635780	-2.88682	down
Mctp1	ENSMUSG00000021596	protein_coding	+	chr13:76384317-77031810	-4.21233	down
Xrcc4	ENSMUSG00000021615	protein_coding	-	chr13:89655311-90143907	-2.12511	down
Acot12	ENSMUSG00000021620	protein_coding	+	chr13:91460282-91786148	-inf	down
Mrps36-ps1	ENSMUSG00000021631	protein_coding	-	chr17:53821803-54506760	-4.31578	down
Marveld2	ENSMUSG00000021636	protein_coding	-	chr13:100595956-100616971	-3.9291	down
Polk	ENSMUSG00000021668	protein_coding	-	chr13:96480688-96542485	-154564250263000	down
Dimt1	ENSMUSG00000021692	protein_coding	+	chr13:106725161-107022126	-4.1433	down
Depdc1b	ENSMUSG00000021697	protein_coding	+	chr13:108316331-108407782	-inf	down
Rnf180	ENSMUSG00000021720	protein_coding	-	chr13:105149351-105271039	-inf	down
Ddx4	ENSMUSG00000021758	protein_coding	-	chr13:112598332-112652310	-inf	down
Comtd1	ENSMUSG00000021773	protein_coding	-	chr14:21825318-21856926	-inf	down
Gpr65	ENSMUSG00000021886	protein_coding	+	chr12:98268634-98276624	-3.1578	down
Pspc1	ENSMUSG00000021938	protein_coding	-	chr14:56722440-56778316	-2.15442	down
Nufip1	ENSMUSG00000022009	protein_coding	+	chr14:76110890-76137379	-2.19004	down
Slc7a8	ENSMUSG00000022180	protein_coding	-	chr14:54722215-54781886	-2.03828	down
Efs	ENSMUSG00000022203	protein_coding	-	chr14:54916542-54926788	-inf	down
Dhrs2	ENSMUSG00000022209	protein_coding	+	chr14:55222006-55241435	-inf	down
Cideb	ENSMUSG00000022219	protein_coding	-	chr14:55745692-55758458	-2.98088	down
Mtbp	ENSMUSG00000022369	protein_coding	+	chr15:55534093-55626423	-5.88625	down
Adcy8	ENSMUSG00000022376	protein_coding	-	chr15:64699041-64937996	-22.423	down
Gtse1	ENSMUSG00000022385	protein_coding	+	chr15:85859706-85876572	-3.05669	down
Shisa9	ENSMUSG00000022494	protein_coding	+	chr16:11984112-12270902	-inf	down
Anks3	ENSMUSG00000022515	protein_coding	-	chr16:4941414-4964237	-2.36787	down
Mefv	ENSMUSG00000022534	protein_coding	-	chr16:3707214-3718124	-inf	down
Apod	ENSMUSG00000022548	protein_coding	-	chr16:31296191-31314808	-2.6308	down
Acr	ENSMUSG00000022622	protein_coding	+	chr15:89568325-89574585	-inf	down
Alcam	ENSMUSG00000022636	protein_coding	-	chr16:52248995-52454074	-4.00719	down
Retnlg	ENSMUSG00000022651	protein_coding	+	chr16:48872607-48874498	-4.31506	down
Tagln3	ENSMUSG00000022658	protein_coding	-	chr16:45711229-45724608	-inf	down
Mzt2	ENSMUSG00000022671	protein_coding	-	chr16:15848440-15863369	-3.40353	down
Snai2	ENSMUSG00000022676	protein_coding	+	chr16:14705851-14709395	-2.68919	down
Boc	ENSMUSG00000022687	protein_coding	-	chr16:44485044-44558897	-2.91194	down
Cldn25	ENSMUSG00000022744	protein_coding	+	chr16:58727909-58734251	-4.27247	down
Aifm3	ENSMUSG00000022763	protein_coding	+	chr16:17489610-17507485	-inf	down
Sdf2l1	ENSMUSG00000022769	protein_coding	-	chr16:17130137-17132383	-3.05296	down
Ypel1	ENSMUSG00000022773	protein_coding	+	chr16:17069695-17111257	-2.80144	down
Cyp2ab1	ENSMUSG00000022818	protein_coding	-	chr16:20308386-20323065	-inf	down
Abcc5	ENSMUSG00000022822	protein_coding	-	chr16:20331302-20426394	-3.93404	down
Iqcb1	ENSMUSG00000022837	protein_coding	+	chr16:36792883-36875003	-3.75945	down
Clcn2	ENSMUSG00000022843	protein_coding	-	chr16:20693281-20722267	-2.33158	down
Ehhadh	ENSMUSG00000022853	protein_coding	-	chr16:21761286-21787844	-2.40848	down
Ahsg	ENSMUSG00000022868	protein_coding	+	chr16:22857844-22899451	-1563.54	down
Fetub	ENSMUSG00000022871	protein_coding	+	chr16:22918381-22939766	-2.03268	down
Samsn1	ENSMUSG00000022876	protein_coding	-	chr16:75858792-76034602	-3.7719	down
Stfa2	ENSMUSG00000022902	protein_coding	-	chr16:36403945-36408363	-inf	down
Chaf1b	ENSMUSG00000022945	protein_coding	+	chr16:93883900-94526830	-3.83469	down
Mis18a	ENSMUSG00000022978	protein_coding	-	chr16:90541971-91248550	-3.42433	down
Lmbr1l	ENSMUSG00000022999	protein_coding	-	chr15:98903920-98918231	-6.15181	down
Prpf40b	ENSMUSG00000023007	protein_coding	+	chr15:99295086-99317018	-2.2382	down
Slc4a8	ENSMUSG00000023032	protein_coding	+	chr15:100761746-100823968	-2.6127	down
Npff	ENSMUSG00000023052	protein_coding	-	chr15:102523838-102625464	-inf	down
Cxcl13	ENSMUSG00000023078	protein_coding	+	chr5:95956927-95961067	-3.66403	down
Lrrc71	ENSMUSG00000023084	protein_coding	-	chr3:87617558-87824306	-inf	down
Cpn2	ENSMUSG00000023176	protein_coding	-	chr16:30256377-30267532	-15.2879	down
Rhebl1	ENSMUSG00000023755	protein_coding	-	chr15:98877777-98881404	-50.7991	down
Flywch2	ENSMUSG00000023911	protein_coding	-	chr17:23771840-23786081	-inf	down
Slc25a27	ENSMUSG00000023912	protein_coding	-	chr17:43639794-43667015	-2.56803	down
Pla2g7	ENSMUSG00000023913	protein_coding	+	chr17:43568097-43612201	-2.04425	down
Gpr115	ENSMUSG00000023918	protein_coding	-	chr17:42656890-42692284	-4.41536	down
Efhb	ENSMUSG00000023931	protein_coding	-	chr17:53398888-53463321	-inf	down
Guca1b	ENSMUSG00000023979	protein_coding	+	chr17:47385392-47392967	-4.07359	down
Foxp4	ENSMUSG00000023991	protein_coding	-	chr17:47867132-47924645	-2.94184	down
Trem2	ENSMUSG00000023992	protein_coding	+	chr17:48346400-48354147	-2.88622	down
Cpne5	ENSMUSG00000024008	protein_coding	-	chr17:29156549-29237797	-inf	down
Pim1	ENSMUSG00000024014	protein_coding	+	chr17:29461895-29495459	-2.64021	down
Rsph1	ENSMUSG00000024033	protein_coding	-	chr17:31255018-31277356	-18.3199	down
Slc37a1	ENSMUSG00000024036	protein_coding	+	chr17:31295482-31350696	-2.50818	down
Cbs	ENSMUSG00000024039	protein_coding	-	chr17:31612622-31637199	-inf	down
Ndc80	ENSMUSG00000024056	protein_coding	-	chr17:71496099-71526857	-18.3368	down
Cyp1b1	ENSMUSG00000024087	protein_coding	-	chr17:79706952-79716436	-2.37822	down
Prss30	ENSMUSG00000024124	protein_coding	-	chr17:23972125-23975230	-inf	down
Dnase1l2	ENSMUSG00000024136	protein_coding	-	chr17:24440080-24443105	-4.43505	down
E4f1	ENSMUSG00000024137	protein_coding	-	chr17:24443778-24457101	-2.21474	down
Meiob	ENSMUSG00000024155	protein_coding	+	chr17:24804381-24839787	-4.5829	down
Ift140	ENSMUSG00000024169	protein_coding	+	chr17:25016090-25099495	-2.45481	down
Axin1	ENSMUSG00000024182	protein_coding	+	chr17:26138687-26195811	-4.5795	down
Fkbp5	ENSMUSG00000024222	protein_coding	-	chr17:28399094-28517524	-2.22484	down
Tslp	ENSMUSG00000024379	protein_coding	+	chr18:32663641-32866420	-inf	down
Ltb	ENSMUSG00000024399	protein_coding	+	chr17:35194438-35196320	-inf	down
Lama3	ENSMUSG00000024421	protein_coding	+	chr18:12334023-12583013	-2.03884	down
Mbd1	ENSMUSG00000024561	protein_coding	+	chr18:74268271-74282685	-2.25439	down
Csf1r	ENSMUSG00000024621	protein_coding	+	chr18:61105571-61177050	-11266.1	down
Fads2	ENSMUSG00000024665	protein_coding	-	chr19:10064163-10101503	-2.74927	down
Ms4a4c	ENSMUSG00000024675	protein_coding	+	chr19:11404769-11427246	-3.30993	down
Tmem132a	ENSMUSG00000024736	protein_coding	-	chr19:10839726-10869940	-2.85344	down
Htr7	ENSMUSG00000024798	protein_coding	-	chr19:35958733-36057507	-4.75699	down
Frmd8	ENSMUSG00000024816	protein_coding	-	chr19:5590099-6300096	-6.41376	down
Dkk1	ENSMUSG00000024868	protein_coding	-	chr19:30545862-30549665	-inf	down
Apba1	ENSMUSG00000024897	protein_coding	+	chr19:23758875-23949597	-2.34888	down
Gal	ENSMUSG00000024907	protein_coding	-	chr19:3409918-3414472	-inf	down
Slc1a1	ENSMUSG00000024935	protein_coding	+	chr19:28835048-28967800	-3.1928	down
Hhex	ENSMUSG00000024986	protein_coding	+	chr19:37432886-37440728	-4.10241	down
Msr1	ENSMUSG00000025044	protein_coding	-	chr8:39581699-39642678	-2.40983	down
5430427O19Rik	ENSMUSG00000025058	protein_coding	+	chrX:85870353-85891499	-7.1337	down
Dclre1a	ENSMUSG00000025077	protein_coding	-	chr19:56529160-56548222	-6.96759	down
Afap1l2	ENSMUSG00000025083	protein_coding	-	chr19:56912360-57008228	-2.1119	down
Lrrc45	ENSMUSG00000025145	protein_coding	+	chr11:120713924-120721128	-2.0074	down
Arhgap19	ENSMUSG00000025154	protein_coding	-	chr19:41766587-41802084	-2.35706	down
Zdhhc16	ENSMUSG00000025157	protein_coding	+	chr19:41933471-41981157	-709528	down
Cutc	ENSMUSG00000025193	protein_coding	+	chr19:43689671-43768638	-2.17736	down
Cyp2c44	ENSMUSG00000025197	protein_coding	-	chr19:44005021-44029247	-inf	down
Ribc1	ENSMUSG00000025257	protein_coding	-	chrX:152004581-152016295	-3.56386	down
Dnase1l3	ENSMUSG00000025279	protein_coding	-	chr14:7964532-7994573	-inf	down
Banp	ENSMUSG00000025316	protein_coding	+	chr8:119910359-124345724	-2.99584	down
Itgb8	ENSMUSG00000025321	protein_coding	-	chr12:119158021-119238802	-5.33201	down
Mmp19	ENSMUSG00000025355	protein_coding	+	chr10:128790952-128804370	-3.56665	down
Enthd2	ENSMUSG00000025377	protein_coding	-	chr11:120090530-120098731	-2.22908	down
Avil	ENSMUSG00000025432	protein_coding	+	chr10:127000708-127030840	-4.07599	down
Cd163l1	ENSMUSG00000025461	protein_coding	+	chr7:140218266-140231145	-inf	down
Adam8	ENSMUSG00000025473	protein_coding	-	chr7:139950395-139992562	-2.76657	down
Ric8	ENSMUSG00000025485	protein_coding	+	chr7:140856956-140898643	-2.24389	down
Ifitm1	ENSMUSG00000025491	protein_coding	+	chr7:140967220-140969825	-2.16466	down
Eps8l2	ENSMUSG00000025504	protein_coding	+	chr7:141338879-141365110	-2.42012	down
Chid1	ENSMUSG00000025512	protein_coding	-	chr7:141475239-141539857	-2.47396	down
Asl	ENSMUSG00000025533	protein_coding	-	chr5:130011257-130025132	-7.35854	down
Tk1	ENSMUSG00000025574	protein_coding	-	chr11:117809666-117839908	-inf	down
Cbx8	ENSMUSG00000025578	protein_coding	-	chr11:119036304-119040969	-38.645	down
Nptx1	ENSMUSG00000025582	protein_coding	-	chr11:119538718-119547753	-5.82424	down
Map3k7cl	ENSMUSG00000025610	protein_coding	+	chr16:87553329-87595336	-2.80055	down
Usp16	ENSMUSG00000025616	protein_coding	+	chr16:87454702-87495873	-2.53466	down
Wdr73	ENSMUSG00000025722	protein_coding	-	chr7:80890722-80901269	-3.69007	down
Rhbdl1	ENSMUSG00000025735	protein_coding	-	chr17:25794570-25985706	-8.30373	down
Il6	ENSMUSG00000025746	protein_coding	+	chr5:29704548-30089046	-inf	down
Dhtkd1	ENSMUSG00000025815	protein_coding	-	chr2:5895509-5942792	-2.18165	down
Arl10	ENSMUSG00000025870	protein_coding	+	chr13:54575014-54581128	-4.78136	down
Mybl1	ENSMUSG00000025912	protein_coding	-	chr1:9667414-9700209	-7.82391	down
Msc	ENSMUSG00000025930	protein_coding	-	chr1:14753345-14776931	-5.34678	down
Eya1	ENSMUSG00000025932	protein_coding	-	chr1:14168953-14310200	-4.71328	down
Akr1cl	ENSMUSG00000025955	protein_coding	-	chr1:65012688-65032759	-inf	down
Il1rl1	ENSMUSG00000026069	protein_coding	+	chr1:39665305-40465415	-2.15172	down
Il18r1	ENSMUSG00000026070	protein_coding	+	chr1:40465551-40500854	-14.0689	down
Il1r2	ENSMUSG00000026073	protein_coding	+	chr1:39665305-40465415	-inf	down
2010300C02Rik	ENSMUSG00000026090	protein_coding	-	chr1:37611676-37720085	-2.10753	down
Sema4c	ENSMUSG00000026121	protein_coding	-	chr1:36548641-36558349	-5.9035	down
Fam135a	ENSMUSG00000026153	protein_coding	-	chr1:24010757-24100341	-3.94592	down
Agfg1	ENSMUSG00000026159	protein_coding	+	chr1:82839445-82896275	-2.02484	down
Vil1	ENSMUSG00000026175	protein_coding	+	chr1:74409375-74588246	-inf	down
Slc11a1	ENSMUSG00000026177	protein_coding	+	chr1:74375202-74386062	-5.56276	down
Cxcr2	ENSMUSG00000026180	protein_coding	+	chr1:74153988-74161238	-inf	down
Bard1	ENSMUSG00000026196	protein_coding	-	chr1:71027497-71103407	-3.05781	down
Slc16a14	ENSMUSG00000026220	protein_coding	-	chr1:84905897-84935125	-inf	down
Ngef	ENSMUSG00000026259	protein_coding	-	chr1:87476833-87597845	-inf	down
Gpr35	ENSMUSG00000026271	protein_coding	+	chr1:92973118-92986391	-inf	down
Thap4	ENSMUSG00000026279	protein_coding	-	chr1:93705390-93789434	-96450.4	down
Tnfrsf11a	ENSMUSG00000026321	protein_coding	+	chr1:105780722-105847981	-2.07923	down
Serpinb11	ENSMUSG00000026327	protein_coding	+	chr1:107361928-107380475	-inf	down
3110009E18Rik	ENSMUSG00000026388	protein_coding	+	chr1:120121186-120188189	-inf	down
Tnni1	ENSMUSG00000026418	protein_coding	+	chr1:135779433-135810989	-inf	down
Gpr37l1	ENSMUSG00000026424	protein_coding	-	chr1:135160233-135167681	-2.71665	down
Slc45a3	ENSMUSG00000026435	protein_coding	+	chr1:131962966-131982963	-5.09517	down
Rgs16	ENSMUSG00000026475	protein_coding	+	chr1:153740348-153745468	-inf	down
Sdccag8	ENSMUSG00000026504	protein_coding	+	chr1:176814659-177272493	-2.93877	down
Opn3	ENSMUSG00000026525	protein_coding	-	chr1:175662420-175692776	-5.77187	down
Ifi202b	ENSMUSG00000026535	protein_coding	-	chr1:173962568-173986962	-inf	down
Vangl2	ENSMUSG00000026556	protein_coding	-	chr1:172000959-172028444	-3.12919	down
Nme7	ENSMUSG00000026575	protein_coding	+	chr1:164312878-164348181	-inf	down
Sell	ENSMUSG00000026581	protein_coding	+	chr1:164062075-164080785	-3.56564	down
Nphs2	ENSMUSG00000026602	protein_coding	+	chr1:156310726-156421159	-inf	down
Batf3	ENSMUSG00000026630	protein_coding	+	chr1:190629485-191475270	-2.70977	down
Traf5	ENSMUSG00000026637	protein_coding	-	chr1:191997429-192151025	-2.44464	down
Meig1	ENSMUSG00000026650	protein_coding	-	chr2:3409042-3422648	-3.16295	down
Dusp12	ENSMUSG00000026659	protein_coding	-	chr1:170868644-170885881	-2.31538	down
Enkur	ENSMUSG00000026679	protein_coding	-	chr2:21180730-21205365	-8.50629	down
Nuf2	ENSMUSG00000026683	protein_coding	-	chr1:169497933-169531464	-2.03733	down
Aldh9a1	ENSMUSG00000026687	protein_coding	+	chr1:167349990-167368530	-2.08096	down
Fmo4	ENSMUSG00000026692	protein_coding	-	chr1:162793882-162813972	-6.19365	down
Pigc	ENSMUSG00000026698	protein_coding	+	chr1:161942085-162479943	-2.85977	down
Serpinc1	ENSMUSG00000026715	protein_coding	+	chr1:160978605-161006501	-inf	down
Il2ra	ENSMUSG00000026770	protein_coding	+	chr2:11642791-11693191	-2.03836	down
Lrsam1	ENSMUSG00000026792	protein_coding	-	chr2:32876113-32964496	-2.60063	down
Ddx31	ENSMUSG00000026806	protein_coding	+	chr2:28840405-28905571	-6.48295	down
Tor1a	ENSMUSG00000026849	protein_coding	-	chr2:30960626-30967933	-3.59268	down
Ntmt1	ENSMUSG00000026857	protein_coding	+	chr2:30807825-30823033	-3.25514	down
Phf19	ENSMUSG00000026873	protein_coding	-	chr2:34893756-34916014	-3.22672	down
Ttll11	ENSMUSG00000026885	protein_coding	-	chr2:35751240-35979913	-7.47581	down
Nmi	ENSMUSG00000026946	protein_coding	-	chr2:51948486-51973494	-2.93051	down
Dpp7	ENSMUSG00000026958	protein_coding	-	chr2:25352275-25356359	-4.04845	down
Arl6ip6	ENSMUSG00000026960	protein_coding	+	chr2:53191725-53219220	-2.02685	down
Il1rn	ENSMUSG00000026981	protein_coding	+	chr2:24336852-24351494	-inf	down
Nup35	ENSMUSG00000026999	protein_coding	+	chr2:80617044-80678939	-2.12336	down
P2rx3	ENSMUSG00000027071	protein_coding	-	chr2:84998582-85047109	-inf	down
Smtnl1	ENSMUSG00000027077	protein_coding	-	chr2:84811175-84822652	-inf	down
Clp1	ENSMUSG00000027079	protein_coding	-	chr2:84722103-84727350	-2.5074	down
Itgav	ENSMUSG00000027087	protein_coding	+	chr2:83724396-83806916	-4.49727	down
Kif18a	ENSMUSG00000027115	protein_coding	+	chr2:109092296-109343343	-2.73341	down
Arl14ep	ENSMUSG00000027122	protein_coding	-	chr2:106962526-106974424	-2.06079	down
Lpcat4	ENSMUSG00000027134	protein_coding	+	chr2:112239467-112247111	-2.32303	down
Ttc17	ENSMUSG00000027194	protein_coding	-	chr2:94300766-94438136	-2.41717	down
Tspan18	ENSMUSG00000027217	protein_coding	-	chr2:93201759-93334505	-2.0521	down
Lrp4	ENSMUSG00000027253	protein_coding	+	chr2:91457510-91513779	-2.26018	down
Jag1	ENSMUSG00000027276	protein_coding	-	chr2:137081455-137116644	-2.65921	down
Adam33	ENSMUSG00000027318	protein_coding	-	chr2:131050590-131063814	-4.06355	down
Bmp2	ENSMUSG00000027358	protein_coding	+	chr2:133552158-133562885	-4.41597	down
Hdc	ENSMUSG00000027360	protein_coding	-	chr2:126593666-126619299	-4.73006	down
Polr3f	ENSMUSG00000027427	protein_coding	+	chr2:144527717-144541995	-2.81571	down
Sdcbp2	ENSMUSG00000027456	protein_coding	+	chr2:151572621-151590005	-13.2357	down
Angpt4	ENSMUSG00000027460	protein_coding	+	chr2:151911209-151945337	-inf	down
Aurka	ENSMUSG00000027496	protein_coding	-	chr2:172356189-172370535	-inf	down
Pck1	ENSMUSG00000027513	protein_coding	+	chr2:173153047-173159273	-inf	down
Zbp1	ENSMUSG00000027514	protein_coding	-	chr2:173206611-173218923	-7.88855	down
Phactr3	ENSMUSG00000027525	protein_coding	+	chr2:178118974-178338492	-inf	down
E2f5	ENSMUSG00000027552	protein_coding	+	chr3:14578670-14606308	-2.97368	down
Dnajc5b	ENSMUSG00000027606	protein_coding	+	chr3:19508594-19628677	-7.2786	down
Fam83d	ENSMUSG00000027654	protein_coding	+	chr2:158768092-158786637	-inf	down
Pld1	ENSMUSG00000027695	protein_coding	+	chr3:27938694-28133362	-2.99997	down
Ect2	ENSMUSG00000027699	protein_coding	-	chr3:27097221-27153878	-3.7033	down
Ccna2	ENSMUSG00000027715	protein_coding	-	chr3:36065978-36800359	-2.21013	down
Rab33b	ENSMUSG00000027739	protein_coding	+	chr3:51483965-51495905	-2.09866	down
Ufm1	ENSMUSG00000027746	protein_coding	-	chr3:53855211-53863830	-2.56578	down
Supt20	ENSMUSG00000027751	protein_coding	+	chr3:54156056-54811939	-4.29932	down
Ift80	ENSMUSG00000027778	protein_coding	-	chr3:68892498-69004570	-8.27799	down
Smad9	ENSMUSG00000027796	protein_coding	+	chr3:54156056-54811939	-15.7984	down
Ptpn22	ENSMUSG00000027843	protein_coding	+	chr3:103859794-103912247	-inf	down
Olfml3	ENSMUSG00000027848	protein_coding	-	chr3:103722221-103738001	-2.67259	down
Cd2	ENSMUSG00000027863	protein_coding	-	chr3:101275898-101287939	-inf	down
Gpsm2	ENSMUSG00000027883	protein_coding	-	chr3:108653912-108722309	-2.38718	down
Dennd2d	ENSMUSG00000027901	protein_coding	+	chr3:106481985-106574845	-inf	down
Npr1	ENSMUSG00000027931	protein_coding	-	chr3:90450520-90465866	-2.75715	down
Il6ra	ENSMUSG00000027947	protein_coding	-	chr3:89869323-89914053	-2.75738	down
Chrnb2	ENSMUSG00000027950	protein_coding	-	chr3:89753447-89764632	-6.62514	down
Lrat	ENSMUSG00000028003	protein_coding	-	chr3:82876704-82943638	-3.73726	down
Gstcd	ENSMUSG00000028018	protein_coding	-	chr3:132981752-133110988	-3.4939	down
Glrb	ENSMUSG00000028020	protein_coding	-	chr3:80843598-80913660	-inf	down
Ifi44	ENSMUSG00000028037	protein_coding	-	chr3:151730921-151749947	-2.40177	down
Efna3	ENSMUSG00000028039	protein_coding	-	chr3:89313898-89322965	-inf	down
Iqgap3	ENSMUSG00000028068	protein_coding	+	chr3:87919505-88136989	-inf	down
Ecm1	ENSMUSG00000028108	protein_coding	-	chr3:95734146-95739569	-2.09705	down
Rwdd3	ENSMUSG00000028133	protein_coding	-	chr3:121155399-121171695	-3.19949	down
Rorc	ENSMUSG00000028150	protein_coding	+	chr3:94368611-94404501	-2.30977	down
Cth	ENSMUSG00000028179	protein_coding	-	chr3:157894247-157925077	-5.7332	down
Atp6v0d2	ENSMUSG00000028238	protein_coding	-	chr4:19876840-19922605	-2.54711	down
Nr4a3	ENSMUSG00000028341	protein_coding	+	chr4:48045152-48086447	-3.94955	down
Zfp37	ENSMUSG00000028389	protein_coding	-	chr4:62189539-62208446	-13.7665	down
Cntfr	ENSMUSG00000028444	protein_coding	-	chr4:41657497-41697089	-14.088	down
Unc13b	ENSMUSG00000028456	protein_coding	+	chr4:43058952-43264887	-2.43458	down
Cd72	ENSMUSG00000028459	protein_coding	-	chr4:43441938-43454628	-2.03927	down
Mllt3	ENSMUSG00000028496	protein_coding	-	chr4:87769924-88033364	-2.02543	down
Slc6a9	ENSMUSG00000028542	protein_coding	+	chr4:117834505-117883487	-12.0308	down
Elavl4	ENSMUSG00000028546	protein_coding	-	chr4:110203721-110351909	-inf	down
Itgb3bp	ENSMUSG00000028549	protein_coding	-	chr4:99764239-99987294	-2.41811	down
Angptl3	ENSMUSG00000028553	protein_coding	+	chr4:98936664-99120915	-2.47648	down
Calr4	ENSMUSG00000028558	protein_coding	+	chr4:109234484-109254571	-inf	down
Cc2d1b	ENSMUSG00000028582	protein_coding	+	chr4:108619939-108637441	-2.65595	down
Lrrc42	ENSMUSG00000028617	protein_coding	-	chr4:107233513-107253532	-3.01112	down
Trit1	ENSMUSG00000028653	protein_coding	+	chr4:123016596-123054949	-3.17298	down
Gale	ENSMUSG00000028671	protein_coding	+	chr4:135963726-135968178	-2.81171	down
Rnf220	ENSMUSG00000028677	protein_coding	-	chr4:117271462-117500602	-2.07277	down
Kif2c	ENSMUSG00000028678	protein_coding	-	chr4:117159638-117182639	-inf	down
Plk3	ENSMUSG00000028680	protein_coding	-	chr4:117126793-117133963	-2.82868	down
Urod	ENSMUSG00000028684	protein_coding	-	chr4:116989964-116994413	-3.03808	down
Rad54l	ENSMUSG00000028702	protein_coding	-	chr4:115737743-116168299	-inf	down
Lrrc41	ENSMUSG00000028703	protein_coding	+	chr4:115737743-116168299	-2.65005	down
Mrto4	ENSMUSG00000028741	protein_coding	-	chr4:139347434-139352576	-2.37568	down
Pla2g2f	ENSMUSG00000028749	protein_coding	-	chr4:138750532-138757626	-inf	down
Ccdc28b	ENSMUSG00000028795	protein_coding	-	chr4:129600667-129624092	-2.15784	down
AU040320	ENSMUSG00000028830	protein_coding	+	chr4:126753543-126969379	-2.08791	down
Slc30a2	ENSMUSG00000028836	protein_coding	+	chr4:134343180-134354484	-inf	down
Cnksr1	ENSMUSG00000028841	protein_coding	-	chr4:134228040-134238399	-2.31853	down
Ptpru	ENSMUSG00000028909	protein_coding	-	chr4:131768456-131838288	-2.87058	down
Espn	ENSMUSG00000028943	protein_coding	-	chr4:152120330-152152371	-2.10214	down
Zbtb48	ENSMUSG00000028952	protein_coding	-	chr4:152019773-152027671	-6.03181	down
Tnfrsf9	ENSMUSG00000028965	protein_coding	+	chr4:150914561-151861876	-inf	down
Fbxo44	ENSMUSG00000029001	protein_coding	-	chr4:148152799-148160482	-2.84851	down
Draxin	ENSMUSG00000029005	protein_coding	-	chr4:148098436-148145699	-inf	down
Clcn6	ENSMUSG00000029016	protein_coding	-	chr4:148004258-148038821	-4.07381	down
Crmp1	ENSMUSG00000029121	protein_coding	+	chr5:37028334-38503143	-4.58528	down
Rfc5	ENSMUSG00000029363	protein_coding	-	chr5:117357303-117389047	-3.17147	down
Cxcl1	ENSMUSG00000029380	protein_coding	+	chr5:90891240-90893115	-3.72996	down
2010109A12Rik	ENSMUSG00000029384	protein_coding	+	chr5:93206517-93213475	-inf	down
Rilpl2	ENSMUSG00000029401	protein_coding	-	chr5:124463264-124478366	-2.41133	down
Psph	ENSMUSG00000029446	protein_coding	-	chr5:129765557-129787252	-5.87594	down
Acad10	ENSMUSG00000029456	protein_coding	-	chr5:121621025-121660514	-2.62231	down
Fam216a	ENSMUSG00000029463	protein_coding	-	chr5:122354368-122382902	-2.2059	down
Anapc7	ENSMUSG00000029466	protein_coding	+	chr5:122421692-122502225	-2.1108	down
Camkk2	ENSMUSG00000029471	protein_coding	-	chr5:122731172-122779410	-2.13835	down
Tfec	ENSMUSG00000029553	protein_coding	-	chr6:16833380-16898441	-2.03696	down
2210016L21Rik	ENSMUSG00000029559	protein_coding	+	chr5:114942157-114998046	-2.0939	down
Ankrd61	ENSMUSG00000029607	protein_coding	-	chr5:143817787-143909847	-inf	down
Ing3	ENSMUSG00000029670	protein_coding	+	chr6:21949570-21976038	-2.92424	down
Eln	ENSMUSG00000029675	protein_coding	-	chr5:134703780-134822967	-2.03771	down
Asns	ENSMUSG00000029752	protein_coding	-	chr6:7675168-7693254	-3.25498	down
Ccdc136	ENSMUSG00000029769	protein_coding	+	chr6:29396308-29426994	-26.3396	down
Cep41	ENSMUSG00000029790	protein_coding	-	chr6:30653456-30693749	-2.02036	down
1600015I10Rik	ENSMUSG00000029813	protein_coding	+	chr6:48929894-48933687	-inf	down
Gpnmb	ENSMUSG00000029816	protein_coding	+	chr6:49036517-49058182	-2.40879	down
4921507P07Rik	ENSMUSG00000029828	protein_coding	-	chr6:50566642-50596632	-2.71677	down
Slc13a4	ENSMUSG00000029843	protein_coding	-	chr6:35267956-35308131	-inf	down
AI836003	ENSMUSG00000029875	protein_coding	+	chr15:98167805-98170134	-inf	down
Rab19	ENSMUSG00000029923	protein_coding	+	chr6:39381174-39390380	-inf	down
Dusp11	ENSMUSG00000030002	protein_coding	-	chr6:85942267-85961667	-2.10642	down
Prok2	ENSMUSG00000030069	protein_coding	-	chr6:99711298-99732553	-inf	down
Chl1	ENSMUSG00000030077	protein_coding	+	chr6:103510875-103733035	-2.18434	down
Abtb1	ENSMUSG00000030083	protein_coding	-	chr6:88257333-89110030	-2.77045	down
Grip2	ENSMUSG00000030098	protein_coding	-	chr6:91761508-91827250	-2.1991	down
Mfap5	ENSMUSG00000030116	protein_coding	+	chr6:122505844-122529290	-2.05458	down
Clec4d	ENSMUSG00000030144	protein_coding	+	chr6:123262106-123275268	-17142.6	down
Klrk1	ENSMUSG00000030149	protein_coding	-	chr6:129610322-129623864	-inf	down
Cd69	ENSMUSG00000030156	protein_coding	-	chr6:129267323-129275369	-inf	down
Clec12b	ENSMUSG00000030158	protein_coding	-	chr6:129375512-129385874	-5.77039	down
Rad52	ENSMUSG00000030166	protein_coding	+	chr6:119902697-119922828	-2.35904	down
Ccdc77	ENSMUSG00000030177	protein_coding	-	chr6:120324321-120444574	-2.30213	down
Klra2	ENSMUSG00000030187	protein_coding	-	chr6:131219222-131247362	-3.05548	down
Il17rc	ENSMUSG00000030281	protein_coding	+	chr6:113471426-113483163	-3.74143	down
Atg7	ENSMUSG00000030314	protein_coding	+	chr6:114643096-114860614	-3.32561	down
Scnn1a	ENSMUSG00000030340	protein_coding	+	chr6:125320658-125344943	-inf	down
Rad51ap1	ENSMUSG00000030346	protein_coding	-	chr6:126923049-126939587	-2.74227	down
Mzf1	ENSMUSG00000030380	protein_coding	-	chr7:13042302-13054764	-inf	down
Sbk2	ENSMUSG00000030433	protein_coding	-	chr7:4956133-4964390	-3.10898	down
Zfp273	ENSMUSG00000030446	protein_coding	+	chr13:67796593-67830985	-2.11577	down
Siglecg	ENSMUSG00000030468	protein_coding	+	chr7:43408203-43418358	-inf	down
Cers3	ENSMUSG00000030510	protein_coding	+	chr7:66743503-66823693	-4.07607	down
Lrrc28	ENSMUSG00000030556	protein_coding	-	chr7:67513409-67645236	-14.1695	down
2200002D01Rik	ENSMUSG00000030587	protein_coding	-	chr7:29238328-29248432	-inf	down
Fbxo17	ENSMUSG00000030598	protein_coding	+	chr7:28716803-28738144	-2.40247	down
Zfp626	ENSMUSG00000030604	protein_coding	+	chr7:27810812-27818669	-2.54185	down
Sytl2	ENSMUSG00000030616	protein_coding	+	chr7:90348698-90410438	-2.20584	down
Tmc5	ENSMUSG00000030650	protein_coding	+	chr7:118597296-118675086	-4.07585	down
Mylpf	ENSMUSG00000030672	protein_coding	+	chr7:127211607-127214414	-4.63349	down
Kif22	ENSMUSG00000030677	protein_coding	-	chr7:127027731-127042420	-4.0746	down
Gdpd3	ENSMUSG00000030703	protein_coding	+	chr7:126766413-126776818	-inf	down
Mrpl48	ENSMUSG00000030706	protein_coding	-	chr7:100545747-100641268	-3.84448	down
Spns1	ENSMUSG00000030741	protein_coding	-	chr7:126370059-126377934	-3.14112	down
Lat	ENSMUSG00000030742	protein_coding	-	chr7:126363831-126369543	-inf	down
Zkscan2	ENSMUSG00000030757	protein_coding	-	chr7:123479515-123500449	-inf	down
Acer3	ENSMUSG00000030760	protein_coding	-	chr7:98213657-98321208	-2.08921	down
Lcmt1	ENSMUSG00000030763	protein_coding	+	chr7:123377981-123430358	-2.78246	down
Itgax	ENSMUSG00000030789	protein_coding	+	chr7:128129546-128150656	-2.37799	down
Tead2	ENSMUSG00000030796	protein_coding	+	chr7:45215752-45239115	-3.60415	down
Cd37	ENSMUSG00000030798	protein_coding	-	chr7:45215752-45239115	-4.22014	down
Stx1b	ENSMUSG00000030806	protein_coding	-	chr7:127803899-127849019	-3.56717	down
Itgal	ENSMUSG00000030830	protein_coding	+	chr7:127232417-127508184	-6.79414	down
Sergef	ENSMUSG00000030839	protein_coding	-	chr7:46443167-46639807	-5.32237	down
Fgfr2	ENSMUSG00000030849	protein_coding	-	chr7:130162450-133124354	-2.75977	down
Vwa3a	ENSMUSG00000030889	protein_coding	+	chr7:120736458-120805742	-7.84971	down
Zp2	ENSMUSG00000030911	protein_coding	-	chr7:120132360-120145290	-3.3957	down
2610020H08Rik	ENSMUSG00000030924	protein_coding	+	chr7:119760922-119848943	-inf	down
Acsm3	ENSMUSG00000030935	protein_coding	+	chr7:119760922-119848943	-inf	down
D7Ertd443e	ENSMUSG00000030994	protein_coding	-	chr7:134266261-134385661	-2.92925	down
Nadsyn1	ENSMUSG00000031090	protein_coding	-	chr7:143795583-143822849	-13.5724	down
Awat2	ENSMUSG00000031220	protein_coding	-	chrX:100402220-100442717	-inf	down
Acsl4	ENSMUSG00000031278	protein_coding	-	chrX:142317992-142390535	-2.28053	down
Gpr64	ENSMUSG00000031298	protein_coding	+	chrX:160390689-160499870	-2.166	down
Map3k15	ENSMUSG00000031303	protein_coding	+	chrX:159988432-160138413	-3.5671	down
Chic1	ENSMUSG00000031327	protein_coding	+	chrX:103356475-103396092	-4.28127	down
Tsx	ENSMUSG00000031329	protein_coding	+	chrX:103414166-103484957	-inf	down
Zfp185	ENSMUSG00000031351	protein_coding	+	chrX:72987338-73031543	-2.24233	down
Zfp275	ENSMUSG00000031365	protein_coding	+	chrX:73342620-73359080	-2.10439	down
Myom2	ENSMUSG00000031461	protein_coding	+	chr8:15057652-15133541	-2.04326	down
Angpt2	ENSMUSG00000031465	protein_coding	-	chr8:18595130-18803189	-2.16939	down
Nek3	ENSMUSG00000031478	protein_coding	-	chr8:22128282-22166435	-6.18374	down
Thsd1	ENSMUSG00000031480	protein_coding	+	chr8:22227312-22261334	-3.12427	down
Gpm6a	ENSMUSG00000031517	protein_coding	+	chr8:54954727-55060877	-2.45767	down
Dusp4	ENSMUSG00000031530	protein_coding	+	chr8:34807296-34819894	-4.58506	down
Adam5	ENSMUSG00000031554	protein_coding	-	chr8:24727092-24824369	-inf	down
Dctd	ENSMUSG00000031562	protein_coding	+	chr8:48099091-48153233	-10.195	down
Pdgfrl	ENSMUSG00000031595	protein_coding	+	chr8:40926211-40990785	-2.71543	down
Sc4mol	ENSMUSG00000031604	protein_coding	-	chr8:64718138-64733792	-2.17385	down
Hpgd	ENSMUSG00000031613	protein_coding	+	chr8:56294551-56321046	-2.49805	down
Casp3	ENSMUSG00000031628	protein_coding	+	chr8:46617448-46638706	-inf	down
Mlf1ip	ENSMUSG00000031629	protein_coding	+	chr8:46552054-46617212	-13.2261	down
4933411K20Rik	ENSMUSG00000031631	protein_coding	+	chr8:46033260-46195590	-2.13557	down
Sh3rf1	ENSMUSG00000031642	protein_coding	+	chr8:61224170-61396072	-2.1726	down
Cdh11	ENSMUSG00000031673	protein_coding	-	chr8:102632994-102785111	-2.16571	down
Bbs2	ENSMUSG00000031755	protein_coding	-	chr8:94067953-94098811	-2.18777	down
Cenpn	ENSMUSG00000031756	protein_coding	+	chr8:116921739-116941503	-8.1478	down
Mt2	ENSMUSG00000031762	protein_coding	+	chr8:94170751-94173567	-3.49502	down
Mt1	ENSMUSG00000031765	protein_coding	+	chr8:94179088-94180325	-2.60919	down
Gpr56	ENSMUSG00000031785	protein_coding	+	chr8:94977108-95014208	-2.41501	down
Phxr4	ENSMUSG00000031802	protein_coding	+	chr9:13431360-13432740	-3.67986	down
B3gnt3	ENSMUSG00000031803	protein_coding	-	chr8:71691718-71701800	-2.22598	down
Emc8	ENSMUSG00000031819	protein_coding	-	chr8:119910359-124345724	-2.18527	down
BC021891	ENSMUSG00000031853	protein_coding	+	chr8:125910449-125947439	-2.68717	down
Pla2g15	ENSMUSG00000031903	protein_coding	+	chr8:106150398-106164713	-2.00594	down
Adat1	ENSMUSG00000031949	protein_coding	-	chr8:111966907-111992302	-2.90235	down
Tmem170	ENSMUSG00000031953	protein_coding	-	chr8:111864897-111876675	-9.16726	down
Thy1	ENSMUSG00000032011	protein_coding	+	chr9:44043383-44048579	-3.58882	down
Ubash3b	ENSMUSG00000032020	protein_coding	-	chr9:41011097-41161697	-3.18875	down
Chek1	ENSMUSG00000032113	protein_coding	-	chr9:36708481-36727065	-inf	down
Muc16	ENSMUSG00000032134	protein_coding	-	chr9:18495454-18512885	-4.06995	down
Bmp5	ENSMUSG00000032179	protein_coding	+	chr9:75775363-76136350	-2.24204	down
Yipf2	ENSMUSG00000032182	protein_coding	-	chr9:21546893-21595970	-546.827	down
Kank2	ENSMUSG00000032194	protein_coding	-	chr9:21766772-21798546	-2.54534	down
Calml4	ENSMUSG00000032246	protein_coding	+	chr9:62838784-62875918	-2.23567	down
Htr3a	ENSMUSG00000032269	protein_coding	-	chr9:48896450-48911099	-inf	down
Commd4	ENSMUSG00000032299	protein_coding	-	chr9:57155040-57158299	-2.32406	down
AI118078	ENSMUSG00000032313	protein_coding	+	chr9:55326912-55438345	-2.0376	down
Ooep	ENSMUSG00000032346	protein_coding	-	chr9:78376108-78808110	-inf	down
Nradd	ENSMUSG00000032491	protein_coding	-	chr9:110621136-110624393	-inf	down
Ltf	ENSMUSG00000032496	protein_coding	+	chr9:111019291-111042766	-7.47193	down
Arpp21	ENSMUSG00000032503	protein_coding	-	chr9:112065090-112348925	-4.30615	down
Slco2a1	ENSMUSG00000032548	protein_coding	+	chr9:102988711-103096001	-6.06316	down
Aste1	ENSMUSG00000032567	protein_coding	+	chr9:105162466-105521257	-5.75693	down
1700102P08Rik	ENSMUSG00000032611	protein_coding	+	chr9:108392833-108397763	-inf	down
Thsd7a	ENSMUSG00000032625	protein_coding	-	chr6:12311609-12749410	-2.74204	down
Gpr19	ENSMUSG00000032641	protein_coding	-	chr6:134869091-134897925	-2.03671	down
March3	ENSMUSG00000032656	protein_coding	-	chr18:56761715-56925548	-3.21086	down
Kank1	ENSMUSG00000032702	protein_coding	+	chr19:25236974-25434496	-2.26822	down
Mdfi	ENSMUSG00000032717	protein_coding	-	chr17:47815327-47834691	-inf	down
D430042O09Rik	ENSMUSG00000032743	protein_coding	+	chr7:125707914-125874793	-7.3455	down
Cntrob	ENSMUSG00000032782	protein_coding	-	chr11:69299486-69323775	-7.5473	down
Fanca	ENSMUSG00000032815	protein_coding	-	chr8:119910359-124345724	-7.75921	down
Prr5l	ENSMUSG00000032841	protein_coding	-	chr2:101714284-101883256	-2.42136	down
Abcc10	ENSMUSG00000032842	protein_coding	-	chr17:45606434-46831413	-2.61532	down
Ucp3	ENSMUSG00000032942	protein_coding	+	chr7:100372232-100486432	-3.21324	down
Sox10	ENSMUSG00000033006	protein_coding	-	chr15:79154908-79164506	-2.2076	down
Gmppa	ENSMUSG00000033021	protein_coding	+	chr1:75435929-75443179	-2.18271	down
Klra9	ENSMUSG00000033024	protein_coding	-	chr6:129972081-130386874	-3.33399	down
Cdc14b	ENSMUSG00000033102	protein_coding	-	chr13:64192544-64274973	-9.08293e+30	down
Slc35d2	ENSMUSG00000033114	protein_coding	-	chr13:64096309-64129330	-8.14994	down
Podxl2	ENSMUSG00000033152	protein_coding	-	chr6:88257333-89110030	-3.09809	down
Upb1	ENSMUSG00000033427	protein_coding	+	chr10:75344471-75517972	-4.11588	down
Adamts15	ENSMUSG00000033453	protein_coding	-	chr9:30899154-30922452	-2.53365	down
Apol6	ENSMUSG00000033576	protein_coding	+	chr15:77015488-77057107	-2.14031	down
Reep4	ENSMUSG00000033589	protein_coding	+	chr14:70545250-70548933	-4.83736	down
Lgi3	ENSMUSG00000033595	protein_coding	+	chr14:70530820-70538323	-2.54751	down
Cplx1	ENSMUSG00000033615	protein_coding	-	chr5:108518553-108550024	-inf	down
Clec18a	ENSMUSG00000033633	protein_coding	-	chr8:111064337-111082088	-inf	down
Vps8	ENSMUSG00000033653	protein_coding	+	chr16:21423117-21644680	-4.80964	down
Vav3	ENSMUSG00000033721	protein_coding	+	chr3:109340652-110144011	-5.18797	down
Lrrc14	ENSMUSG00000033728	protein_coding	+	chr15:76710622-76818170	-2.01143	down
Mnd1	ENSMUSG00000033752	protein_coding	-	chr3:84087933-84155786	-2.44076	down
Tpsb2	ENSMUSG00000033825	protein_coding	+	chr17:25366549-25368094	-inf	down
Zdhhc15	ENSMUSG00000033906	protein_coding	-	chrX:104536968-104716100	-7.81437	down
Zfp446	ENSMUSG00000033961	protein_coding	+	chr7:12977847-12984340	-5.19913	down
Tspan8	ENSMUSG00000034127	protein_coding	+	chr10:115802415-115869522	-inf	down
Scx	ENSMUSG00000034161	protein_coding	+	chr15:76380260-76477269	-2.7139	down
Emid1	ENSMUSG00000034164	protein_coding	-	chr11:5106264-5152257	-inf	down
Rasl10a	ENSMUSG00000034209	protein_coding	+	chr11:5054131-5065327	-5.62343	down
Atm	ENSMUSG00000034218	protein_coding	-	chr9:53439148-53536740	-2.21577	down
Arhgap27	ENSMUSG00000034255	protein_coding	-	chr11:103331496-103412687	-5.1067	down
Batf	ENSMUSG00000034266	protein_coding	+	chr12:85686668-85709087	-2.54316	down
Dnajc17	ENSMUSG00000034278	protein_coding	-	chr2:119172499-119217049	-6.35847	down
Ccdc15	ENSMUSG00000034303	protein_coding	-	chr9:37275834-37348392	-2.69325	down
Trim59	ENSMUSG00000034317	protein_coding	-	chr3:69035287-69044755	-2.39137	down
Zfp707	ENSMUSG00000034429	protein_coding	+	chr15:75969122-75975868	-2.54272	down
Gbp8	ENSMUSG00000034438	protein_coding	-	chr5:105014152-105139586	-4.60015	down
Eda2r	ENSMUSG00000034457	protein_coding	-	chrX:97333839-97377216	-4.11268	down
Scara3	ENSMUSG00000034463	protein_coding	-	chr14:65919394-65953744	-2.43439	down
Zfp418	ENSMUSG00000034538	protein_coding	+	chr7:7171329-7183562	-inf	down
Pla2g3	ENSMUSG00000034579	protein_coding	+	chr11:3488283-3504821	-inf	down
Hid1	ENSMUSG00000034586	protein_coding	-	chr11:115347706-115367756	-2.99231	down
Chst11	ENSMUSG00000034612	protein_coding	+	chr10:82984434-83195900	-6.53402	down
Cacna1a	ENSMUSG00000034656	protein_coding	+	chr8:84388439-84640246	-7.2788	down
Itga2b	ENSMUSG00000034664	protein_coding	-	chr11:102453296-102470122	-8.49439	down
Ppp1r1c	ENSMUSG00000034683	protein_coding	+	chr2:79707779-79818496	-inf	down
Fam171a2	ENSMUSG00000034685	protein_coding	-	chr11:102430314-102447682	-3.61591	down
Dnaic2	ENSMUSG00000034706	protein_coding	+	chr11:114727407-114757889	-inf	down
Dgkh	ENSMUSG00000034731	protein_coding	-	chr14:78569608-78727721	-3.08047	down
B3galt1	ENSMUSG00000034780	protein_coding	+	chr2:67565825-68122689	-3.68831	down
Nup54	ENSMUSG00000034826	protein_coding	-	chr5:92415539-92435219	-4.44545	down
Tet3	ENSMUSG00000034832	protein_coding	-	chr6:83362125-83441678	-2.09637	down
Gnat1	ENSMUSG00000034837	protein_coding	-	chr9:107674476-107679592	-inf	down
Zfr2	ENSMUSG00000034949	protein_coding	+	chr10:81233154-81252123	-7.85848	down
5031414D18Rik	ENSMUSG00000034959	protein_coding	+	chr14:75016026-75052532	-2.20757	down
Igsf6	ENSMUSG00000035004	protein_coding	-	chr7:121033251-121076834	-3.05605	down
Ccl5	ENSMUSG00000035042	protein_coding	-	chr11:83525777-83530518	-inf	down
Shc4	ENSMUSG00000035109	protein_coding	-	chr2:125627446-125724148	-2.15142	down
Lsm7	ENSMUSG00000035215	protein_coding	-	chr10:80852824-80855209	-2.80903	down
Raver2	ENSMUSG00000035275	protein_coding	+	chr4:101068982-101265282	-3.62359	down
Mid1	ENSMUSG00000035299	protein_coding	+	chrX:169685198-170009089	-6.72051	down
Ccdc11	ENSMUSG00000035394	protein_coding	+	chr18:74283089-74359986	-inf	down
Crb2	ENSMUSG00000035403	protein_coding	+	chr2:37776248-38287390	-inf	down
Kank4	ENSMUSG00000035407	protein_coding	-	chr4:98754897-98817537	-2.80284	down
Prdm8	ENSMUSG00000035456	protein_coding	+	chr5:98180868-98187448	-3.31172	down
Slc12a8	ENSMUSG00000035506	protein_coding	+	chr16:33517327-33664135	-5.63568	down
Ntng2	ENSMUSG00000035513	protein_coding	-	chr2:29194540-29253006	-2.02978	down
Iqcg	ENSMUSG00000035578	protein_coding	-	chr16:32914099-33127695	-32.2516	down
Prpf39	ENSMUSG00000035597	protein_coding	+	chr12:65036332-65073944	-2.84455	down
Kcnc2	ENSMUSG00000035681	protein_coding	+	chr10:112271122-112466304	-3.56757	down
Alg8	ENSMUSG00000035704	protein_coding	+	chr7:97371605-97392153	-3.2574	down
Dok3	ENSMUSG00000035711	protein_coding	-	chr13:55523234-55528538	-2.03657	down
Usp35	ENSMUSG00000035713	protein_coding	-	chr7:97309379-97332020	-5.09439	down
Dagla	ENSMUSG00000035735	protein_coding	-	chr19:10245264-10304877	-4.28169	down
Bbs10	ENSMUSG00000035759	protein_coding	+	chr10:111298678-111301736	-2.14506	down
Twist1	ENSMUSG00000035799	protein_coding	+	chr12:33957670-33959817	-11.2019	down
Tk2	ENSMUSG00000035824	protein_coding	-	chr8:104226690-104248558	-2.80801	down
Polr3g	ENSMUSG00000035834	protein_coding	-	chr13:81673842-81711013	-3.39448	down
3110052M02Rik	ENSMUSG00000035868	protein_coding	+	chr17:21657581-21662540	-2.85071	down
Bbs9	ENSMUSG00000035919	protein_coding	+	chr9:22475714-22888518	-2.18628	down
Chst4	ENSMUSG00000035930	protein_coding	-	chr8:110029074-110039334	-2.59283	down
Nme5	ENSMUSG00000035984	protein_coding	-	chr18:34557642-34579115	-2.49488	down
Slc2a6	ENSMUSG00000036067	protein_coding	-	chr2:27021362-27027998	-inf	down
Dgkb	ENSMUSG00000036095	protein_coding	+	chr12:37880704-38633410	-8.66374	down
Lmo1	ENSMUSG00000036111	protein_coding	-	chr7:109138571-109170510	-3.7311	down
Fam110c	ENSMUSG00000036136	protein_coding	+	chr12:31073967-31079937	-inf	down
Surf6	ENSMUSG00000036160	protein_coding	-	chr2:26888627-26902879	-2.13104	down
Rorb	ENSMUSG00000036192	protein_coding	-	chr19:18930604-19111196	-4.03971	down
Slc26a8	ENSMUSG00000036196	protein_coding	-	chr17:28637782-28689987	-inf	down
Fstl4	ENSMUSG00000036264	protein_coding	+	chr11:52764633-53188538	-246120	down
Lrrn3	ENSMUSG00000036295	protein_coding	-	chr12:41024089-41955588	-inf	down
Lzts1	ENSMUSG00000036306	protein_coding	-	chr8:69132668-69184225	-1.46961e+06	down
Csgalnact1	ENSMUSG00000036356	protein_coding	-	chr8:68356780-68735146	-2.4998	down
P2ry14	ENSMUSG00000036381	protein_coding	-	chr3:59006977-59344256	-2.3611	down
Rnf39	ENSMUSG00000036492	protein_coding	+	chr17:36942917-36947986	-inf	down
Akap14	ENSMUSG00000036551	protein_coding	-	chrX:37126794-37168842	-inf	down
Spg20	ENSMUSG00000036580	protein_coding	+	chr3:55112107-55137322	-2.22217	down
Atp13a2	ENSMUSG00000036622	protein_coding	+	chr4:140986872-141007330	-2.47175	down
Cenpt	ENSMUSG00000036672	protein_coding	-	chr8:105844677-105852008	-inf	down
Zcchc12	ENSMUSG00000036699	protein_coding	+	chrX:36195903-36199158	-inf	down
Psma8	ENSMUSG00000036743	protein_coding	+	chr18:14706150-14762299	-2.29143	down
Lpar3	ENSMUSG00000036832	protein_coding	+	chr3:146220960-146286214	-inf	down
BC053749	ENSMUSG00000036864	protein_coding	-	chr7:30539133-30559838	-2.53404	down
Arhgef26	ENSMUSG00000036885	protein_coding	+	chr3:62338343-62462221	-3.79911	down
BC037034	ENSMUSG00000036948	protein_coding	-	chr5:138259655-138280005	-8.21471e+21	down
Clca5	ENSMUSG00000036960	protein_coding	-	chr3:144947560-145894277	-2.64974	down
Trim17	ENSMUSG00000036964	protein_coding	+	chr11:58954522-58978050	-3.15952e+07	down
Pml	ENSMUSG00000036986	protein_coding	-	chr9:58218075-58249786	-3.26712	down
Wdr62	ENSMUSG00000037020	protein_coding	-	chr7:30240137-30290237	-2.54755	down
Inhbb	ENSMUSG00000037035	protein_coding	-	chr1:119415464-119422248	-3.37597	down
Myom3	ENSMUSG00000037139	protein_coding	+	chr4:135759714-135815564	-2.29065	down
4930529M08Rik	ENSMUSG00000037143	protein_coding	+	chr2:145917478-146215039	-2.59821	down
Il22ra1	ENSMUSG00000037157	protein_coding	+	chr4:135728171-135752140	-inf	down
Krt80	ENSMUSG00000037185	protein_coding	-	chr15:101322887-101405834	-8.1478	down
Thap1	ENSMUSG00000037214	protein_coding	+	chr8:26158211-26162940	-4.28139	down
Zfyve28	ENSMUSG00000037224	protein_coding	-	chr5:34194873-34288449	-inf	down
Tacc3	ENSMUSG00000037313	protein_coding	+	chr5:33658127-33678995	-2.59213	down
Traf3ip3	ENSMUSG00000037318	protein_coding	-	chr1:193153111-193201703	-inf	down
Capn15	ENSMUSG00000037326	protein_coding	-	chr17:25794570-25985706	-1.23072e+146	down
Chst7	ENSMUSG00000037347	protein_coding	+	chrX:20059559-20097521	-2.61955	down
4930578C19Rik	ENSMUSG00000037358	protein_coding	-	chrX:18414880-18461397	-4148.57	down
Serpine1	ENSMUSG00000037411	protein_coding	-	chr5:137061503-137072272	-2.68247	down
Arid5a	ENSMUSG00000037447	protein_coding	+	chr1:36306031-36324029	-3.1455	down
Dtl	ENSMUSG00000037474	protein_coding	-	chr1:191537364-191575534	-2.37813	down
Cib2	ENSMUSG00000037493	protein_coding	-	chr9:54538983-54560218	-3.05451	down
H2-DMb2	ENSMUSG00000037548	protein_coding	+	chr17:34143306-34151553	-inf	down
BC030499	ENSMUSG00000037593	protein_coding	+	chr11:78290840-78301507	-2.4627	down
BC022687	ENSMUSG00000037594	protein_coding	+	chr12:112808974-112816245	-16.2972	down
Nme1	ENSMUSG00000037601	protein_coding	-	chr11:93949813-93968521	-3.95597	down
Tnfrsf23	ENSMUSG00000037613	protein_coding	-	chr7:143628073-143685872	-2.11882	down
Rgs22	ENSMUSG00000037627	protein_coding	-	chr15:36009478-36140400	-inf	down
Prkci	ENSMUSG00000037643	protein_coding	+	chr3:30995746-31052741	-2.54766	down
Kctd8	ENSMUSG00000037653	protein_coding	-	chr5:69109284-69341709	-inf	down
Gm4955	ENSMUSG00000037849	protein_coding	-	chr1:173480362-173491041	-3.05114	down
Aim2	ENSMUSG00000037860	protein_coding	+	chr1:173334253-173466040	-9.5884	down
Pcdh18	ENSMUSG00000037892	protein_coding	-	chr3:49452801-49757316	-8310.39	down
6430571L13Rik	ENSMUSG00000037977	protein_coding	+	chr9:107340601-107352422	-2.03771	down
Ccdc92	ENSMUSG00000037979	protein_coding	-	chr5:124834417-124862424	-inf	down
Slc24a2	ENSMUSG00000037996	protein_coding	-	chr4:86983123-87453049	-2.0581	down
Ccdc138	ENSMUSG00000038010	protein_coding	+	chr10:58497969-58576242	-5.09404	down
Rapgefl1	ENSMUSG00000038020	protein_coding	+	chr11:98836784-98853697	-2.46444	down
Fam188b	ENSMUSG00000038022	protein_coding	+	chr6:55203382-55320222	-2.26481	down
Cct8l1	ENSMUSG00000038044	protein_coding	+	chr5:25516066-25518021	-inf	down
Sult6b1	ENSMUSG00000038045	protein_coding	-	chr17:78852563-78906992	-inf	down
Smim3	ENSMUSG00000038059	protein_coding	-	chr18:60474192-60501983	-2.57077	down
2410066E13Rik	ENSMUSG00000038065	protein_coding	+	chr6:54681771-54700406	-2.29146	down
Tmem181a	ENSMUSG00000038141	protein_coding	+	chr17:6270474-6305789	-3.6922	down
Gstp2	ENSMUSG00000038155	protein_coding	-	chr19:4040350-4042165	-inf	down
Slc43a2	ENSMUSG00000038178	protein_coding	+	chr11:75530276-75577578	-4.42507	down
Tapbpl	ENSMUSG00000038213	protein_coding	-	chr6:125215550-125244543	-2.34762	down
Pnmt	ENSMUSG00000038216	protein_coding	+	chr11:98386449-98388181	-inf	down
Fam198a	ENSMUSG00000038233	protein_coding	+	chr9:121937274-121980208	-inf	down
Satb2	ENSMUSG00000038331	protein_coding	-	chr1:56793985-57042513	-inf	down
Camp	ENSMUSG00000038357	protein_coding	-	chr9:109847374-109849456	-inf	down
Txnip	ENSMUSG00000038393	protein_coding	+	chr3:96555764-96566801	-2.36495	down
Upf3a	ENSMUSG00000038398	protein_coding	+	chr8:13783198-13798538	-2.46861	down
Foxf2	ENSMUSG00000038402	protein_coding	+	chr13:31625815-31631403	-inf	down
Fcrla	ENSMUSG00000038421	protein_coding	-	chr1:170917575-170927583	-inf	down
Slc19a3	ENSMUSG00000038496	protein_coding	-	chr1:83012522-83038448	-3.25101	down
BC028528	ENSMUSG00000038543	protein_coding	-	chr3:95855965-96517845	-3.51716	down
Sp6	ENSMUSG00000038560	protein_coding	+	chr11:97013393-97026248	-2.54801	down
Cep85l	ENSMUSG00000038594	protein_coding	-	chr10:53278080-53381386	-2.09772	down
Slc35f1	ENSMUSG00000038602	protein_coding	+	chr10:52690532-53111622	-2.85383	down
Scgb1c1	ENSMUSG00000038801	protein_coding	+	chr7:140835017-140846768	-2.23089	down
Ralgps1	ENSMUSG00000038831	protein_coding	-	chr2:33133418-33371486	-3.327	down
Agbl3	ENSMUSG00000038836	protein_coding	+	chr6:34780431-34859459	-4.07706	down
Nipal2	ENSMUSG00000038879	protein_coding	-	chr15:34572798-35155806	-2.88748	down
Ttc16	ENSMUSG00000039021	protein_coding	-	chr2:32757025-32775633	-inf	down
Zfp503	ENSMUSG00000039081	protein_coding	-	chr14:21983961-21989601	-4.64282	down
Gpr126	ENSMUSG00000039116	protein_coding	-	chr10:14402584-14545036	-2.03863	down
Shd	ENSMUSG00000039154	protein_coding	+	chr17:55970466-55976617	-inf	down
Rpl39l	ENSMUSG00000039209	protein_coding	+	chr16:10170225-10174911	-inf	down
Zfp750	ENSMUSG00000039238	protein_coding	-	chr11:121451948-121673153	-inf	down
Lyplal1	ENSMUSG00000039246	protein_coding	-	chr1:186087730-186117310	-inf	down
Uts2r	ENSMUSG00000039321	protein_coding	+	chr11:121160270-121161973	-inf	down
Neil3	ENSMUSG00000039396	protein_coding	-	chr8:53586866-53639065	-4.6443	down
Alg1	ENSMUSG00000039427	protein_coding	+	chr16:5233620-5289621	-2.5402	down
Mtmr7	ENSMUSG00000039431	protein_coding	-	chr8:40034105-40634797	-inf	down
Dcxr	ENSMUSG00000039450	protein_coding	-	chr11:120725398-120727281	-2.26904	down
Slc9a8	ENSMUSG00000039463	protein_coding	+	chr2:167421711-167477000	-2.02034	down
Prrx2	ENSMUSG00000039476	protein_coding	+	chr2:30834971-30881255	-inf	down
Dse	ENSMUSG00000039497	protein_coding	-	chr10:34151393-34207551	-2.42657	down
Ppp1r3f	ENSMUSG00000039556	protein_coding	-	chrX:7557295-7605517	-2.05262	down
Ccser1	ENSMUSG00000039578	protein_coding	+	chr6:61175603-62382865	-4.60321	down
Kcne1	ENSMUSG00000039639	protein_coding	-	chr16:92346000-92359468	-2.16081	down
Dusp26	ENSMUSG00000039661	protein_coding	+	chr8:31089470-31097047	-8.09898	down
Batf2	ENSMUSG00000039699	protein_coding	+	chr19:5590099-6300096	-inf	down
Slx4	ENSMUSG00000039738	protein_coding	-	chr16:3979104-4003770	-3.01776	down
Alg2	ENSMUSG00000039740	protein_coding	-	chr4:47465066-47474333	-2.07838	down
Orai2	ENSMUSG00000039747	protein_coding	-	chr5:136147463-136170656	-4.24631	down
Galnt12	ENSMUSG00000039774	protein_coding	+	chr4:47091908-47123070	-6.11236	down
2600006K01Rik	ENSMUSG00000039798	protein_coding	-	chr2:29868725-29882840	-inf	down
Myl6b	ENSMUSG00000039824	protein_coding	-	chr10:128494156-128498685	-4.47684	down
Trim14	ENSMUSG00000039853	protein_coding	-	chr4:46489247-46602588	-4.07328	down
Eva1c	ENSMUSG00000039903	protein_coding	+	chr16:90541971-91248550	-4.79071	down
Gpr37	ENSMUSG00000039904	protein_coding	-	chr6:25668606-25690729	-inf	down
Ptger4	ENSMUSG00000039942	protein_coding	-	chr15:5143860-5244187	-5.37316	down
Fam60a	ENSMUSG00000039985	protein_coding	-	chr6:148921034-148947129	-2.62006	down
Ipo8	ENSMUSG00000040029	protein_coding	-	chr6:148770681-148833112	-2.03183	down
Rep15	ENSMUSG00000040121	protein_coding	+	chr6:147032536-147033518	-inf	down
Gorab	ENSMUSG00000040124	protein_coding	-	chr1:163384908-163403641	-4.20942	down
9430038I01Rik	ENSMUSG00000040139	protein_coding	-	chr7:137375573-137410762	-2.18681	down
Dnm3	ENSMUSG00000040265	protein_coding	-	chr1:161942085-162479943	-3.46244	down
Hey1	ENSMUSG00000040289	protein_coding	-	chr3:8663361-8667039	-2.00105	down
Btbd16	ENSMUSG00000040298	protein_coding	+	chr7:130162450-133124354	-inf	down
Trim41	ENSMUSG00000040365	protein_coding	-	chr11:48800331-48817353	-5.19304	down
A330021E22Rik	ENSMUSG00000040473	protein_coding	-	chr5:5579277-5664239	-inf	down
Igsf23	ENSMUSG00000040498	protein_coding	-	chr7:19937304-19950743	-3.56495	down
Tlr8	ENSMUSG00000040522	protein_coding	-	chrX:167242695-167264329	-2.03802	down
Necab1	ENSMUSG00000040536	protein_coding	-	chr4:14929907-15149794	-inf	down
Adam22	ENSMUSG00000040537	protein_coding	-	chr5:8072351-8368160	-8.02405	down
Erc2	ENSMUSG00000040640	protein_coding	+	chr14:27622441-28478537	-2.54824	down
Kremen2	ENSMUSG00000040680	protein_coding	-	chr17:23741199-23754065	-inf	down
Limd2	ENSMUSG00000040699	protein_coding	-	chr11:106156255-106161158	-2.49249	down
A930016O22Rik	ENSMUSG00000040705	protein_coding	-	chr7:19411093-19421583	-7.1251	down
Lat2	ENSMUSG00000040751	protein_coding	-	chr5:134599177-134615023	-2.66305	down
Snrnp25	ENSMUSG00000040767	protein_coding	+	chr11:31609380-32428173	-4.32728	down
C1qtnf4	ENSMUSG00000040794	protein_coding	+	chr2:90677214-90920491	-inf	down
Chi3l3	ENSMUSG00000040809	protein_coding	-	chr3:106147553-106167564	-inf	down
Agbl2	ENSMUSG00000040812	protein_coding	+	chr2:90677214-90920491	-4.71955	down
Gpr161	ENSMUSG00000040836	protein_coding	+	chr1:165301862-165322930	-inf	down
Osbpl10	ENSMUSG00000040875	protein_coding	+	chr9:114978568-115232225	-2.72331	down
Gm21988	ENSMUSG00000040904	protein_coding	-	chr11:70235205-70239842	-6.89728e+56	down
Fbxw4	ENSMUSG00000040913	protein_coding	-	chr19:45106900-46013386	-4.09908	down
Slc19a2	ENSMUSG00000040918	protein_coding	+	chr1:164249045-164265385	-3.60016	down
4930505A04Rik	ENSMUSG00000040919	protein_coding	-	chr11:30426005-30471827	-inf	down
Ulk4	ENSMUSG00000040936	protein_coding	-	chr9:120924454-121277197	-inf	down
Map7d2	ENSMUSG00000041020	protein_coding	+	chrX:159414571-159498757	-2.36167	down
Ramp3	ENSMUSG00000041046	protein_coding	+	chr11:6650147-6677475	-2.09565	down
Pif1	ENSMUSG00000041064	protein_coding	+	chr9:65587159-65595967	-inf	down
Dnah7b	ENSMUSG00000041144	protein_coding	+	chr1:46066737-46373550	-2.39536	down
Ankrd42	ENSMUSG00000041343	protein_coding	-	chr7:92561148-92637142	-471566	down
Tmem29	ENSMUSG00000041353	protein_coding	-	chrX:150397772-150459154	-3.50825	down
BC055324	ENSMUSG00000041406	protein_coding	-	chr1:163926458-163994796	-10.1899	down
Ccnb1	ENSMUSG00000041431	protein_coding	-	chr13:100778649-100786570	-inf	down
Dcp1b	ENSMUSG00000041477	protein_coding	+	chr6:119175251-119221614	-2.25215	down
Syt15	ENSMUSG00000041479	protein_coding	+	chr14:34219594-34230421	-2.03297	down
Serpina3g	ENSMUSG00000041481	protein_coding	+	chr12:104236241-104253778	-4.38732	down
Sox5	ENSMUSG00000041540	protein_coding	-	chr6:143828424-144781977	-4.24205	down
Fmod	ENSMUSG00000041559	protein_coding	+	chr1:134037253-134048277	-6.62344	down
Sdk2	ENSMUSG00000041592	protein_coding	-	chr11:113776373-114067046	-2.56349	down
Nppa	ENSMUSG00000041616	protein_coding	+	chr4:148000721-148004014	-2.42051	down
Ccdc74a	ENSMUSG00000041617	protein_coding	+	chr16:17646469-17650738	-inf	down
Slc39a11	ENSMUSG00000041654	protein_coding	-	chr11:113240026-113684316	-4.09391	down
Lad1	ENSMUSG00000041782	protein_coding	+	chr1:135818597-135833341	-5.24037	down
Ptpre	ENSMUSG00000041836	protein_coding	+	chr7:135537823-135686294	-3.28941	down
Mfsd9	ENSMUSG00000041945	protein_coding	-	chr1:40681711-41088850	-2.71746	down
Papd4	ENSMUSG00000042167	protein_coding	-	chr13:93147399-93192283	-2.33764	down
Bend6	ENSMUSG00000042182	protein_coding	-	chr1:33852051-33907816	-inf	down
Cilp	ENSMUSG00000042254	protein_coding	+	chr9:65265179-65280605	-3.6831	down
Mkl1	ENSMUSG00000042292	protein_coding	-	chr15:80977764-81190757	-5.08166	down
Gm5617	ENSMUSG00000042293	protein_coding	+	chr9:48495344-48495964	-2.87705	down
Prox2	ENSMUSG00000042320	protein_coding	-	chr12:85086373-85106431	-4.41401	down
Specc1	ENSMUSG00000042331	protein_coding	+	chr11:61956778-62223013	-2.26817	down
Ctf1	ENSMUSG00000042340	protein_coding	+	chr7:127712735-127725616	-2.13156	down
Ikbke	ENSMUSG00000042349	protein_coding	-	chr1:131254342-131279606	-3.19018	down
Grap2	ENSMUSG00000042351	protein_coding	+	chr15:80623504-80650559	-inf	down
Rbm7	ENSMUSG00000042396	protein_coding	-	chr9:48488696-48495330	-183.305	down
Zmym6	ENSMUSG00000042408	protein_coding	+	chr4:127077382-127129644	-2.72436	down
Tfap2e	ENSMUSG00000042477	protein_coding	-	chr4:126716005-126736240	-inf	down
Tbc1d10b	ENSMUSG00000042492	protein_coding	-	chr7:127197464-127208468	-3.50183	down
Golga7b	ENSMUSG00000042532	protein_coding	+	chr19:42247573-42270348	-inf	down
Adprhl2	ENSMUSG00000042558	protein_coding	-	chr4:126316046-126321703	-2.03894	down
Thsd7b	ENSMUSG00000042581	protein_coding	+	chr1:129273301-130219278	-4.26265	down
Obfc1	ENSMUSG00000042694	protein_coding	-	chr19:47501032-47537507	-2.63361	down
Sgtb	ENSMUSG00000042743	protein_coding	+	chr13:104109740-104141735	-4.58541	down
Trim46	ENSMUSG00000042766	protein_coding	-	chr3:89234176-89249722	-inf	down
Aqp11	ENSMUSG00000042797	protein_coding	-	chr7:97726378-97738247	-3.05408	down
Krba1	ENSMUSG00000042810	protein_coding	+	chr6:48395585-48419855	-2.15907	down
Mcts2	ENSMUSG00000042814	protein_coding	+	chr2:152669460-152708670	-2.31371	down
Flt3	ENSMUSG00000042817	protein_coding	-	chr5:147330740-147401917	-inf	down
Lhfpl4	ENSMUSG00000042873	protein_coding	-	chr6:113168089-113195384	-3.56722	down
Upk3b	ENSMUSG00000042985	protein_coding	+	chr5:136038495-136045303	-2.03754	down
Onecut1	ENSMUSG00000043013	protein_coding	+	chr9:74847982-74891784	-inf	down
Tmem18	ENSMUSG00000043061	protein_coding	+	chr12:30584442-30591219	-123.718	down
Spice1	ENSMUSG00000043065	protein_coding	+	chr16:44347120-44388497	-2.31104	down
Fam89a	ENSMUSG00000043068	protein_coding	-	chr8:124740256-124751809	-5.59908	down
Lrrn4	ENSMUSG00000043110	protein_coding	-	chr2:132868304-132880891	-6.11457	down
Fam129c	ENSMUSG00000043243	protein_coding	+	chr8:71590896-71607936	-3.64811	down
Fbrsl1	ENSMUSG00000043323	protein_coding	-	chr5:110361753-110448503	-2.05516	down
Acot6	ENSMUSG00000043487	protein_coding	+	chr12:84100653-84111349	-2.22336	down
Gimap5	ENSMUSG00000043505	protein_coding	+	chr6:48718606-48754210	-10.1859	down
Acpl2	ENSMUSG00000043587	protein_coding	-	chr9:96823343-96892669	-3.49197	down
Fam221b	ENSMUSG00000043633	protein_coding	-	chr4:43659621-43692668	-11.2104	down
0610009L18Rik	ENSMUSG00000043644	protein_coding	+	chr11:120348677-120351190	-4.06166	down
Tox3	ENSMUSG00000043668	protein_coding	-	chr8:90247039-90348343	-2.09452	down
1700048O20Rik	ENSMUSG00000043773	protein_coding	+	chr9:121937274-121980208	-inf	down
S1pr2	ENSMUSG00000043895	protein_coding	-	chr9:20965951-20976793	-4.93784	down
Klri2	ENSMUSG00000043932	protein_coding	-	chr6:129729040-129740484	-inf	down
Ccrl2	ENSMUSG00000043953	protein_coding	-	chr9:111054834-111057270	-2.19818	down
Gpr75	ENSMUSG00000043999	protein_coding	+	chr11:30885357-30893729	-4.07579	down
Pcdhb21	ENSMUSG00000044022	protein_coding	+	chr18:37513651-37518313	-inf	down
Fmn1	ENSMUSG00000044042	protein_coding	+	chr2:113327735-113716767	-14.2698	down
Il1f9	ENSMUSG00000044103	protein_coding	+	chr2:24186475-24193568	-inf	down
A830080D01Rik	ENSMUSG00000044150	protein_coding	+	chrX:159526687-159593081	-2.99723	down
S1pr4	ENSMUSG00000044199	protein_coding	-	chr10:81497744-81500132	-4.07517	down
Crb3	ENSMUSG00000044279	protein_coding	+	chr17:57041774-57065918	-inf	down
Trp53i13	ENSMUSG00000044328	protein_coding	-	chr11:77508098-77607815	-2.0364	down
Sowaha	ENSMUSG00000044352	protein_coding	-	chr11:53476578-53481097	-inf	down
Cxxc4	ENSMUSG00000044365	protein_coding	+	chr3:133955472-134262090	-2.30389	down
Tigd3	ENSMUSG00000044390	protein_coding	-	chr19:5590099-6300096	-9.16808	down
Adig	ENSMUSG00000044405	protein_coding	+	chr2:158502611-158508198	-2.52971	down
Rin3	ENSMUSG00000044456	protein_coding	+	chr12:102283047-102390855	-3.64435	down
Tnfaip8l1	ENSMUSG00000044469	protein_coding	+	chr17:56162476-56173955	-5.09393	down
Hs3st5	ENSMUSG00000044499	protein_coding	+	chr10:36506813-36834397	-2.1851	down
Tceal3	ENSMUSG00000044550	protein_coding	+	chrX:136590841-136668378	-inf	down
Pard6b	ENSMUSG00000044641	protein_coding	+	chr2:167931048-168310868	-3.24242	down
Zbtb7c	ENSMUSG00000044646	protein_coding	+	chr18:75820177-76148561	-226100	down
Csrnp3	ENSMUSG00000044647	protein_coding	+	chr2:65845766-66031546	-4.75047	down
Ccnjl	ENSMUSG00000044707	protein_coding	+	chr11:43528783-43586997	-9.84922	down
Kcnj10	ENSMUSG00000044708	protein_coding	+	chr1:172341209-172374085	-7.13479	down
Slc38a6	ENSMUSG00000044712	protein_coding	+	chr12:73286778-73354049	-2.27352	down
1700056E22Rik	ENSMUSG00000044854	protein_coding	-	chr1:184013301-184075636	-inf	down
Zfp444	ENSMUSG00000044876	protein_coding	+	chr7:6172225-6191349	-2.25712	down
Sstr3	ENSMUSG00000044933	protein_coding	-	chr15:78537014-78544345	-inf	down
Ubtd2	ENSMUSG00000044949	protein_coding	+	chr11:32455369-32516687	-inf	down
Cetn4	ENSMUSG00000045031	protein_coding	-	chr3:37307748-37579096	-2.44215	down
Tmem232	ENSMUSG00000045036	protein_coding	-	chr17:65256004-65540782	-inf	down
Pcdhb7	ENSMUSG00000045062	protein_coding	+	chr18:37341701-37345207	-inf	down
Gm9796	ENSMUSG00000045075	protein_coding	-	chr11:95696893-95699143	-inf	down
Saysd1	ENSMUSG00000045107	protein_coding	-	chr14:20075645-20083172	-5.53039	down
Lca5l	ENSMUSG00000045275	protein_coding	-	chr16:96158406-96192257	-2.37767	down
Proser2	ENSMUSG00000045319	protein_coding	-	chr2:6100024-6130211	-2.78418	down
Trrap	ENSMUSG00000045482	protein_coding	+	chr5:144767731-144859778	-3.0826	down
Mc2r	ENSMUSG00000045569	protein_coding	-	chr18:68398132-68566141	-inf	down
St7l	ENSMUSG00000045576	protein_coding	+	chr3:104822778-104930063	-2.33202	down
Odf3l1	ENSMUSG00000045620	protein_coding	-	chr9:56848658-56851963	-inf	down
Pigz	ENSMUSG00000045625	protein_coding	+	chr16:31933646-31946046	-inf	down
Pcdhb10	ENSMUSG00000045657	protein_coding	+	chr18:37411673-37414514	-inf	down
Plekha7	ENSMUSG00000045659	protein_coding	-	chr7:116123492-116308376	-inf	down
Prr15	ENSMUSG00000045725	protein_coding	+	chr6:54039553-54503768	-6.61765	down
D830014E11Rik	ENSMUSG00000045750	protein_coding	+	chr5:105415774-106142230	-3.07599	down
4933415A04Rik	ENSMUSG00000045877	protein_coding	+	chr11:43587039-43589048	-4.58379	down
Gm9803	ENSMUSG00000045886	protein_coding	+	chr10:43524101-43524617	-2.25346	down
Mtmr11	ENSMUSG00000045934	protein_coding	+	chr3:95855965-96517845	-3.44623	down
Clec9a	ENSMUSG00000046080	protein_coding	+	chr6:129397296-129424764	-inf	down
5830418K08Rik	ENSMUSG00000046111	protein_coding	-	chr9:15283336-15357788	-2.4621	down
9930021J03Rik	ENSMUSG00000046138	protein_coding	-	chr19:29714401-29806009	-2.01351	down
Chrm3	ENSMUSG00000046159	protein_coding	-	chr13:9877228-9878998	-6.11084	down
Cd109	ENSMUSG00000046186	protein_coding	+	chr9:78376108-78808110	-2.12351	down
Pcdhb20	ENSMUSG00000046191	protein_coding	+	chr18:37504263-37507658	-5.26506	down
Pik3r6	ENSMUSG00000046207	protein_coding	+	chr11:68503018-68552698	-4.62374	down
Vps13a	ENSMUSG00000046230	protein_coding	-	chr19:16615365-16781103	-338876	down
Usp27x	ENSMUSG00000046269	protein_coding	-	chrX:7371275-7375830	-2.7659	down
Yod1	ENSMUSG00000046404	protein_coding	+	chr1:130670201-130729253	-2.20808	down
Rnf222	ENSMUSG00000046490	protein_coding	+	chr11:68888552-68895777	-inf	down
Arsj	ENSMUSG00000046561	protein_coding	+	chr3:126363826-126440374	-2.03819	down
Ccdc147	ENSMUSG00000046585	protein_coding	+	chr19:47937711-48035379	-inf	down
Tmem215	ENSMUSG00000046593	protein_coding	+	chr4:40472179-40477168	-inf	down
Tifa	ENSMUSG00000046688	protein_coding	+	chr3:127789871-127837492	-3.32667	down
Gpr1	ENSMUSG00000046856	protein_coding	-	chr1:63182690-63214543	-11.2044	down
1110032F04Rik	ENSMUSG00000046999	protein_coding	+	chr3:68867916-68872163	-inf	down
Mipol1	ENSMUSG00000047022	protein_coding	+	chr12:57230411-57497199	-3.10265	down
Pcdhb15	ENSMUSG00000047033	protein_coding	+	chr18:37473545-37476340	-9.17024	down
Gm527	ENSMUSG00000047227	protein_coding	+	chr12:64917910-64924591	-2.80004	down
Sfn	ENSMUSG00000047281	protein_coding	-	chr4:133600555-133602168	-5.60091	down
Kcnv2	ENSMUSG00000047298	protein_coding	+	chr19:27216483-27439758	-2.14119	down
Odf3b	ENSMUSG00000047394	protein_coding	-	chr15:89377449-89379254	-inf	down
Gpr68	ENSMUSG00000047415	protein_coding	-	chr12:100779056-100908198	-inf	down
Adamts12	ENSMUSG00000047497	protein_coding	+	chr15:11064789-11346867	-2.32984	down
Nxpe5	ENSMUSG00000047592	protein_coding	+	chr5:138225897-138253363	-7.27214	down
Zcchc5	ENSMUSG00000047686	protein_coding	-	chrX:106837081-106840644	-4.84004	down
Bola2	ENSMUSG00000047721	protein_coding	+	chr7:126687458-126697058	-7.55012	down
Zc3hav1l	ENSMUSG00000047749	protein_coding	-	chr6:38287395-38303791	-3.90738	down
Gp5	ENSMUSG00000047953	protein_coding	-	chr16:30307685-30310779	-inf	down
Palm3	ENSMUSG00000047986	protein_coding	+	chr8:84021470-84042575	-2.37723	down
Catsper4	ENSMUSG00000048003	protein_coding	-	chr4:134211969-134227383	-inf	down
Arxes2	ENSMUSG00000048040	protein_coding	+	chrX:135993819-135995359	-11.2011	down
Nat8l	ENSMUSG00000048142	protein_coding	+	chr5:33994407-34005916	-3.05794	down
Efcab4a	ENSMUSG00000048200	protein_coding	+	chr7:141461093-141471479	-2.22633	down
Bcl11b	ENSMUSG00000048251	protein_coding	-	chr12:107910402-108003602	-2.8229	down
Zfp738	ENSMUSG00000048280	protein_coding	-	chr13:67667436-67687071	-2.45649	down
Mfsd6l	ENSMUSG00000048329	protein_coding	+	chr11:68556185-68558244	-inf	down
Ccdc57	ENSMUSG00000048445	protein_coding	-	chr11:120826528-120932872	-inf	down
Msx1	ENSMUSG00000048450	protein_coding	-	chr5:37028334-38503143	-3.571	down
Mypop	ENSMUSG00000048481	protein_coding	+	chr7:18989553-19001766	-4.53034	down
Tyw5	ENSMUSG00000048495	protein_coding	-	chr1:57388236-57417953	-67.6163	down
Fbxl13	ENSMUSG00000048520	protein_coding	-	chr5:21483846-21645605	-inf	down
Amica1	ENSMUSG00000048534	protein_coding	+	chr9:45079182-45135606	-3.22625	down
Gm6377	ENSMUSG00000048621	protein_coding	+	chrX:109095364-109200439	-71.1963	down
A730049H05Rik	ENSMUSG00000048636	protein_coding	+	chr6:92772698-93272977	-inf	down
Rhno1	ENSMUSG00000048668	protein_coding	-	chr6:128356003-128362911	-2.7181	down
Tprn	ENSMUSG00000048707	protein_coding	+	chr2:25262617-25269885	-2.836	down
Hoxb3	ENSMUSG00000048763	protein_coding	+	chr11:96323325-96354691	-inf	down
Tmem53	ENSMUSG00000048772	protein_coding	+	chr4:117213332-117268582	-2.3278	down
Zfp689	ENSMUSG00000048921	protein_coding	-	chr7:127232417-127508184	-7.12214	down
Cdca2	ENSMUSG00000048922	protein_coding	-	chr14:67676330-67715841	-8.97654	down
Bmyc	ENSMUSG00000049086	protein_coding	+	chr2:25705849-25709716	-2.35479	down
Gpr137c	ENSMUSG00000049092	protein_coding	+	chr14:45134447-45281230	-2.2045	down
Il23r	ENSMUSG00000049093	protein_coding	-	chr6:67422931-67491855	-inf	down
Rgag4	ENSMUSG00000049191	protein_coding	-	chrX:101849384-102092055	-2.49377	down
Lrp1b	ENSMUSG00000049252	protein_coding	-	chr2:40595247-42653598	-2.52741	down
Scn3b	ENSMUSG00000049281	protein_coding	+	chr9:39960701-40291618	-inf	down
Mblac1	ENSMUSG00000049285	protein_coding	+	chr5:138194313-138195621	-2.54501	down
Prmt6	ENSMUSG00000049300	protein_coding	-	chr3:110246108-110253699	-2.76586	down
Gm5105	ENSMUSG00000049349	protein_coding	-	chr3:138048760-138081506	-inf	down
Gemin4	ENSMUSG00000049396	protein_coding	-	chr11:76046225-76250619	-35701.6	down
Upk1b	ENSMUSG00000049436	protein_coding	-	chr16:38773183-38800203	-2.29156	down
Tifab	ENSMUSG00000049625	protein_coding	-	chr13:56173702-56178885	-8.49215	down
Catsperg1	ENSMUSG00000049676	protein_coding	-	chr7:29181320-29214035	-inf	down
Fam161a	ENSMUSG00000049811	protein_coding	+	chr11:23007530-23030788	-3.81219	down
Fam26e	ENSMUSG00000049872	protein_coding	-	chr10:34037596-34109813	-inf	down
Ccdc137	ENSMUSG00000049957	protein_coding	+	chr11:120458114-120464358	-3.21949	down
Bex1	ENSMUSG00000050071	protein_coding	-	chrX:136213971-136226100	-2.90094	down
Sprr2b	ENSMUSG00000050092	protein_coding	+	chr3:92316704-92318085	-inf	down
Grrp1	ENSMUSG00000050105	protein_coding	-	chr4:134251109-134254106	-2.37489	down
Gsg2	ENSMUSG00000050107	protein_coding	-	chr11:73090582-73147446	-7.13246	down
F2rl3	ENSMUSG00000050147	protein_coding	+	chr8:72761879-72763874	-inf	down
Slc9b1	ENSMUSG00000050150	protein_coding	+	chr3:135348028-135397827	-inf	down
Lgsn	ENSMUSG00000050217	protein_coding	+	chr1:31117140-31222661	-inf	down
Gja4	ENSMUSG00000050234	protein_coding	-	chr4:127311420-127314039	-2.76425	down
Abca12	ENSMUSG00000050296	protein_coding	-	chr1:71243089-71414910	-2.23479	down
4930486L24Rik	ENSMUSG00000050345	protein_coding	-	chr13:60842620-60864416	-3.28049	down
Kif7	ENSMUSG00000050382	protein_coding	-	chr7:79660195-79715720	-19.2788	down
Cyp8b1	ENSMUSG00000050445	protein_coding	-	chr9:121914355-121916305	-inf	down
Lypd6	ENSMUSG00000050447	protein_coding	+	chr2:50066428-50193569	-inf	down
Oprd1	ENSMUSG00000050511	protein_coding	-	chr4:132110725-132144486	-inf	down
Gm9845	ENSMUSG00000050533	protein_coding	-	chr3:39357393-39359128	-2.03689	down
3110021A11Rik	ENSMUSG00000050604	protein_coding	+	chr6:119848192-119849016	-inf	down
Gp1bb	ENSMUSG00000050761	protein_coding	-	chr16:18620318-18629938	-1.00879e+120	down
B3galt6	ENSMUSG00000050796	protein_coding	-	chr4:155989465-155992678	-2.91145	down
Rtn4rl2	ENSMUSG00000050896	protein_coding	-	chr2:84871923-84886710	-inf	down
Ankrd37	ENSMUSG00000050914	protein_coding	-	chr8:45975527-46029477	-2.46219	down
P2ry10	ENSMUSG00000050921	protein_coding	+	chrX:107087227-107104974	-inf	down
Efcab5	ENSMUSG00000050944	protein_coding	-	chr11:77089914-77188968	-2.56589	down
Adgb	ENSMUSG00000050994	protein_coding	-	chr10:10335702-10472326	-inf	down
Nat2	ENSMUSG00000051147	protein_coding	+	chr8:67494866-67502580	-inf	down
Eml5	ENSMUSG00000051166	protein_coding	-	chr12:98746967-98901484	-2.00596	down
Gpr183	ENSMUSG00000051212	protein_coding	-	chr14:121876862-122021034	-4.68718	down
Ercc6l	ENSMUSG00000051220	protein_coding	-	chrX:102141715-102157091	-4.07701	down
Pcdhb9	ENSMUSG00000051242	protein_coding	+	chr18:37400854-37403909	-5.60436	down
4930422G04Rik	ENSMUSG00000051278	protein_coding	+	chr3:127553488-127618023	-inf	down
Gdf6	ENSMUSG00000051279	protein_coding	+	chr4:9844371-9862345	-7.13345	down
Flrt3	ENSMUSG00000051379	protein_coding	-	chr2:140395308-142392966	-7.47363	down
Bbs12	ENSMUSG00000051444	protein_coding	+	chr3:37307748-37579096	-2.37719	down
Pcdhb11	ENSMUSG00000051486	protein_coding	+	chr18:37421417-37425032	-3.66868	down
Zfp786	ENSMUSG00000051499	protein_coding	-	chr6:47819265-47830867	-5.09503	down
Wdfy4	ENSMUSG00000051506	protein_coding	-	chr14:32959546-33185508	-2.22419	down
Lrrc3	ENSMUSG00000051652	protein_coding	-	chr10:77897574-77902536	-2.71776	down
BC068281	ENSMUSG00000051721	protein_coding	+	chr12:4843302-4856925	-3.35723	down
Tubgcp6	ENSMUSG00000051786	protein_coding	-	chr15:89089083-89123087	-2.13709	down
Klhdc1	ENSMUSG00000051890	protein_coding	+	chr12:69241175-69284632	-3.1349	down
Tlr11	ENSMUSG00000051969	protein_coding	+	chr14:50357913-50363663	-inf	down
Btla	ENSMUSG00000052013	protein_coding	+	chr16:45224314-45252895	-inf	down
Pfdn4	ENSMUSG00000052033	protein_coding	+	chr2:170482707-170519123	-2.76617	down
Prss51	ENSMUSG00000052099	protein_coding	+	chr14:64075437-64097670	-inf	down
Sema5b	ENSMUSG00000052133	protein_coding	+	chr16:35541144-35664732	-5.64182	down
Ppap2c	ENSMUSG00000052151	protein_coding	-	chr10:79526429-79533787	-inf	down
Cd177	ENSMUSG00000052212	protein_coding	-	chr7:24743984-24760311	-inf	down
B630019K06Rik	ENSMUSG00000052364	protein_coding	+	chrX:8789485-8895095	-6.57408	down
Zfp961	ENSMUSG00000052446	protein_coding	+	chr8:71951037-72009626	-2.54728	down
C130026I21Rik	ENSMUSG00000052477	protein_coding	-	chr1:84990494-85285491	-3.04852	down
Tmem171	ENSMUSG00000052485	protein_coding	-	chr13:98686234-98694834	-4.83438	down
Cpne8	ENSMUSG00000052560	protein_coding	-	chr15:90487481-90679432	-3.23353	down
D930048N14Rik	ENSMUSG00000052563	protein_coding	+	chr11:51289919-52286179	-2.61743	down
Hist1h1d	ENSMUSG00000052565	protein_coding	+	chr13:23313524-23577011	-inf	down
5830454E08Rik	ENSMUSG00000052658	protein_coding	+	chr9:120577330-120578073	-inf	down
Kcnt2	ENSMUSG00000052726	protein_coding	+	chr1:140246215-140656402	-3.95024	down
A630001G21Rik	ENSMUSG00000052760	protein_coding	-	chr1:85717082-85784694	-2.82994	down
Grk4	ENSMUSG00000052783	protein_coding	+	chr5:34660378-34755305	-3.1498	down
1700030K09Rik	ENSMUSG00000052794	protein_coding	+	chr8:72443879-72475233	-9299.26	down
Rnaseh2a	ENSMUSG00000052926	protein_coding	-	chr8:84956609-84976537	-2.11946	down
Glis3	ENSMUSG00000052942	protein_coding	-	chr19:28258850-28720027	-2.10093e+56	down
Lins	ENSMUSG00000053091	protein_coding	+	chr7:66689888-66717256	-2.91501	down
Myh7	ENSMUSG00000053093	protein_coding	-	chr14:54968786-54994634	-72.3384	down
Gm9897	ENSMUSG00000053178	protein_coding	+	chr5:4192366-4197651	-2.23978	down
Spaca3	ENSMUSG00000053184	protein_coding	+	chr11:80858364-80867814	-inf	down
Hhipl2	ENSMUSG00000053461	protein_coding	+	chr1:183418502-183437053	-inf	down
Tg	ENSMUSG00000053469	protein_coding	+	chr15:66670752-66850721	-2.48826	down
Kcnip1	ENSMUSG00000053519	protein_coding	-	chr11:33629338-34098554	-inf	down
Ier2	ENSMUSG00000053560	protein_coding	-	chr8:84661330-84662852	-2.64748	down
Tgm5	ENSMUSG00000053675	protein_coding	-	chr2:121046110-121085841	-inf	down
Ptrh1	ENSMUSG00000053746	protein_coding	+	chr2:32775785-32784428	-2.59974	down
Lgals4	ENSMUSG00000053964	protein_coding	+	chr7:28833974-28841703	-2.13051	down
Syne3	ENSMUSG00000054150	protein_coding	-	chr12:104929948-105009809	-3.62796	down
Ceacam10	ENSMUSG00000054169	protein_coding	+	chr7:24777203-24784649	-inf	down
Fam150b	ENSMUSG00000054204	protein_coding	+	chr12:30884321-30911612	-22.4014	down
Arfgap3	ENSMUSG00000054277	protein_coding	-	chr15:83299739-83350247	-2.34782	down
A630033H20Rik	ENSMUSG00000054293	protein_coding	+	chrX:107148926-107173661	-2.29345	down
Mdm4	ENSMUSG00000054387	protein_coding	-	chr1:132989844-133025366	-2.06816	down
A930005H10Rik	ENSMUSG00000054426	protein_coding	-	chr3:115881578-115888130	-3.78323	down
Gm9947	ENSMUSG00000054493	protein_coding	+	chr1:14753345-14776931	-inf	down
Ugt1a6a	ENSMUSG00000054545	protein_coding	+	chr1:88055387-88220002	-4.30088e+06	down
Adam12	ENSMUSG00000054555	protein_coding	-	chr7:133883198-134232146	-2.89215	down
Gm9949	ENSMUSG00000054589	protein_coding	+	chr18:62180125-62184570	-4.57779	down
Kctd18	ENSMUSG00000054770	protein_coding	-	chr1:57955100-58026277	-2.24442	down
Elp6	ENSMUSG00000054836	protein_coding	+	chr9:110305191-110322092	-2.85221	down
Pcnxl3	ENSMUSG00000054874	protein_coding	-	chr19:5590099-6300096	-3.77985	down
Kcnmb4	ENSMUSG00000054934	protein_coding	-	chr10:116417860-116475319	-inf	down
9130008F23Rik	ENSMUSG00000054951	protein_coding	-	chr17:40875481-40880558	-3.56544	down
Ifltd1	ENSMUSG00000054966	protein_coding	-	chr6:145365133-145965223	-inf	down
Zfp647	ENSMUSG00000054967	protein_coding	-	chr15:76910850-76918010	-inf	down
Kbtbd13	ENSMUSG00000054978	protein_coding	-	chr9:65388683-65391652	-3.18424	down
Commd5	ENSMUSG00000055041	protein_coding	+	chr15:76899909-76901305	-2.1113	down
Rab39	ENSMUSG00000055069	protein_coding	-	chr9:53684109-53706232	-6.62325	down
Anxa13	ENSMUSG00000055114	protein_coding	-	chr15:58341873-58364148	-inf	down
Ifng	ENSMUSG00000055170	protein_coding	+	chr10:118441046-118445892	-inf	down
Fam72a	ENSMUSG00000055184	protein_coding	+	chr1:131527902-131539872	-inf	down
Foxd2	ENSMUSG00000055210	protein_coding	-	chr4:114906279-114908898	-inf	down
Zfp101	ENSMUSG00000055240	protein_coding	-	chr17:33360506-33394641	-2.38089	down
9330161L09Rik	ENSMUSG00000055271	protein_coding	-	chr12:103406821-103425867	-inf	down
0610012H03Rik	ENSMUSG00000055312	protein_coding	+	chr2:105224319-105379796	-inf	down
Gm9967	ENSMUSG00000055323	protein_coding	-	chr7:126766413-126776818	-inf	down
Nap1l5	ENSMUSG00000055430	protein_coding	-	chr6:58831464-58920398	-7.8089	down
Zfp458	ENSMUSG00000055480	protein_coding	-	chr13:67254917-67269068	-4.18948	down
Timd4	ENSMUSG00000055546	protein_coding	+	chr11:46810799-46844332	-2.80142	down
Zfp580	ENSMUSG00000055633	protein_coding	+	chr7:5045425-5062049	-5.34263	down
Tmem191c	ENSMUSG00000055692	protein_coding	+	chr16:17276299-17430826	-9.04625	down
Mta3	ENSMUSG00000055817	protein_coding	+	chr17:83706162-83821516	-2.02948	down
1700034H15Rik	ENSMUSG00000055833	protein_coding	-	chr1:191890232-191913247	-2.2568	down
Gm14137	ENSMUSG00000055926	protein_coding	+	chr2:119172499-119217049	-inf	down
9330182L06Rik	ENSMUSG00000056004	protein_coding	+	chr5:9266117-9484212	-inf	down
Clca1	ENSMUSG00000056025	protein_coding	-	chr3:144729676-144760977	-2.39589	down
S100a8	ENSMUSG00000056054	protein_coding	+	chr3:90669070-90670034	-2.24028	down
S100a9	ENSMUSG00000056071	protein_coding	-	chr3:90692631-90695721	-2.08738	down
Gm9990	ENSMUSG00000056106	protein_coding	+	chr7:97720838-97722924	-inf	down
Ticam2	ENSMUSG00000056130	protein_coding	-	chr18:46559154-46597535	-inf	down
Rdh9	ENSMUSG00000056148	protein_coding	+	chr10:127759720-127792697	-inf	down
Lman1l	ENSMUSG00000056271	protein_coding	-	chr9:57607084-57620774	-inf	down
Ms4a4b	ENSMUSG00000056290	protein_coding	+	chr19:11443552-11463549	-10.2393	down
BC043934	ENSMUSG00000056418	protein_coding	-	chr9:96435782-96438039	-inf	down
Cngb3	ENSMUSG00000056494	protein_coding	+	chr4:19280849-19510623	-2.48921	down
Tmem154	ENSMUSG00000056498	protein_coding	+	chr3:84496092-85887518	-2.08777	down
Rab31	ENSMUSG00000056515	protein_coding	-	chr17:65651725-65772752	-3.00114	down
Ccdc18	ENSMUSG00000056531	protein_coding	+	chr5:108132874-108232947	-5.99284	down
Hoxb8	ENSMUSG00000056648	protein_coding	+	chr11:96281904-96285325	-2.79086	down
Apol8	ENSMUSG00000056656	protein_coding	-	chr15:77747798-77755229	-inf	down
Nbeal2	ENSMUSG00000056724	protein_coding	-	chr9:110624788-110654161	-3.35325	down
Immp2l	ENSMUSG00000056899	protein_coding	+	chr12:41024089-41955588	-2.28471	down
Gjc3	ENSMUSG00000056966	protein_coding	-	chr5:137953808-137962959	-4.07624	down
Magel2	ENSMUSG00000056972	protein_coding	+	chr7:62376978-62381640	-inf	down
Inca1	ENSMUSG00000057054	protein_coding	-	chr11:70688360-70700155	-2.20479	down
Skap1	ENSMUSG00000057058	protein_coding	+	chr11:96464592-96759130	-inf	down
Scimp	ENSMUSG00000057135	protein_coding	-	chr11:70790931-70812586	-inf	down
Gm16372	ENSMUSG00000057160	protein_coding	-	chr12:24493206-24493656	-inf	down
Gm10020	ENSMUSG00000057262	protein_coding	-	chr15:52477613-52478228	-inf	down
Ccdc176	ENSMUSG00000057265	protein_coding	+	chr12:84409070-84450950	-2.52417	down
Chst3	ENSMUSG00000057337	protein_coding	-	chr10:60181531-60219260	-3.87359	down
Zfp53	ENSMUSG00000057409	protein_coding	+	chr17:21491255-21509764	-2.92862	down
Fam173a	ENSMUSG00000057411	protein_coding	-	chr17:25786579-25792284	-2.37222	down
Mpp7	ENSMUSG00000057440	protein_coding	-	chr18:7347961-7626863	-2.17434	down
Trim30d	ENSMUSG00000057596	protein_coding	-	chr7:104470013-104507849	-2.20552	down
Colq	ENSMUSG00000057606	protein_coding	-	chr14:31523081-31668579	-3.01043	down
Megf6	ENSMUSG00000057751	protein_coding	+	chr4:154170729-154275713	-2.69182	down
Zfp329	ENSMUSG00000057894	protein_coding	-	chr7:12804976-12818858	-3.66319	down
Gm10033	ENSMUSG00000057924	protein_coding	-	chr8:69371024-69395544	-3.70443	down
Gsta2	ENSMUSG00000057933	protein_coding	-	chr9:78331017-78355788	-inf	down
Mdn1	ENSMUSG00000058006	protein_coding	+	chr4:32656523-32775217	-2.00276	down
Gm10036	ENSMUSG00000058064	protein_coding	+	chr18:15832793-15833330	-4.39575	down
Spock2	ENSMUSG00000058297	protein_coding	+	chr10:60103344-60135198	-2.049	down
Hist1h2bg	ENSMUSG00000058385	protein_coding	+	chr13:23313524-23577011	-2.03082	down
Gpr182	ENSMUSG00000058396	protein_coding	-	chr10:127739537-127751732	-2.96473	down
Rpl10-ps3	ENSMUSG00000058443	protein_coding	-	chr9:50344239-50344981	-3.04905	down
Capn11	ENSMUSG00000058626	protein_coding	-	chr17:45606434-46831413	-inf	down
Kcnt1	ENSMUSG00000058740	protein_coding	+	chr2:25863794-25918273	-25.4263	down
Zfp958	ENSMUSG00000058748	protein_coding	+	chr8:4625839-4629380	-2.05295	down
Osm	ENSMUSG00000058755	protein_coding	+	chr11:4236419-4241026	-inf	down
Zfp516	ENSMUSG00000058881	protein_coding	+	chr18:82910878-83005314	-2.10061	down
Zfp708	ENSMUSG00000058883	protein_coding	-	chr13:67069399-67114028	-2.59915	down
Kcp	ENSMUSG00000059022	protein_coding	-	chr6:29471436-29509698	-5.34141	down
Ntrk3	ENSMUSG00000059146	protein_coding	-	chr7:78192361-78578408	-inf	down
Lep	ENSMUSG00000059201	protein_coding	+	chr6:29060219-29073877	-inf	down
Gm5434	ENSMUSG00000059301	protein_coding	+	chr12:36090378-36091829	-2.29092	down
Hist1h3f	ENSMUSG00000059309	protein_coding	+	chr13:23313524-23577011	-inf	down
Tonsl	ENSMUSG00000059323	protein_coding	-	chr15:76622087-76639958	-15.8235	down
Eda	ENSMUSG00000059327	protein_coding	+	chrX:99975605-100400762	-23.4873	down
Aldoart1	ENSMUSG00000059343	protein_coding	-	chr4:72850582-72852634	-inf	down
Nkapl	ENSMUSG00000059395	protein_coding	-	chr13:21467046-21468501	-2.20609	down
Actg2	ENSMUSG00000059430	protein_coding	-	chr6:83512904-83536265	-inf	down
Nhs	ENSMUSG00000059493	protein_coding	-	chrX:161833295-162159730	-5.60665	down
Ccdc28a	ENSMUSG00000059554	protein_coding	-	chr10:18213675-18234998	-2.24932	down
Tor4a	ENSMUSG00000059555	protein_coding	-	chr2:25192965-25196886	-3.82132	down
Stfa2l1	ENSMUSG00000059657	protein_coding	+	chr16:36156810-36161948	-inf	down
Gm16380	ENSMUSG00000059830	protein_coding	+	chr9:53884081-53884561	-inf	down
Rpl13-ps3	ENSMUSG00000059835	protein_coding	+	chr14:58893505-58894129	-inf	down
Suv420h2	ENSMUSG00000059851	protein_coding	+	chr7:4740114-4747514	-2.43893	down
Rpl21-ps6	ENSMUSG00000059912	protein_coding	-	chr17:55915402-55915870	-inf	down
9430015G10Rik	ENSMUSG00000059939	protein_coding	+	chr4:156109981-156127265	-2.32429	down
BC002059	ENSMUSG00000060149	protein_coding	+	chr17:16780447-17282191	-2.2164	down
Kif27	ENSMUSG00000060176	protein_coding	-	chr13:58281182-58354862	-inf	down
Gpr97	ENSMUSG00000060470	protein_coding	+	chr8:95017691-95045247	-7.13167	down
Csmd1	ENSMUSG00000060924	protein_coding	-	chr8:15892536-17536635	-inf	down
Mkx	ENSMUSG00000061013	protein_coding	-	chr18:6910458-7004779	-4.07605	down
Mcpt4	ENSMUSG00000061068	protein_coding	-	chr14:56059743-56062310	-2.54342	down
Exosc5	ENSMUSG00000061286	protein_coding	+	chr7:25659152-25668031	-2.88284	down
8430427H17Rik	ENSMUSG00000061411	protein_coding	-	chr2:153407461-153529971	-3.53348	down
Cep128	ENSMUSG00000061533	protein_coding	-	chr12:90998491-91384409	-2.25461	down
Sec22c	ENSMUSG00000061536	protein_coding	-	chr9:121680046-121706616	-2.04535	down
Tmem91	ENSMUSG00000061702	protein_coding	-	chr7:25669138-25675166	-inf	down
Cyp2d22	ENSMUSG00000061740	protein_coding	-	chr15:82370527-82380260	-2.10071	down
Slc22a12	ENSMUSG00000061742	protein_coding	-	chr19:6418730-6544899	-inf	down
Mospd2	ENSMUSG00000061778	protein_coding	-	chrX:164936168-164980375	-2.62821	down
Ttr	ENSMUSG00000061808	protein_coding	+	chr18:20558073-20674324	-2.37502	down
Ces1e	ENSMUSG00000061959	protein_coding	-	chr8:93201217-93229619	-3.00762	down
Gm10108	ENSMUSG00000062038	protein_coding	-	chr5:13121448-13121766	-inf	down
Obp2a	ENSMUSG00000062061	protein_coding	+	chr2:25700042-25703326	-inf	down
Zfp954	ENSMUSG00000062116	protein_coding	-	chr7:7114689-7121445	-3.48027	down
Cytl1	ENSMUSG00000062329	protein_coding	+	chr5:37028334-38503143	-2.57323	down
Nsl1	ENSMUSG00000062510	protein_coding	+	chr1:190629485-191475270	-6.11376	down
Cys1	ENSMUSG00000062563	protein_coding	-	chr12:24651370-24751736	-3.46458	down
Ncs1	ENSMUSG00000062661	protein_coding	+	chr2:31245822-31295989	-2.81368	down
9430002A10Rik	ENSMUSG00000062704	protein_coding	+	chr8:88174559-88175028	-4.05244	down
Chia	ENSMUSG00000062778	protein_coding	+	chr3:106113228-106132120	-inf	down
Zfp599	ENSMUSG00000062794	protein_coding	-	chr9:22247429-22259895	-inf	down
Zfp938	ENSMUSG00000062931	protein_coding	-	chr10:82224849-82241280	-2.07014	down
Stat4	ENSMUSG00000062939	protein_coding	+	chr1:51683468-52161865	-2.03775	down
Ing2	ENSMUSG00000063049	protein_coding	-	chr8:47667177-47685239	-2.76025	down
B230325K18Rik	ENSMUSG00000063254	protein_coding	+	chr7:127982569-127985701	-6.37458	down
Parp10	ENSMUSG00000063268	protein_coding	-	chr15:76170973-76243441	-3.68192	down
Cyp26b1	ENSMUSG00000063415	protein_coding	-	chr6:84571413-84593908	-2.75794	down
Zkscan7	ENSMUSG00000063488	protein_coding	+	chr9:122885079-122903184	-2.76512	down
Gm5616	ENSMUSG00000063543	protein_coding	+	chr9:48450399-48450786	-2.02221	down
Jazf1	ENSMUSG00000063568	protein_coding	-	chr6:52768796-53068631	-2.16446	down
Gng8	ENSMUSG00000063594	protein_coding	+	chr7:16891785-16895435	-inf	down
Jakmip1	ENSMUSG00000063646	protein_coding	+	chr5:37028334-38503143	-inf	down
Slc22a21	ENSMUSG00000063652	protein_coding	-	chr11:53949964-53980332	-2.95775	down
Crb1	ENSMUSG00000063681	protein_coding	-	chr1:139197055-139377100	-2.26203	down
S100a7a	ENSMUSG00000063767	protein_coding	+	chr3:90654301-90658130	-inf	down
Ppcdc	ENSMUSG00000063849	protein_coding	-	chr9:57412659-57440114	-3.13518	down
Brpf3	ENSMUSG00000063952	protein_coding	+	chr17:28801089-28838789	-2.54766	down
Klk8	ENSMUSG00000064023	protein_coding	+	chr7:43690417-43803822	-4.34974	down
Dzip3	ENSMUSG00000064061	protein_coding	-	chr16:48924231-48994165	-3.49022	down
Hcst	ENSMUSG00000064109	protein_coding	-	chr7:30417716-30419854	-inf	down
Cadm2	ENSMUSG00000064115	protein_coding	-	chr16:66655420-67620908	-2.64603	down
Izumo1	ENSMUSG00000064158	protein_coding	+	chr7:45621810-45639093	-6.8315e+07	down
Ifi27	ENSMUSG00000064215	protein_coding	+	chr12:103433872-103443680	-2.07158	down
Scn1a	ENSMUSG00000064329	protein_coding	-	chr2:66270780-66440840	-inf	down
Gm12666	ENSMUSG00000066107	protein_coding	-	chr4:92190743-92191749	-inf	down
Gm11487	ENSMUSG00000066137	protein_coding	-	chr4:73401031-73405072	-inf	down
6030445D17Rik	ENSMUSG00000066178	protein_coding	+	chr4:136462249-136463977	-inf	down
Serpina3c	ENSMUSG00000066361	protein_coding	-	chr12:104146381-104153870	-2.5931	down
Rpl36-ps3	ENSMUSG00000066629	protein_coding	+	chr12:12911985-12912369	-2.02204	down
Pydc3	ENSMUSG00000066677	protein_coding	+	chr1:173673674-173698392	-3.25839	down
Gm10175	ENSMUSG00000066724	protein_coding	-	chr7:23946648-23947237	-inf	down
Hmcn1	ENSMUSG00000066842	protein_coding	-	chr1:150563526-150993435	-2.22279	down
Lrrc66	ENSMUSG00000067206	protein_coding	-	chr5:73606642-73632505	-inf	down
H2-Q10	ENSMUSG00000067235	protein_coding	+	chr17:35470088-35474563	-2.46771	down
B430203G13Rik	ENSMUSG00000067356	protein_coding	+	chr12:17815005-17939640	-inf	down
B3galt4	ENSMUSG00000067370	protein_coding	-	chr17:33949913-33951488	-2.37606	down
A430093F15Rik	ENSMUSG00000067577	protein_coding	+	chr19:10740946-10786043	-inf	down
Pcna-ps2	ENSMUSG00000067608	protein_coding	+	chr19:9283237-9284494	-3.56275	down
Xlr4b	ENSMUSG00000067768	protein_coding	+	chrX:73107634-73292976	-1.90136e+70	down
Pi15	ENSMUSG00000067780	protein_coding	+	chr1:17601900-17641081	-2.90118	down
Mtap7d3	ENSMUSG00000067878	protein_coding	-	chrX:56797857-56822326	-4.89901	down
2510049J12Rik	ENSMUSG00000068011	protein_coding	-	chr6:115583543-115592576	-4.31697	down
Il2rb	ENSMUSG00000068227	protein_coding	-	chr15:78480552-78495066	-inf	down
Amn1	ENSMUSG00000068250	protein_coding	-	chr6:149157146-149188712	-2.21679	down
Gm4841	ENSMUSG00000068606	protein_coding	-	chr18:60268300-60273267	-3.76218	down
Cd59b	ENSMUSG00000068686	protein_coding	+	chr2:104069848-104115354	-2.02467	down
Celsr2	ENSMUSG00000068740	protein_coding	-	chr3:108390850-108415552	-3.45585	down
Psrc1	ENSMUSG00000068744	protein_coding	+	chr3:108383838-108388231	-8.35743	down
Il3ra	ENSMUSG00000068758	protein_coding	+	chr14:14346494-14355490	-4.07249	down
Gstm6	ENSMUSG00000068762	protein_coding	-	chr3:107938846-107969283	-7.5203	down
Col28a1	ENSMUSG00000068794	protein_coding	-	chr6:7997807-8192617	-2.67528	down
Gm5641	ENSMUSG00000069014	protein_coding	+	chr3:54156056-54811939	-2.37588	down
Slc25a31	ENSMUSG00000069041	protein_coding	+	chr3:40708854-40725593	-2.71562	down
Gm10260	ENSMUSG00000069117	protein_coding	-	chr13:97751111-97760965	-inf	down
Gpr98	ENSMUSG00000069170	protein_coding	-	chr13:80957664-81633154	-inf	down
Hist1h2bq	ENSMUSG00000069307	protein_coding	-	chr13:21806411-21810199	-inf	down
Prdm6	ENSMUSG00000069378	protein_coding	+	chr18:53464545-53575907	-inf	down
Gm10273	ENSMUSG00000069622	protein_coding	+	chr10:59395631-59396757	-4.07077	down
Slfn9	ENSMUSG00000069793	protein_coding	-	chr11:82979628-82991830	-4.41631	down
Cacng7	ENSMUSG00000069806	protein_coding	+	chr7:3332954-3368216	-6.11232	down
Fam57a	ENSMUSG00000069808	protein_coding	+	chr11:76046225-76250619	-2.23884	down
Mmp27	ENSMUSG00000070323	protein_coding	+	chr9:7571395-7581885	-inf	down
Nlrp1b	ENSMUSG00000070390	protein_coding	-	chr11:71153101-71230733	-inf	down
2310016G11Rik	ENSMUSG00000070574	protein_coding	+	chr7:44676964-44678235	-3.94091	down
Vsig10l	ENSMUSG00000070604	protein_coding	+	chr7:43463150-43471913	-inf	down
Btbd8	ENSMUSG00000070632	protein_coding	+	chr5:107437996-107491628	-inf	down
Zmynd12	ENSMUSG00000070806	protein_coding	+	chr4:119422813-119492628	-inf	down
Zscan18	ENSMUSG00000070822	protein_coding	-	chr7:12768091-12775658	-3.05724	down
Gm5499	ENSMUSG00000071035	protein_coding	+	chr17:87078262-87080230	-3.56509	down
1700029J07Rik	ENSMUSG00000071103	protein_coding	-	chr8:45953605-45975252	-2.77458	down
Naip5	ENSMUSG00000071203	protein_coding	-	chr13:100211738-100246323	-4.19023	down
Wdr52	ENSMUSG00000071550	protein_coding	+	chr16:44394795-44482428	-inf	down
Ncf4	ENSMUSG00000071715	protein_coding	+	chr15:78244800-78262580	-20.1521	down
Tmem28	ENSMUSG00000071719	protein_coding	+	chrX:99821020-99848790	-6.11474	down
Gspt2	ENSMUSG00000071723	protein_coding	+	chrX:94636068-94643244	-inf	down
Gm14698	ENSMUSG00000071748	protein_coding	+	chrX:68821092-68825318	-2.01938	down
Ccdc112	ENSMUSG00000071855	protein_coding	-	chr18:46282150-46311928	-11.7176	down
Ccnf	ENSMUSG00000072082	protein_coding	-	chr17:24223231-24251409	-inf	down
Trim6	ENSMUSG00000072244	protein_coding	+	chr7:104218792-104235152	-inf	down
Fam84b	ENSMUSG00000072568	protein_coding	-	chr15:60818995-60853778	-2.29716	down
Slfn2	ENSMUSG00000072620	protein_coding	+	chr11:83065111-83071246	-2.08307	down
1500011B03Rik	ENSMUSG00000072694	protein_coding	-	chr5:114808195-114823468	-2.14639	down
4930522L14Rik	ENSMUSG00000072762	protein_coding	-	chr5:109476355-109885858	-2.81597	down
9330160F10Rik	ENSMUSG00000072809	protein_coding	-	chr11:69057717-69061576	-inf	down
Noxred1	ENSMUSG00000072919	protein_coding	-	chr12:87221254-87233556	-8.14114	down
Acot1	ENSMUSG00000072949	protein_coding	+	chr12:83987860-84017670	-3.03848	down
BC065397	ENSMUSG00000072960	protein_coding	+	chrX:136732941-136803364	-inf	down
Adam4	ENSMUSG00000072972	protein_coding	-	chr12:81358859-81557458	-inf	down
Gm5830	ENSMUSG00000072978	protein_coding	-	chr1:78967636-78968079	-inf	down
Trim10	ENSMUSG00000073400	protein_coding	+	chr17:36869573-36877825	-inf	down
Cyp4f15	ENSMUSG00000073424	protein_coding	+	chr17:32685626-32703352	-inf	down
Wdr90	ENSMUSG00000073434	protein_coding	-	chr17:25794570-25985706	-6.8449	down
9030025P20Rik	ENSMUSG00000073455	protein_coding	+	chr17:14978863-15041559	-2.18288	down
Pydc4	ENSMUSG00000073491	protein_coding	-	chr1:173566283-173599274	-2.73634	down
2610002J02Rik	ENSMUSG00000073684	protein_coding	+	chr4:155249801-155256687	-25.2113	down
Apitd1	ENSMUSG00000073705	protein_coding	-	chr4:149127120-149137629	-3.53821	down
Kncn	ENSMUSG00000073774	protein_coding	+	chr4:115737743-116168299	-inf	down
AI427809	ENSMUSG00000073854	protein_coding	-	chr4:53261355-53270232	-inf	down
B430319F04Rik	ENSMUSG00000073866	protein_coding	-	chr7:110766676-110844457	-inf	down
AA474408	ENSMUSG00000073867	protein_coding	-	chr7:110057986-110061325	-inf	down
Ccl27a	ENSMUSG00000073888	protein_coding	-	chr4:41699988-41774247	-6.02537	down
Gm10615	ENSMUSG00000074056	protein_coding	+	chr9:110084319-110119916	-2.91063	down
Il4i1	ENSMUSG00000074141	protein_coding	+	chr7:44812255-44840809	-3.49611	down
9830147E19Rik	ENSMUSG00000074158	protein_coding	-	chr7:42609525-42642588	-2.36603	down
Gm10638	ENSMUSG00000074178	protein_coding	+	chr8:86723939-86747060	-inf	down
E130208F15Rik	ENSMUSG00000074210	protein_coding	+	chr7:30321410-30323472	-inf	down
Gm10644	ENSMUSG00000074219	protein_coding	-	chr8:83900104-83955205	-2.94354	down
I830077J02Rik	ENSMUSG00000074342	protein_coding	-	chr3:105925890-105932664	-inf	down
Adora3	ENSMUSG00000074344	protein_coding	+	chr3:105870857-105924036	-3.39027	down
AA386476	ENSMUSG00000074357	protein_coding	+	chr8:47667177-47685239	-inf	down
Ccdc61	ENSMUSG00000074358	protein_coding	-	chr7:18890882-18910415	-2.17317	down
C5ar2	ENSMUSG00000074361	protein_coding	-	chr7:16234584-16244154	-2.64959	down
Pate2	ENSMUSG00000074452	protein_coding	+	chr9:35558594-35690318	-inf	down
1500012F01Rik	ENSMUSG00000074578	protein_coding	+	chr2:167035792-167065862	-2.79229	down
Lekr1	ENSMUSG00000074579	protein_coding	+	chr3:65666227-65872281	-4.26711	down
Wfdc6a	ENSMUSG00000074595	protein_coding	-	chr2:164579518-164585447	-inf	down
4930518I15Rik	ENSMUSG00000074629	protein_coding	-	chr2:156840076-156862945	-2.41784	down
Gm7120	ENSMUSG00000074634	protein_coding	+	chr13:119487256-119610458	-2.20077	down
Gm10735	ENSMUSG00000074650	protein_coding	-	chr13:113035110-113091195	-inf	down
Kif5a	ENSMUSG00000074657	protein_coding	-	chr10:127225695-127263363	-17.3282	down
Ccl28	ENSMUSG00000074715	protein_coding	+	chr13:119623818-119654354	-3.31206	down
B930041F14Rik	ENSMUSG00000074738	protein_coding	+	chr4:155694341-155696481	-4.07475	down
Gas2l3	ENSMUSG00000074802	protein_coding	-	chr10:89408822-89443967	-3.05798	down
Ptar1	ENSMUSG00000074925	protein_coding	+	chr19:23687399-23721129	-552418	down
Ano3	ENSMUSG00000074968	protein_coding	-	chr2:110655200-110950923	-60.2605	down
AW112010	ENSMUSG00000075010	protein_coding	-	chr19:11047611-11050566	-2.03334	down
Cerkl	ENSMUSG00000075256	protein_coding	-	chr2:79255425-79461107	-2.80245	down
Zbtb2	ENSMUSG00000075327	protein_coding	-	chr10:4222606-4455141	-2.40029	down
A930003A15Rik	ENSMUSG00000075330	protein_coding	-	chr16:19876567-19884274	-inf	down
Rsph10b	ENSMUSG00000075569	protein_coding	+	chr5:143909963-143985719	-7.29729	down
Hoxb2	ENSMUSG00000075588	protein_coding	+	chr11:96323325-96354691	-inf	down
Zc3h3	ENSMUSG00000075600	protein_coding	-	chr15:75754431-75842488	-6.62376	down
BC100451	ENSMUSG00000076433	protein_coding	-	chr11:118301068-118355740	-inf	down
Actl10	ENSMUSG00000078129	protein_coding	+	chr2:154544398-154558890	-inf	down
4931440F15Rik	ENSMUSG00000078157	protein_coding	-	chr11:29692946-30026033	-inf	down
B020018G12Rik	ENSMUSG00000078184	protein_coding	-	chr1:175962305-176275312	-10.1805	down
Cdc73	ENSMUSG00000078284	protein_coding	-	chr1:143598796-143702893	-14.7639	down
AI593442	ENSMUSG00000078307	protein_coding	-	chr9:52673043-52679429	-2.71805	down
F8a	ENSMUSG00000078317	protein_coding	+	chrX:73107634-73292976	-3.42696	down
Plekhn1	ENSMUSG00000078485	protein_coding	-	chr4:156221455-156228542	-2.03744	down
Aunip	ENSMUSG00000078521	protein_coding	+	chr4:134510998-134523927	-inf	down
1110065P20Rik	ENSMUSG00000078570	protein_coding	-	chr4:124801903-124862171	-2.07943	down
Gm4070	ENSMUSG00000078606	protein_coding	-	chr7:105895138-106093337	-2.13147	down
Dph1	ENSMUSG00000078789	protein_coding	-	chr11:75172559-75191241	-3.30352e+07	down
Gm14326	ENSMUSG00000078862	protein_coding	-	chr2:177935992-177957297	-2.15179	down
Gm14308	ENSMUSG00000078880	protein_coding	-	chr2:176520569-176636344	-inf	down
Gm6710	ENSMUSG00000078887	protein_coding	+	chr2:175737941-175931534	-2.53754	down
Gm14288	ENSMUSG00000078889	protein_coding	-	chr2:175737941-175931534	-3.0392	down
Mon1b	ENSMUSG00000078908	protein_coding	+	chr8:113633933-113655533	-2.12414	down
CN725425	ENSMUSG00000078932	protein_coding	+	chr15:91231577-91260885	-8.82765	down
Lrrc70	ENSMUSG00000078933	protein_coding	-	chr13:106725161-107022126	-2.59217	down
Serpina3m	ENSMUSG00000079012	protein_coding	+	chr12:104338485-104394257	-2.54596	down
Insl3	ENSMUSG00000079019	protein_coding	+	chr8:71674956-71690575	-inf	down
Sap25	ENSMUSG00000079165	protein_coding	+	chr5:137629120-137642902	-2.10842	down
Fam228a	ENSMUSG00000079177	protein_coding	-	chr12:4593007-4738383	-inf	down
C730034F03Rik	ENSMUSG00000079242	protein_coding	+	chr15:89416404-89430868	-4.58083	down
2310009B15Rik	ENSMUSG00000079283	protein_coding	-	chr1:138851978-138856854	-2.79774	down
Gm5077	ENSMUSG00000079343	protein_coding	-	chr6:124430758-124738714	-inf	down
Cntf	ENSMUSG00000079415	protein_coding	-	chr19:12763527-12796126	-inf	down
Col4a3	ENSMUSG00000079465	protein_coding	+	chr1:82586920-82752394	-5.3008	down
Obp2b	ENSMUSG00000079539	protein_coding	+	chr2:25737008-25740097	-inf	down
H2-DMb1	ENSMUSG00000079547	protein_coding	+	chr17:34153071-34160223	-2.68572	down
Hoxa3	ENSMUSG00000079560	protein_coding	-	chr6:52162350-52221854	-3.82121	down
C1qtnf5	ENSMUSG00000079592	protein_coding	+	chr9:44066326-44121947	-3.39568	down
Stard6	ENSMUSG00000079608	protein_coding	+	chr18:70452226-70501066	-inf	down
Hspa14	ENSMUSG00000079615	protein_coding	-	chr2:3488849-3512814	-2.0723	down
Fam71f2	ENSMUSG00000079652	protein_coding	+	chr6:29279592-29290680	-inf	down
Hist2h3c2	ENSMUSG00000081058	protein_coding	-	chr3:95855965-96517845	-inf	down
Gm16181	ENSMUSG00000081650	protein_coding	+	chr17:35220174-35238767	-inf	down
Gm1305	ENSMUSG00000087236	protein_coding	-	chr1:179695296-179804676	-inf	down
AA415398	ENSMUSG00000087385	protein_coding	-	chr4:119530307-119629119	-4.07427	down
Gm16253	ENSMUSG00000087610	protein_coding	+	chr3:96576983-96594181	-inf	down
Gm11711	ENSMUSG00000089722	protein_coding	-	chr11:115031485-115037769	-inf	down
Slc5a3	ENSMUSG00000089774	protein_coding	+	chr16:92058269-92112227	-7.7277	down
A930011G23Rik	ENSMUSG00000089809	protein_coding	-	chr5:99297243-99729065	-inf	down
Zfp882	ENSMUSG00000089857	protein_coding	+	chr8:71908607-71934629	-2.29275	down
Bcl2a1b	ENSMUSG00000089929	protein_coding	+	chr9:89199208-89240226	-inf	down
Gm14435	ENSMUSG00000089951	protein_coding	+	chr2:176421003-176439191	-964552	down
Gm15446	ENSMUSG00000090015	protein_coding	+	chr5:109922648-109943936	-161.7	down
Palm2	ENSMUSG00000090053	protein_coding	+	chr4:57434246-57896984	-9.67465	down
Shprh	ENSMUSG00000090112	protein_coding	+	chr10:11149426-11217595	-2.02296	down
BC035044	ENSMUSG00000090164	protein_coding	-	chr6:128848043-128898167	-inf	down
Ugt1a9	ENSMUSG00000090175	protein_coding	+	chr1:88055387-88220002	-903960	down
D130062J21Rik	ENSMUSG00000090278	protein_coding	+	chr4:32238803-32586108	-inf	down
9130221H12Rik	ENSMUSG00000090330	protein_coding	+	chr7:25228257-25237851	-285.344	down
Nav1	ENSMUSG00000090399	protein_coding	-	chr1:135606446-135688105	-7.12866	down
Fryl	ENSMUSG00000090491	protein_coding	-	chr5:73020321-73256618	-1.22601e+19	down
Gm6576	ENSMUSG00000090544	protein_coding	+	chr15:27025385-27026207	-inf	down
Zfp712	ENSMUSG00000090641	protein_coding	-	chr13:67038593-67061170	-3.05739	down
Rps27	ENSMUSG00000090733	protein_coding	-	chr3:90212666-90213648	-2.45905	down
Gm17655	ENSMUSG00000090963	protein_coding	-	chr5:110024105-110058050	-inf	down
Ccdc152	ENSMUSG00000091119	protein_coding	-	chr15:3280616-3303526	-inf	down
Gm5141	ENSMUSG00000091183	protein_coding	-	chr13:62602910-62785899	-4.82758	down
Gm17334	ENSMUSG00000091191	protein_coding	-	chr11:53770013-53778374	-2.03421	down
Gm3248	ENSMUSG00000091275	protein_coding	-	chr14:5939224-5961745	-inf	down
Gcnt4	ENSMUSG00000091387	protein_coding	+	chr13:96924688-96950912	-inf	down
Ak9	ENSMUSG00000091415	protein_coding	+	chr10:41351710-41434534	-inf	down
Gm7808	ENSMUSG00000091460	protein_coding	-	chr9:19927895-19928282	-7.0777	down
Trim30b	ENSMUSG00000091576	protein_coding	-	chr7:104355381-104369884	-4.41526	down
Sec14l5	ENSMUSG00000091712	protein_coding	+	chr16:5147108-5183934	-inf	down
Zfp964	ENSMUSG00000091764	protein_coding	+	chr8:69659262-69664170	-2.85081	down
Gm3646	ENSMUSG00000091937	protein_coding	-	chr1:39665305-40465415	-2.55932	down
C2cd4b	ENSMUSG00000091956	protein_coding	+	chr9:67758712-67760929	-inf	down
BC037034	ENSMUSG00000091964	protein_coding	-	chr5:138259655-138280005	-2.57459	down
Hspa1a	ENSMUSG00000091971	protein_coding	-	chr17:34969198-34972154	-2.41329	down
Peg10	ENSMUSG00000092035	protein_coding	+	chr6:4747305-4760517	-3.73723	down
Fancf	ENSMUSG00000092118	protein_coding	-	chr7:51860576-51994975	-4.27733	down
Gm20547	ENSMUSG00000092511	protein_coding	-	chr17:34856373-34898265	-1.72951e+158	down
Gm20695	ENSMUSG00000093575	protein_coding	+	chr16:3847267-3941147	-9.45998e+109	down
Hist2h3c1	ENSMUSG00000093769	protein_coding	+	chr3:95855965-96517845	-3.05552	down
Bcl2a1a	ENSMUSG00000093809	protein_coding	+	chr9:88599655-89177887	-inf	down
Gm21464	ENSMUSG00000093954	protein_coding	-	chr14:69337173-69767113	-inf	down
1700047I17Rik2	ENSMUSG00000094103	protein_coding	+	chr12:55124527-55214076	-inf	down
Gm11007	ENSMUSG00000094475	protein_coding	+	chr2:175640390-175704132	-inf	down
Gm5900	ENSMUSG00000094685	protein_coding	-	chr7:104949175-104950441	-4.07178	down
3110021N24Rik	ENSMUSG00000094958	protein_coding	+	chr4:108637465-108781904	-inf	down
Ccdc85b	ENSMUSG00000095098	protein_coding	-	chr19:5456788-5457397	-26.3982	down
Tubb4b-ps1	ENSMUSG00000095159	protein_coding	+	chr5:7179364-7180699	-4.07218	down
Gm21955	ENSMUSG00000095375	protein_coding	+	chr4:42714925-42719893	-inf	down
Rps2-ps6	ENSMUSG00000095427	protein_coding	-	chr14:76236647-76237353	-2.03165	down
Fignl2	ENSMUSG00000095440	protein_coding	-	chr15:101050193-101054399	-2.40891	down
Dynlt1f	ENSMUSG00000095677	protein_coding	-	chr17:6648940-6655939	-2.03339	down
Zfp97	ENSMUSG00000095990	protein_coding	+	chr17:16780447-17282191	-2.40571	down
2610528A11Rik	ENSMUSG00000096001	protein_coding	-	chr14:37102139-37110101	-inf	down
Gm3500	ENSMUSG00000096003	protein_coding	-	chr14:5365793-5389049	-inf	down
Fam57a	ENSMUSG00000096115	protein_coding	+	chr11:76046225-76250619	-4.7853	down
1500002C15Rik	ENSMUSG00000096221	protein_coding	-	chr4:155704799-155734627	-inf	down
Gm8226	ENSMUSG00000096319	protein_coding	+	chr9:84423957-84424826	-inf	down
Gm7094	ENSMUSG00000096375	protein_coding	+	chr1:21272337-21273082	-inf	down
Gm9825	ENSMUSG00000096403	protein_coding	-	chr6:7981828-7983430	-12.7292	down
Moap1	ENSMUSG00000096458	protein_coding	-	chr12:102568581-102777701	-6.12093	down
Gm10097	ENSMUSG00000096553	protein_coding	+	chr10:5069191-5071975	-inf	down
AA474331	ENSMUSG00000096687	protein_coding	-	chr10:39890017-39899238	-2.56828	down
Gm11757	ENSMUSG00000096750	protein_coding	-	chr4:73887065-73891112	-inf	down
Gm21985	ENSMUSG00000096764	protein_coding	+	chr2:112265824-112414240	-1.6794e+194	down
Tmem181b-ps	ENSMUSG00000096780	protein_coding	-	chr17:6310546-6493180	-9.6975e+28	down
D630002J18Rik	ENSMUSG00000097293	protein_coding	+	chr3:152093532-152166488	-inf	down
B230322F03Rik	ENSMUSG00000097509	protein_coding	+	chr7:35547184-35556935	-inf	down
A130051J06Rik	ENSMUSG00000097643	protein_coding	-	chr15:95787855-95975472	-inf	down
Gm26992	ENSMUSG00000098078	protein_coding	+	chrX:103414166-103484957	-inf	down
Rassf10	ENSMUSG00000098132	protein_coding	+	chr7:112953961-112957457	-5.14985e+06	down
POU6F1	ENSMUSG00000098598	protein_coding	-	chr15:100575317-100599984	-inf	down
PYURF	ENSMUSG00000098753	protein_coding	-	chr6:57476696-57692078	-2.1298	down
ZFP953	ENSMUSG00000099122	protein_coding	-	chr13:67312997-67375810	-5.06135e+17	down
