# Supplementary material for: PIWI‐Interacting RNA HAAPIR Regulates Cardiomyocyte Death After Myocardial Infarction by Promoting NAT10‐Mediated ac4C Acetylation of Tfec mRNA
Source: Adv Sci (Weinh). 2022 Feb 9;9(8):2106058. doi: 10.1002/advs.202106058 (PMC8922123; doi:10.1002/advs.202106058)
Supplement: Supplementary file 4 — Supplemental Table 3 [file ADVS-9-2106058-s003.xlsx]

## Sheet: up.H2O2-IP_vs_Con-IP
ChIP-Seq										mRNA-Seq
Genomic_position	Fold change	Regulation	H2O2-IP.cnt	Con-IP.cnt	chr	strand	RefSeq_name	Peak_classification	Peak_To_TSS	gene	locus	H2O2_FPKM	Con_FPKM	Fold change	Regulation
chr11:94463421-94464180	95.5455	Up	105	1	chr11	-	XM_017314235.1	upstream	-7280	Cacna1g	chr11:94408390-94474198	0.105076	0	inf	up
chr8:56206201-56206940	66.7143	Up	140	2	chr8	+	NM_008278.2	intergenic	-87981	Hpgd	chr8:56294551-56321046	0.150216	0.801841	-5.33793	down
chr5:21579221-21579960	61.9091	Up	68	1	chr5	-	XM_011249771.2	intron	46667	Fbxl13	chr5:21483846-21645605	0.268603	0.115822	2.31909	up
chr2:49652321-49653460	61	Up	67	1	chr2	+	NM_008449.2	intron	33577	Kif5c	chr2:49619297-49774778	1.41718	3.69435	-2.60684	down
chr11:118438201-118438800	58.2727	Up	64	1	chr11	+	XM_006533822.3	promoter	-701	C1qtnf1	chr11:118428202-118454995	2.56286	5.13805	-2.00482	down
chr10:76512221-76512660	54.6364	Up	60	1	chr10	+	NM_146006.2	upstream	-19164	Lss	chr10:76531587-76562226	8.75755	17.6026	-2.00999	down
chr12:88253261-88254140	52.8182	Up	58	1	chr12	-	NM_001013824.3	intergenic	20797	Gm5662	chr12:88270639-88274500	0.243369	0.536092	-2.20279	down
chr11:35656861-35658160	50.0323	Up	155	3	chr11	+	NM_011412.3	intron	536055	Slit3	chr11:35121223-35708507	0.184612	0.0535595	3.44685	up
chr6:88805501-88806260	49.1818	Up	54	1	chr6	+	XM_011241332.1	intron	46439	Mgll	chr6:88257333-89110030	0.0686646	0.155095	-2.25874	down
chr15:58376981-58377460	49.1818	Up	54	1	chr15	-	NM_027211.2	intron	12054	Anxa13	chr15:58341873-58364148	0.240715	0	inf	up
chr11:119290821-119291440	48.2727	Up	53	1	chr11	+	XM_006532367.3	upstream	-16641	Card14	chr11:119307767-119355536	0.0580121	0.143425	-2.47234	down
chr1:192314521-192314980	47.3636	Up	52	1	chr1	+	XM_006497229.1	intron	123713	Kcnh1	chr1:192190783-192510159	0.741253	0.18394	4.02986	up
chr2:60748681-60749680	47.3636	Up	52	1	chr2	-	NM_001159564.1	intergenic	-26577	Itgb6	chr2:60598291-60722643	0.110995	0.339736	-3.06082	down
chr10:119549481-119549860	46.4545	Up	51	1	chr10	+	NM_133442.2	intron	95637	Grip1	chr10:119429366-120112987	0.593518	0.156068	3.80293	up
chr3:95330541-95330920	45.5455	Up	50	1	chr3	-	XM_011240235.1	upstream	-15839	Anxa9	chr3:94912542-95725658	0.552545	1.39268	-2.52048	down
chr3:108873061-108873440	45.5455	Up	50	1	chr3	-	XM_011240139.1	intron	16758	Fndc7	chr3:108853677-108890008	0.0983621	0.638556	-6.4919	down
chr2:131621821-131622220	44.6364	Up	49	1	chr2	-	NM_013460.4	intergenic	-59735	Adra1d	chr2:131545849-131563179	0.0671059	0.278576	-4.15129	down
chr1:193221421-193221860	43.7273	Up	48	1	chr1	-	NM_008288.2	exon	42405	Hsd11b1	chr1:193203038-193264054	0.658425	0.212736	3.09502	up
chr14:34155141-34156160	43.7273	Up	48	1	chr14	-	NM_008919.4	upstream	-3231	Npy4r	chr14:34143991-34152489	0.149287	0.589961	-3.95188	down
chr9:53414081-53414560	43.7273	Up	48	1	chr9	+	XM_006510660.3	upstream	-7892	4930550C14Rik	chr9:53405285-53432803	0.0551708	0.327369	-5.93373	down
chr19:5023441-5024060	41.9091	Up	46	1	chr19	+	XM_017318057.1	promoter	-848	Slc29a2	chr19:5024005-5031971	3.15696	1.51526	2.08344	up
chr5:121480781-121481220	41.9091	Up	46	1	chr5	+	XM_017321174.1	intron	4150	Tmem116	chr5:121397935-121545905	1.54808	0	inf	up
chr6:124979701-124980080	41	Up	45	1	chr6	+	NM_001145926.1	upstream	-18719	Pianp	chr6:124996693-125003096	0.0307474	0.633583	-20.6061	down
chr1:95650581-95651040	41	Up	45	1	chr1	-	NM_001159745.1	intron	16784	St8sia4	chr1:95587683-95667594	0.0871861	0.245454	-2.81528	down
chr2:28696221-28696600	40.0909	Up	44	1	chr2	+	XM_006498287.3	promoter	-1811	Ak8	chr2:28700163-28813165	0.208795	0	inf	up
chr5:31232961-31233500	38.2727	Up	42	1	chr5	+	NM_027221.3	upstream	-18475	Krtcap3	chr5:31251690-31253202	0.170019	0	inf	up
chr12:85730301-85730980	38.2727	Up	42	1	chr12	+	NM_145447.2	upstream	-15898	Mfsd7c	chr12:85746538-85813585	0.158173	0.0208365	7.59116	up
chr11:35582861-35583240	38.2727	Up	42	1	chr11	+	NM_011412.3	intron	461595	Slit3	chr11:35121223-35708507	0.184612	0.0535595	3.44685	up
chr18:24639801-24640200	37.3636	Up	41	1	chr18	+	NM_026779.1	upstream	-13690	Mocos	chr18:24653690-24701556	0.932604	0.452369	2.06159	up
chr5:125659761-125660140	37.3636	Up	41	1	chr5	+	NM_001190352.1	intron	127533	Tmem132b	chr5:125531773-125792583	0.223503	0	inf	up
chr11:105387021-105387400	37.3636	Up	41	1	chr11	-	NM_172568.2	intron	69525	March10	chr11:105360797-105456735	0.0525423	0.278732	-5.30488	down
chr17:34056501-34056840	36.4545	Up	40	1	chr17	+	XM_006523571.1	intron	8280	Col11a2	chr17:34039436-34066685	1.16388	0	inf	up
chr15:47689261-47689720	36.4545	Up	40	1	chr15	-	NM_001081391.2	intron	1102499	Csmd3	chr15:47580636-48792063	0.12454	0.0164517	7.57004	up
chr18:38792361-38793040	35.5455	Up	39	1	chr18	+	XM_017317989.1	intron	175055	Arhgap26	chr18:38601533-39389425	0.164704	0.603935	-3.6668	down
chr17:35237761-35238140	34.6364	Up	38	1	chr17	+	NM_023179.3	promoter	1355	Atp6v1g2	chr17:35220174-35238767	0.236534	1.26562	-5.35071	down
chr2:154555441-154555880	34.6364	Up	38	1	chr2	-	XR_001783155.1	intron	3746	Necab3	chr2:154544398-154558890	0.406888	0.0438696	9.27495	up
chr4:41615741-41616460	33.7273	Up	37	1	chr4	+	NM_175138.4	intron	46307	Dnaic1	chr4:41569774-41641416	0.777266	0.0584399	13.3002	up
chr10:4486501-4486880	33.7273	Up	37	1	chr10	+	XM_006512430.2	intron	5275	Ccdc170	chr10:4482501-4562231	0.163019	0.0692539	2.35394	up
chr6:88563481-88563740	33.7273	Up	37	1	chr6	-	NM_001278671.1	intron	63838	Kbtbd12	chr6:88257333-89110030	0	0.219052	-inf	down
chr19:6526981-6527620	33.7273	Up	37	1	chr19	+	NM_001205235.1	intron	108563	Nrxn2	chr19:6418730-6544899	0.169562	0	inf	up
chr13:54758061-54758520	32.8182	Up	36	1	chr13	-	NM_012014.4	upstream	-8416	Gprin1	chr13:54736670-54749874	0.0144132	0.136741	-9.48718	down
chr4:149158441-149159200	32.8182	Up	36	1	chr4	-	XM_006538472.3	promoter	1178	Pgd	chr4:149149990-149166771	269.505	127.137	2.1198	up
chr17:24700121-24701140	32.8182	Up	36	1	chr17	-	NM_011522.3	upstream	-10681	Syngr3	chr17:24685091-24689955	0.685071	0.153196	4.47184	up
chr5:29151001-29151560	32.8182	Up	36	1	chr5	+	XM_006535781.3	intergenic	-43904	Rnf32	chr5:29195991-29228457	0.799644	3.25441	-4.06983	down
chr9:21068861-21069340	32.4286	Up	68	2	chr9	-	NM_001103168.1	upstream	-2007	Zglp1	chr9:21062392-21067093	0.283264	0	inf	up
chr15:35301381-35301760	31.9091	Up	35	1	chr15	+	NM_054049.2	intron	5459	Osr2	chr15:35296097-35303304	0.112364	0	inf	up
chr5:35539401-35539840	31	Up	34	1	chr5	-	NM_153107.2	upstream	-13994	Cpz	chr5:35502214-35525698	0.444936	0.197869	2.24864	up
chr11:107237701-107238080	31	Up	65	2	chr11	-	XM_006534263.3	intron	110293	Pitpnc1	chr11:107207891-107470720	0.852162	0.171088	4.98084	up
chr6:71201121-71201500	31	Up	34	1	chr6	+	NM_017399.4	promoter	1423	Fabp1	chr6:71199826-71205023	0.165023	0.785587	-4.76046	down
chr15:85831401-85831840	31	Up	34	1	chr15	+	XM_006520951.2	promoter	-710	Ttc38	chr15:85832305-85859010	0.320316	0.810606	-2.53065	down
chr17:71079381-71079900	31	Up	34	1	chr17	+	NM_001083934.1	intron	60084	Myom1	chr17:70853766-71475343	0.200132	0.0623048	3.21215	up
chr11:68917861-68918300	31	Up	34	1	chr11	-	NM_145746.2	intergenic	9001	Odf4	chr11:68921834-68927081	0.189432	0	inf	up
chr17:6956461-6956840	30.0909	Up	33	1	chr17	-	NM_001083945.1	upstream	-8294	Rsph3b	chr17:6904715-6948356	0.277036	0.871186	-3.14467	down
chr8:14818581-14819040	30.0909	Up	33	1	chr8	+	XM_011242055.2	intron	123689	Dlgap2	chr8:14095864-14847680	0.125086	0.298016	-2.38249	down
chr11:118464781-118465160	30.0909	Up	33	1	chr11	+	XM_006533131.3	upstream	-13912	Engase	chr11:118476469-118489209	0.354845	1.00508	-2.83247	down
chr16:25469601-25470120	30.0909	Up	33	1	chr16	+	XM_006522581.2	intergenic	183039	Tprg	chr16:25286816-25422344	0	0.153897	-inf	down
chr5:136062961-136063500	29.1818	Up	32	1	chr5	+	NM_027158.1	intron	5964	Upk3bl	chr5:136054491-136064326	0.0725353	0.288304	-3.97466	down
chr18:34396461-34396940	29.1818	Up	32	1	chr18	+	XM_017317949.1	upstream	-11800	Pkd2l2	chr18:34409422-34506823	0.117944	0.0349676	3.37295	up
chr4:43012701-43013260	29.1818	Up	32	1	chr4	-	XR_390334.2	upstream	-2412	Fancg	chr4:43002257-43010506	0.611368	1.60384	-2.62337	down
chr1:95634261-95634640	29.1818	Up	32	1	chr1	-	NM_001159745.1	intron	33144	St8sia4	chr1:95587683-95667594	0.0871861	0.245454	-2.81528	down
chr10:119893141-119893520	29.1818	Up	32	1	chr10	+	XM_006514234.2	intron	74690	Grip1	chr10:119429366-120112987	0.593518	0.156068	3.80293	up
chr18:5334021-5334640	29.0952	Up	61	2	chr18	-	XM_006525905.3	promoter	633	Zfp438	chr18:5210030-5334439	0.491373	1.16518	-2.37127	down
chr19:4282341-4282860	28.2727	Up	31	1	chr19	-	NM_026720.2	promoter	537	Ankrd13d	chr19:4270179-4283137	0.772914	1.57189	-2.03372	down
chr6:114444761-114445400	28.2727	Up	31	1	chr6	+	NM_001317124.1	upstream	-13441	Hrh1	chr6:114397935-114483296	0.0660907	0.309333	-4.68043	down
chr5:125706381-125706920	28.2727	Up	31	1	chr5	+	NM_001190352.1	intron	174233	Tmem132b	chr5:125531773-125792583	0.223503	0	inf	up
chr17:28366501-28367100	28.1429	Up	59	2	chr17	-	NM_021478.1	promoter	-1657	Tulp1	chr17:28351514-28365182	0	0.208577	-inf	down
chr2:121322921-121323360	27.3636	Up	30	1	chr2	-	XM_011239621.1	intron	21678	Ppip5k1	chr2:121289599-121355396	2.44982	5.02784	-2.05233	down
chr18:61053381-61053760	27.3636	Up	30	1	chr18	+	XM_011246856.2	upstream	-6573	Pdgfrb	chr18:61045149-61085061	3.54466	8.30016	-2.34159	down
chr10:74675121-74675500	27.3636	Up	30	1	chr10	+	XM_006513237.2	intergenic	-291779	Gnaz	chr10:74957476-75032586	0.1816	0.561609	-3.09256	down
chr5:139060421-139061080	27.1905	Up	57	2	chr5	-	XM_017320719.1	intron	89947	Prkar1b	chr5:139017303-139186510	0.469209	0.0298902	15.6978	up
chr3:107029301-107029680	26.4545	Up	29	1	chr3	+	NM_008418.2	upstream	-6671	Kcna3	chr3:106934381-107098401	0.193418	0.42057	-2.1744	down
chr5:143559261-143559640	26.4545	Up	29	1	chr5	+	NM_133703.4	intron	10745	Fam220a	chr5:143548705-143564531	3.48439	1.46303	2.38163	up
chr17:35189301-35189680	26.4545	Up	29	1	chr17	-	NM_010734.2	promoter	-1050	Lst1	chr17:35185094-35188439	1.10027	0	inf	up
chr2:127145201-127145580	26.4545	Up	29	1	chr2	-	XM_006500256.3	promoter	-1904	Itpripl1	chr2:127138771-127143442	4.43828	2.02296	2.19395	up
chr17:85062061-85062440	26.4545	Up	29	1	chr17	+	NM_009205.2	intron	33904	Slc3a1	chr17:85028346-85090267	0.108105	0.0320499	3.37302	up
chr3:107948721-107949360	26.4545	Up	29	1	chr3	-	XM_006501023.1	promoter	1976	Gstm6	chr3:107938846-107969283	0	0.125795	-inf	down
chr1:129362101-129362480	26.4545	Up	29	1	chr1	+	XM_011247965.1	intron	51752	Thsd7b	chr1:129273301-130219278	0.0308203	0.400542	-12.996	down
chr11:29950161-29950620	25.5455	Up	28	1	chr11	-	XR_001779999.1	intron	75652	Eml6	chr11:29692946-30026033	0.0503983	0.169605	-3.36529	down
chr2:34911881-34912320	25.5455	Up	28	1	chr2	-	XM_006498380.1	promoter	-854	Phf19	chr2:34893756-34916014	2.20448	4.84315	-2.19696	down
chr15:83531741-83532460	25.5455	Up	28	1	chr15	+	XM_006520353.3	promoter	-1076	Bik	chr15:83526861-83544635	0.309139	0.09177	3.36863	up
chr18:66357701-66358080	25.5455	Up	28	1	chr18	-	NM_178793.4	intergenic	-66052	Ccbe1	chr18:66045301-66319607	0.963996	3.07717	-3.19209	down
chr10:76538581-76538780	24.6364	Up	27	1	chr10	+	NM_146006.2	intron	7076	Lss	chr10:76531587-76562226	8.75755	17.6026	-2.00999	down
chr10:75394041-75394480	24.6364	Up	27	1	chr10	+	NM_133995.4	upstream	-12650	Upb1	chr10:75344471-75517972	0.100066	0.023729	4.21704	up
chr11:118897161-118897540	24.6364	Up	27	1	chr11	-	XM_006533725.3	upstream	-7161	Rbfox3	chr11:118489761-118911597	0.113262	0	inf	up
chr18:66084361-66084740	24.6364	Up	27	1	chr18	-	XM_006526021.3	intron	5653	Ccbe1	chr18:66045301-66319607	0.963996	3.07717	-3.19209	down
chr3:107501561-107502180	24.6364	Up	27	1	chr3	-	NR_121629.1	promoter	-1130	Slc6a17	chr3:107467542-107518018	0.410282	0.142907	2.87097	up
chr17:35237461-35237840	24.6364	Up	27	1	chr17	+	NM_023179.3	promoter	1055	Atp6v1g2	chr17:35220174-35238767	0.236534	1.26562	-5.35071	down
chr4:119902181-119902680	23.9032	Up	74	3	chr4	+	NM_010657.3	intron	87753	Hivep3	chr4:119733783-120138045	1.04879	0.257922	4.06631	up
chr5:125521021-125522060	23.8571	Up	50	2	chr5	+	NM_001190352.1	upstream	-10877	Tmem132b	chr5:125531773-125792583	0.223503	0	inf	up
chr17:46315401-46315780	23.7273	Up	26	1	chr17	-	XM_017317442.1	promoter	1751	Abcc10	chr17:45606434-46831413	0.137122	0.643362	-4.69189	down
chr18:61960261-61960800	23.7273	Up	26	1	chr18	+	XM_006525885.1	upstream	-15108	Sh3tc2	chr18:61953074-62015719	0.157208	0.00220517	71.2906	up
chr10:112024281-112024660	23.7273	Up	26	1	chr10	-	XM_006514218.3	intergenic	-21849	Glipr1	chr10:111972663-112002631	2.15709	0.694917	3.10409	up
chr11:59323581-59324120	22.8182	Up	25	1	chr11	+	NM_139298.2	intron	16921	Wnt9a	chr11:59306927-59333552	0.729294	1.5351	-2.10491	down
chr1:130140861-130141240	22.8182	Up	25	1	chr1	+	XM_011247965.1	intron	830512	Thsd7b	chr1:129273301-130219278	0.0308203	0.400542	-12.996	down
chr10:119901441-119901820	22.8182	Up	25	1	chr10	+	XM_006514235.2	intron	211532	Grip1	chr10:119429366-120112987	0.593518	0.156068	3.80293	up
chr15:22851221-22851860	22.8182	Up	25	1	chr15	+	XM_006520095.3	intron	302644	Cdh18	chr15:22549021-23474418	7.75795	16.719	-2.15508	down
chr10:119567841-119568220	22.8182	Up	25	1	chr10	+	NM_133442.2	intron	113997	Grip1	chr10:119429366-120112987	0.593518	0.156068	3.80293	up
chr4:44713121-44713840	22.6129	Up	70	3	chr4	-	XM_006537673.3	upstream	-8511	Pax5	chr4:44531144-44711446	0.0700108	0.231291	-3.30365	down
chr6:114488761-114489220	22.4286	Up	47	2	chr6	+	NM_001317124.1	intergenic	30469	Hrh1	chr6:114397935-114483296	0.0660907	0.309333	-4.68043	down
chr6:112312481-112312860	21.9524	Up	46	2	chr6	+	NM_144799.2	intron	38913	Lmcd1	chr6:112273757-112330425	1.08119	2.25543	-2.08607	down
chr18:10533641-10534020	21.9091	Up	24	1	chr18	+	NM_001083628.1	intron	208652	Greb1l	chr18:10325176-10562934	0.0407472	0.283532	-6.95832	down
chr4:41609421-41610180	21.9091	Up	24	1	chr4	+	NM_175138.4	intron	40007	Dnaic1	chr4:41569774-41641416	0.777266	0.0584399	13.3002	up
chr15:95794201-95794640	21.9091	Up	24	1	chr15	-	XR_875614.2	promoter	-227	A130051J06Rik	chr15:95787855-95975472	0.0706093	0.223271	-3.16207	down
chr11:94266341-94267020	21.9091	Up	24	1	chr11	-	XM_011249063.2	upstream	-18882	Wfikkn2	chr11:94235955-94246005	0.240019	0	inf	up
chr9:62703661-62704040	21.9091	Up	24	1	chr9	+	NM_176922.5	intron	25996	Itga11	chr9:62677825-62783982	0.0497349	0.158077	-3.1784	down
chr2:13032081-13032460	21.9091	Up	24	1	chr2	-	NM_153155.2	intergenic	-21406	C1ql3	chr2:13003456-13012486	0.125055	0	inf	up
chr18:39208381-39208760	21	Up	23	1	chr18	+	XM_006526269.3	intron	215596	Arhgap26	chr18:38601533-39389425	0.164704	0.603935	-3.6668	down
chr2:77727021-77727400	21	Up	23	1	chr2	-	XM_006499464.2	intron	90496	Zfp385b	chr2:77410633-77819639	0.139803	0.0276085	5.06376	up
chr5:91136421-91136800	21	Up	23	1	chr5	+	NM_009704.4	upstream	-2988	Areg	chr5:91139614-91148432	34.2019	13.2584	2.57964	up
chr10:119663821-119664160	21	Up	23	1	chr10	+	NM_133442.2	intron	209957	Grip1	chr10:119429366-120112987	0.593518	0.156068	3.80293	up
chrX:99085201-99085980	20.0323	Up	62	3	chrX	+	XM_006528004.2	intergenic	24863	Stard8	chrX:99003247-99074728	0.306667	0.877602	-2.86173	down
chr15:31308501-31308980	19.0952	Up	40	2	chr15	-	NM_001164441.1	intron	59019	Ankrd33b	chr15:31291478-31367759	19.1016	8.12157	2.35195	up
chr3:102432481-102432860	19.0952	Up	40	2	chr3	+	NM_001112698.2	intergenic	-37248	Ngf	chr3:102469927-102521013	25.6453	12.7389	2.01316	up
chr4:116026441-116026880	18.7419	Up	58	3	chr4	-	XR_001784089.1	upstream	-7965	Faah	chr4:115737743-116168299	0.153375	0.594096	-3.87348	down
chr5:125656361-125656740	18.619	Up	39	2	chr5	+	NM_001190352.1	intron	124133	Tmem132b	chr5:125531773-125792583	0.223503	0	inf	up
chrX:99092021-99092480	18.1429	Up	38	2	chrX	+	XM_006528004.2	intergenic	31523	Stard8	chrX:99003247-99074728	0.306667	0.877602	-2.86173	down
chr11:120605901-120606440	17.6667	Up	37	2	chr11	+	XM_017314406.1	promoter	-1326	Npb	chr11:120608476-120609093	0	0.21048	-inf	down
chr15:101261381-101261760	17.6667	Up	37	2	chr15	+	XM_006520455.1	upstream	-7362	Nr4a1	chr15:101266845-101274792	4.3057	1.89983	2.26636	up
chr11:55336721-55337100	17.4516	Up	54	3	chr11	-	XM_011249019.2	promoter	-297	Fat2	chr11:55250608-55336564	0.0598186	0.193792	-3.23965	down
chr4:83790881-83791260	17.1905	Up	36	2	chr4	+	NM_001081012.1	intron	265526	Ccdc171	chr4:83525544-83864670	0.451087	1.44764	-3.20924	down
chr1:39693801-39694260	16.7143	Up	35	2	chr1	-	XM_011238564.2	promoter	-1783	Rfx8	chr1:39665305-40465415	0	0.13435	-inf	down
chr16:13944761-13945260	16.7143	Up	35	2	chr16	+	XM_011246052.2	intron	17174	Mpv17l	chr16:13903160-13949619	1.19879	2.42012	-2.0188	down
chr5:140695701-140696180	16.7143	Up	35	2	chr5	+	NM_001276287.1	upstream	-9125	Brat1	chr5:140705010-140719379	1.2653	2.71825	-2.14831	down
chr6:119193801-119194180	16.7143	Up	35	2	chr6	+	XM_017321621.1	promoter	1700	Dcp1b	chr6:119175251-119221614	0.166178	0.810476	-4.87716	down
chr19:46364241-46364620	16.7143	Up	35	2	chr19	+	XR_386522.1	intron	7554	Tmem180	chr19:46341120-46375252	0.0923479	0.534196	-5.78461	down
chr17:25684861-25685380	16.6098	Up	68	4	chr17	+	NM_022422.5	intergenic	-32051	Gng13	chr17:25717170-25727419	1.62191	0.132234	12.2655	up
chr2:156897701-156898140	16.3659	Up	67	4	chr2	-	XM_011239845.1	upstream	-10679	Sla2	chr2:156863127-156887192	0.0233796	0.138621	-5.92913	down
chr10:4541401-4541780	15.7619	Up	33	2	chr10	+	XM_017313751.1	intron	7996	Ccdc170	chr10:4482501-4562231	0.163019	0.0692539	2.35394	up
chr6:29486521-29486900	15.3902	Up	63	4	chr6	-	XR_868762.2	intron	21295	Kcp	chr6:29471436-29509698	0.0744428	0.421496	-5.66203	down
chr17:27021641-27022220	15.2857	Up	32	2	chr17	+	NM_027544.2	upstream	-7328	Ggnbp1	chr17:26800340-27122223	0.833404	0.365477	2.28033	up
chr9:35489081-35489460	15.2857	Up	32	2	chr9	+	NM_021339.2	intron	37195	Cdon	chr9:35421127-35507652	6.07028	21.5478	-3.54971	down
chr18:14941261-14941640	15.2857	Up	32	2	chr18	+	XR_877141.1	intron	158250	Taf4b	chr18:14783244-14900359	3.67243	1.55087	2.36799	up
chr2:24610281-24610760	15.2857	Up	32	2	chr2	-	XM_006497636.3	intron	152170	Cacna1b	chr2:24603886-24763152	0.152621	0.0099106	15.3998	up
chr6:114404701-114405340	15.1935	Up	47	3	chr6	+	NM_001252642.2	promoter	1355	Hrh1	chr6:114397935-114483296	0.0660907	0.309333	-4.68043	down
chr6:137089721-137090380	14.8095	Up	31	2	chr6	-	NM_001164212.1	intron	79668	Rerg	chr6:137054824-137170497	1.42836	4.21721	-2.95249	down
chr17:66108941-66109340	14.8095	Up	31	2	chr17	+	XM_006524408.3	upstream	-14368	Ddx11	chr17:66123519-66152167	1.7843	4.87877	-2.73428	down
chr1:36531101-36531840	14.8095	Up	31	2	chr1	-	NM_001310521.1	exon	5086	Ankrd23	chr1:36530533-36535729	1.00735	0.308326	3.26714	up
chr8:70712881-70713260	14.8095	Up	31	2	chr8	+	NM_001195253.1	upstream	-5472	Gm3336	chr8:70718542-70722635	0.240586	0	inf	up
chr10:81024221-81024800	14.5484	Up	45	3	chr10	-	XM_006513438.3	promoter	1314	Diras1	chr10:81019588-81026567	0.0413249	0.122496	-2.96421	down
chr4:43506461-43506860	14.3333	Up	30	2	chr4	+	XM_006537831.3	promoter	-1309	Car9	chr4:43504427-43513729	0.718961	0.333691	2.15457	up
chr7:140917901-140918340	14.3333	Up	30	2	chr7	-	NM_007751.3	upstream	-17674	Cox8b	chr7:140898942-140900446	1.47031	0.439066	3.34872	up
chr7:51487501-51487880	14.2258	Up	44	3	chr7	+	XM_006540822.3	intergenic	-22326	Ano5	chr7:51511028-51598709	0.000315385	0.169449	-537.276	down
chr15:31297021-31297580	13.9032	Up	43	3	chr15	-	XM_006520154.3	exon	70459	Ankrd33b	chr15:31291478-31367759	19.1016	8.12157	2.35195	up
chr5:137793081-137793460	13.8571	Up	29	2	chr5	+	NM_001005426.2	intron	5469	Zcwpw1	chr5:137787797-137836268	0.788698	1.87165	-2.3731	down
chr3:32997521-32997900	13.8571	Up	29	2	chr3	-	NM_001163517.3	upstream	-12631	Pex5l	chr3:32939313-33143247	0.23099	0.0688276	3.35606	up
chr17:71788741-71789120	13.8571	Up	29	2	chr17	+	XM_006525145.3	intron	6031	Clip4	chr17:71769690-71864210	0.159535	0.489058	-3.06552	down
chr11:100249861-100250300	13.5806	Up	42	3	chr11	-	NM_001313958.1	promoter	-1178	Krt16	chr11:100246090-100248902	0.250923	0.0992265	2.52879	up
chr19:6485921-6486880	13.5806	Up	42	3	chr19	+	NM_001205235.1	intron	67663	Nrxn2	chr19:6418730-6544899	0.169562	0	inf	up
chr11:22871421-22871880	13.5806	Up	42	3	chr11	-	NM_016888.5	upstream	-11915	B3gnt2	chr11:22758593-22982848	52.9853	24.7688	2.1392	up
chr5:98682301-98682680	13.381	Up	28	2	chr5	+	XM_006535279.3	intron	353423	1700007G11Rik	chr5:98329303-98802019	0.831644	0.000167974	4950.99	up
chr2:24774621-24775000	13.2581	Up	41	3	chr2	-	XM_006497636.3	upstream	-12120	Cacna1b	chr2:24603886-24763152	0.152621	0.0099106	15.3998	up
chr4:83646501-83647120	12.9048	Up	27	2	chr4	+	NM_001081012.1	intron	121266	Ccdc171	chr4:83525544-83864670	0.451087	1.44764	-3.20924	down
chr2:181454841-181455220	12.9048	Up	27	2	chr2	-	XM_017319271.1	intron	4434	Zbtb46	chr2:181387761-181459426	0.112158	0.334585	-2.98314	down
chr2:126500741-126501120	12.4286	Up	26	2	chr2	-	XM_006499495.1	promoter	-261	Atp8b4	chr2:126320972-126500674	0.106137	0.050338	2.10848	up
chr15:79935021-79935480	12.4286	Up	26	2	chr15	-	XR_384025.3	upstream	-2444	Cbx7	chr15:79889531-79971119	1.8829	3.93485	-2.08978	down
chr5:125614761-125615140	12.4286	Up	26	2	chr5	+	NM_001190352.1	intron	82533	Tmem132b	chr5:125531773-125792583	0.223503	0	inf	up
chr17:47186621-47187200	12.2903	Up	38	3	chr17	+	NM_001097623.1	intron	45969	Trerf1	chr17:47140941-47359458	0.928336	2.7435	-2.95529	down
chr2:91903861-91904300	12.2903	Up	38	3	chr2	+	XM_011239271.2	upstream	-17616	Chrm4	chr2:91922188-91932297	0.0455184	0.165501	-3.63589	down
chr12:85708801-85709400	12.2903	Up	38	3	chr12	+	NM_016767.2	intergenic	22381	Batf	chr12:85686668-85709087	0.0760407	0.18058	-2.37477	down
chr4:44574921-44575300	12.2195	Up	50	4	chr4	-	XM_006537673.3	intron	129859	Pax5	chr4:44531144-44711446	0.0700108	0.231291	-3.30365	down
chr10:75415101-75415520	11.9756	Up	49	4	chr10	+	NM_133995.4	intron	8400	Upb1	chr10:75344471-75517972	0.100066	0.023729	4.21704	up
chr6:135312861-135313240	11.6452	Up	36	3	chr6	-	NM_029595.3	upstream	-2666	Pbp2	chr6:135309783-135310347	0	0.190282	-inf	down
chr4:119951261-119951680	11.3922	Up	58	5	chr4	+	NM_010657.3	intron	136793	Hivep3	chr4:119733783-120138045	1.04879	0.257922	4.06631	up
chr15:42297981-42298720	11.3279	Up	69	6	chr15	-	XM_006520323.2	intergenic	232365	Angpt1	chr15:42424726-42704616	8.78364	20.2112	-2.30101	down
chr19:6488201-6488640	11.2439	Up	46	4	chr19	+	NM_001205235.1	intron	69683	Nrxn2	chr19:6418730-6544899	0.169562	0	inf	up
chr11:22873201-22873880	11.2439	Up	46	4	chr11	-	NM_016888.5	upstream	-13805	B3gnt2	chr11:22758593-22982848	52.9853	24.7688	2.1392	up
chr19:6471821-6472560	11.1235	Up	90	8	chr19	+	NM_001205235.1	intron	53453	Nrxn2	chr19:6418730-6544899	0.169562	0	inf	up
chr11:115874041-115874560	10.6078	Up	54	5	chr11	+	XR_001780366.1	intron	16388	Myo15b	chr11:115861611-115966725	0.301274	0	inf	up
chr11:105013161-105013540	10.3548	Up	32	3	chr11	+	XM_006534223.3	upstream	-15819	Efcab3	chr11:105063591-105117537	0.146527	0	inf	up
chr4:119955041-119955880	10.2157	Up	52	5	chr4	+	NM_010657.3	intron	140783	Hivep3	chr4:119733783-120138045	1.04879	0.257922	4.06631	up
chr11:75926361-75926920	10.0323	Up	31	3	chr11	-	NM_001291159.1	promoter	-749	Rph3al	chr11:75830998-75938429	0	0.166674	-inf	down
chr5:125598361-125598740	10.0323	Up	31	3	chr5	+	NM_001190352.1	intron	66133	Tmem132b	chr5:125531773-125792583	0.223503	0	inf	up
chr17:36128181-36128700	10.0244	Up	41	4	chr17	-	NM_001177467.1	promoter	985	Gm7030	chr17:36109233-36129692	0.0821998	0.195219	-2.37494	down
chr1:95577081-95577460	10.0244	Up	41	4	chr1	-	NM_001159745.1	intergenic	90324	St8sia4	chr1:95587683-95667594	0.0871861	0.245454	-2.81528	down
chr4:141348981-141349620	10.0141	Up	71	7	chr4	+	NM_001085513.2	upstream	-18891	Fam131c	chr4:141368219-141384175	0.231663	0	inf	up
chr17:29708161-29708600	9.85246	Up	60	6	chr17	-	NM_001163741.2	intron	8637	Ccdc167	chr17:29549787-29717012	3.10469	6.81492	-2.19504	down
chr1:88339121-88339560	9.82353	Up	50	5	chr1	+	XM_006529229.1	upstream	-9320	Trpm8	chr1:88226985-88977830	0.115204	0	inf	up
chr4:141340841-141341220	9.78049	Up	40	4	chr4	+	NM_001085513.2	intergenic	-27161	Fam131c	chr4:141368219-141384175	0.231663	0	inf	up
chr15:77776501-77776960	9.70968	Up	30	3	chr15	-	XM_006520939.3	upstream	-19682	Apol8	chr15:77747798-77755229	0.371582	0.176241	2.10839	up
chr2:121332021-121332480	9.70968	Up	30	3	chr2	-	XM_017319031.1	intron	12568	Ppip5k1	chr2:121289599-121355396	2.44982	5.02784	-2.05233	down
chr15:37668561-37669260	9.70968	Up	30	3	chr15	-	XM_017316692.1	intron	11664	Ncald	chr15:36860215-37792570	0.385811	0.848098	-2.19821	down
chr5:125538621-125539000	9.62745	Up	49	5	chr5	+	NM_001190352.1	intron	6393	Tmem132b	chr5:125531773-125792583	0.223503	0	inf	up
chr2:91490401-91490780	9.3871	Up	29	3	chr2	+	NM_172668.3	intron	33060	Lrp4	chr2:91457510-91513779	0.886233	2.0187	-2.27785	down
chr17:31979121-31979420	9.3871	Up	29	3	chr17	-	NM_028902.1	intron	55238	Hsf2bp	chr17:31944768-32034508	2.41254	0.985636	2.44769	up
chr2:119622621-119623080	9.29268	Up	38	4	chr2	-	NM_001042653.1	upstream	-4345	Oip5	chr2:119594197-119651244	7.22499	15.2322	-2.10826	down
chr12:88246241-88246620	9.23529	Up	47	5	chr12	-	NM_001013824.3	intergenic	28067	Gm5662	chr12:88270639-88274500	0.243369	0.536092	-2.20279	down
chr3:154259261-154259700	9.19672	Up	56	6	chr3	+	XM_006501499.2	intron	66406	Slc44a5	chr3:153973435-154271722	0.116672	0.0269897	4.32281	up
chr14:34149041-34149420	9.04878	Up	37	4	chr14	-	NM_008919.4	intron	3189	Npy4r	chr14:34143991-34152489	0.149287	0.589961	-3.95188	down
chr5:125629061-125629500	9.03922	Up	46	5	chr5	+	NM_001190352.1	intron	96863	Tmem132b	chr5:125531773-125792583	0.223503	0	inf	up
chr2:21176401-21176780	9.03922	Up	46	5	chr2	+	XM_006497433.2	intergenic	-28766	Thnsl1	chr2:21205723-21215009	1.1909	2.39315	-2.00953	down
chr6:86036661-86037220	9.03279	Up	55	6	chr6	+	NM_001271858.1	intron	8260	Add2	chr6:86078083-86119555	5.74765	13.3522	-2.32307	down
chr12:84869101-84869760	8.80488	Up	36	4	chr12	+	NR_028577.1	upstream	-6371	D030025P21Rik	chr12:84783211-84879755	0.0526225	0.343216	-6.52221	down
chr19:37000441-37000940	8.8022	Up	80	9	chr19	+	NM_001080706.1	intron	74612	Btaf1	chr19:36926078-37012752	18.0245	8.72255	2.06643	up
chr11:118819681-118820120	8.64706	Up	44	5	chr11	-	XM_017314661.1	intron	18457	Rbfox3	chr11:118489761-118911597	0.113262	0	inf	up
chr10:127503141-127503880	8.64706	Up	44	5	chr10	+	NM_177707.3	promoter	1794	Stac3	chr10:127501685-127508823	3.7866	10.1973	-2.69299	down
chr17:64906361-64906740	8.64706	Up	44	5	chr17	-	XM_128729.5	intergenic	-70443	4930583I09Rik	chr17:64832522-64836071	0.134814	0	inf	up
chr17:27714301-27715060	8.45098	Up	43	5	chr17	-	NM_013891.4	exon	14271	Spdef	chr17:27714351-27728951	0	0.119741	-inf	down
chr6:135314921-135315360	8.31707	Up	34	4	chr6	-	NM_029595.3	upstream	-4756	Pbp2	chr6:135309783-135310347	0	0.190282	-inf	down
chr1:85109761-85110200	8.31707	Up	34	4	chr1	-	NM_213615.2	promoter	-127	A530032D15Rik	chr1:84990494-85285491	0.044201	0.95572	-21.6222	down
chr3:88374161-88374540	8.31707	Up	34	4	chr3	-	NM_001305448.1	promoter	-1609	Bglap3	chr3:88368615-88372743	0.0615668	0.219054	-3.55798	down
chr15:79663981-79664520	8.2549	Up	42	5	chr15	-	XM_017316783.1	upstream	-5460	Fam227a	chr15:79166040-79867219	0.0569436	0.19657	-3.45202	down
chr11:68922101-68922520	8.16049	Up	66	8	chr11	-	NM_145746.2	intron	4771	Odf4	chr11:68921834-68927081	0.189432	0	inf	up
chr11:118794221-118794680	8.07317	Up	33	4	chr11	-	NM_001285437.1	intron	117147	Rbfox3	chr11:118489761-118911597	0.113262	0	inf	up
chr3:88306741-88307180	8.03297	Up	73	9	chr3	-	NM_029801.2	upstream	-10122	Tsacc	chr3:88242873-88296999	2.62589	1.08052	2.43021	up
chr5:125560581-125561000	7.86275	Up	40	5	chr5	+	NM_001190352.1	intron	28373	Tmem132b	chr5:125531773-125792583	0.223503	0	inf	up
chr5:98450961-98451340	7.72131	Up	47	6	chr5	+	XM_006535279.3	intron	122083	1700007G11Rik	chr5:98329303-98802019	0.831644	0.000167974	4950.99	up
chr1:36534881-36535500	7.66667	Up	39	5	chr1	-	NM_001310521.1	promoter	1366	Ankrd23	chr1:36530533-36535729	1.00735	0.308326	3.26714	up
chr2:181405861-181406300	7.66667	Up	62	8	chr2	-	XM_017319271.1	intron	53384	Zbtb46	chr2:181387761-181459426	0.112158	0.334585	-2.98314	down
chr19:16441241-16441980	7.66667	Up	39	5	chr19	+	NM_008137.4	intron	5944	Gna14	chr19:16433890-16610818	0.339392	0.741233	-2.184	down
chr1:129670981-129671440	7.61972	Up	54	7	chr1	+	XM_011247965.1	intron	360672	Thsd7b	chr1:129273301-130219278	0.0308203	0.400542	-12.996	down
chr11:54255981-54256480	7.54321	Up	61	8	chr11	-	NM_009969.4	upstream	-6331	Csf2	chr11:54247270-54254495	0	0.342149	-inf	down
chr11:57293301-57293740	7.47059	Up	38	5	chr11	+	NM_001252403.1	intron	280475	Gria1	chr11:57011386-57330244	0.659722	2.27852	-3.45377	down
chr2:5572081-5572480	7.39344	Up	45	6	chr2	-	XM_006497469.3	upstream	-2526	Camk1d	chr2:5293456-5714515	6.05022	2.97538	2.03342	up
chr8:56199261-56199980	7.36364	Up	89	12	chr8	+	NM_008278.2	intergenic	-94931	Hpgd	chr8:56294551-56321046	0.150216	0.801841	-5.33793	down
chr9:79607161-79607540	7.27451	Up	37	5	chr9	-	NM_001290308.1	intron	111372	Col12a1	chr9:79598990-79718831	1.64127	3.46689	-2.11232	down
chr3:30490061-30490440	7.27451	Up	37	5	chr3	-	NM_021442.2	intron	19237	Mecom	chr3:29951298-30553783	1.15614	2.54485	-2.20117	down
chr18:38728621-38729000	7.27451	Up	37	5	chr18	+	XM_017317985.1	upstream	-10637	Arhgap26	chr18:38601533-39389425	0.164704	0.603935	-3.6668	down
chr15:77606981-77607820	7.23762	Up	73	10	chr15	-	XM_006521088.3	upstream	-8858	Apol10b	chr15:77584157-77596125	1.85076	3.97383	-2.14713	down
chr11:41092121-41092540	7.23762	Up	73	10	chr11	-	XM_011248706.1	intergenic	-337015	Ccng1	chr11:40748551-40755311	213.361	74.849	2.85055	up
chr11:56966761-56967220	7.19718	Up	51	7	chr11	+	XR_388348.2	intergenic	-44580	Gria1	chr11:57011386-57330244	0.659722	2.27852	-3.45377	down
chr4:119955801-119956520	7.04396	Up	64	9	chr4	+	NM_010657.3	intron	141483	Hivep3	chr4:119733783-120138045	1.04879	0.257922	4.06631	up
chr17:56655521-56656360	7.04396	Up	64	9	chr17	+	XM_017317200.1	intron	28889	Catsperd	chr17:56628142-56664456	0.288792	0.0570745	5.0599	up
chr9:21301701-21302140	6.90164	Up	42	6	chr9	-	XM_006509968.1	upstream	-10518	Cdkn2d	chr9:21288462-21291209	6.30163	17.808	-2.82594	down
chr3:108863321-108863880	6.88235	Up	35	5	chr3	-	NM_177091.5	intron	26408	Fndc7	chr3:108853677-108890008	0.0983621	0.638556	-6.4919	down
chr15:77751361-77752180	6.70248	Up	81	12	chr15	-	XM_011245619.2	intron	3505	Apol8	chr15:77747798-77755229	0.371582	0.176241	2.10839	up
chr14:31520021-31520700	6.68627	Up	34	5	chr14	+	NM_028932.4	intergenic	25282	Eaf1	chr14:31495078-31509858	55.7516	27.3579	2.03787	up
chr9:111072921-111073440	6.67901	Up	54	8	chr9	-	NM_001302376.1	upstream	-15662	Ccrl2	chr9:111054834-111057270	0.26845	0.0353747	7.58874	up
chr15:79952081-79952600	6.6338	Up	47	7	chr15	-	XR_384025.3	upstream	-19534	Cbx7	chr15:79889531-79971119	1.8829	3.93485	-2.08978	down
chr3:108543041-108543420	6.55556	Up	53	8	chr3	+	NM_029314.1	intron	5647	1700013F07Rik	chr3:108455693-108544723	0.713034	0	inf	up
chr17:35655261-35655720	6.2459	Up	38	6	chr17	-	XM_006524336.2	upstream	-16533	Dpcr1	chr17:35601548-35650571	0.0708151	0.167942	-2.37155	down
chr17:56615341-56615920	5.86486	Up	65	11	chr17	+	XM_017317200.1	upstream	-11421	Catsperd	chr17:56628142-56664456	0.288792	0.0570745	5.0599	up
chr9:21067161-21067740	5.80916	Up	76	13	chr9	-	NM_001103168.1	promoter	-357	Zglp1	chr9:21062392-21067093	0.283264	0	inf	up
chr15:99489041-99489420	5.78873	Up	41	7	chr15	-	NM_029236.2	upstream	-14500	Bcdin3d	chr15:99470083-99474730	2.02934	5.13327	-2.52953	down
chr11:105946261-105946720	5.60733	Up	107	19	chr11	-	XM_006532133.3	promoter	-1372	Cyb561	chr11:105933701-105953336	0.0671785	0.302933	-4.50938	down
chr15:11339261-11339640	5.50704	Up	39	7	chr15	+	NM_175501.2	intron	274661	Adamts12	chr15:11064789-11346867	0.0188189	0.100381	-5.33405	down
chr11:118895201-118895820	5.44444	Up	44	8	chr11	-	XM_006533725.3	upstream	-5321	Rbfox3	chr11:118489761-118911597	0.113262	0	inf	up
chr8:56204401-56204940	5.38017	Up	65	12	chr8	+	NM_008278.2	intergenic	-89881	Hpgd	chr8:56294551-56321046	0.150216	0.801841	-5.33793	down
chr11:77161841-77162220	5.32099	Up	43	8	chr11	-	XM_017314601.1	upstream	-8047	Efcab5	chr11:77089914-77188968	0.0760778	0.177972	-2.33935	down
chr5:139163681-139164280	4.97906	Up	95	19	chr5	-	XM_017320719.1	upstream	-13283	Prkar1b	chr5:139017303-139186510	0.469209	0.0298902	15.6978	up
chr2:30599481-30599920	4.96396	Up	55	11	chr2	+	NM_030137.2	intron	4657	Cstad	chr2:30595039-30608943	0.0930083	0.220971	-2.37583	down
chr9:67414141-67414820	4.89313	Up	64	13	chr9	-	NM_001081242.2	intron	145223	Tln2	chr9:67217086-67559703	3.70209	7.75008	-2.09343	down
chr1:136235801-136236220	4.63636	Up	56	12	chr1	-	XM_006529802.3	promoter	-1717	5730559C18Rik	chr1:136181473-137052009	0.319389	0.940087	-2.94339	down
chr9:106106241-106106640	4.55372	Up	55	12	chr9	-	NM_026763.2	upstream	-9749	Col6a4	chr9:105989453-106098463	0	0.174475	-inf	down
chr6:83058721-83059420	4.51351	Up	50	11	chr6	+	XM_006506809.1	promoter	798	Dqx1	chr6:83057843-83067321	0.250701	0.0457296	5.48226	up
chr19:5479901-5480320	4.42342	Up	49	11	chr19	-	XM_006531661.3	upstream	-9721	Ctsw	chr19:5465239-5469721	0.166322	0.0657944	2.5279	up
chr13:42251381-42251820	4.33333	Up	48	11	chr13	+	NM_010104.4	intergenic	-49875	Edn1	chr13:42301269-42307989	0.23902	0.755856	-3.16231	down
chr19:5469901-5470280	4.30579	Up	52	12	chr19	-	NM_009985.5	promoter	-1583	Ctsw	chr19:5465239-5469721	0.166322	0.0657944	2.5279	up
chr5:122084801-122085520	4.11258	Up	62	15	chr5	+	XM_006530186.3	upstream	-15743	Myl2	chr5:122100950-122138957	0	0.262128	-inf	down
chr9:121766161-121767020	4.09963	Up	111	27	chr9	+	XM_006512296.3	upstream	-10542	Klhl40	chr9:121775023-121783819	0.0757349	0.179617	-2.37165	down
chr3:95118801-95119180	4.05785	Up	49	12	chr3	+	XM_017319637.1	upstream	-5116	Tmod4	chr3:94912542-95725658	1.35429	0.183791	7.3686	up
chr17:8340741-8341520	4.03867	Up	73	18	chr17	+	NM_178774.4	promoter	392	Prr18	chr17:8282903-8427371	0.279532	0.0441614	6.3298	up
chr17:25969521-25970040	3.98137	Up	64	16	chr17	-	NM_015830.1	upstream	-4275	Capn15	chr17:25794570-25985706	0.997986	0.486628	2.05082	up
chr15:101257481-101258000	3.91391	Up	59	15	chr15	+	XM_017316436.1	promoter	305	Nr4a1	chr15:101266845-101274792	4.3057	1.89983	2.26636	up
chr2:168742361-168742840	3.91391	Up	59	15	chr2	-	XM_017315066.1	promoter	-230	Atp9a	chr2:168634437-168742409	0.161087	0.0413945	3.89151	up
chr10:80005221-80006400	3.85714	Up	89	23	chr10	+	NM_027521.3	upstream	-13864	Hmha1	chr10:79697304-80369637	0.327378	0.799937	-2.44347	down
chr8:56208521-56208720	3.59669	Up	65	18	chr8	+	NM_008278.2	intergenic	-85931	Hpgd	chr8:56294551-56321046	0.150216	0.801841	-5.33793	down
chr3:95119281-95119740	3.10728	Up	81	26	chr3	+	XM_017319637.1	upstream	-4596	Tmod4	chr3:94912542-95725658	1.35429	0.183791	7.3686	up
chr17:25970121-25970880	2.93732	Up	103	35	chr17	-	NM_015830.1	upstream	-4995	Capn15	chr17:25794570-25985706	0.997986	0.486628	2.05082	up
chr11:118914541-118915420	2.62662	Up	142	54	chr11	-	NM_001285437.1	upstream	-3383	Rbfox3	chr11:118489761-118911597	0.113262	0	inf	up

## Sheet: dn.H2O2-IP_vs_Con-IP
ChIP-Seq										mRNA-Seq
Genomic_position	Fold change	Regulation	H2O2-IP.cnt	Con-IP.cnt	chr	strand	RefSeq_name	Peak_classification	Peak_To_TSS	gene	locus	H2O2_FPKM	Con_FPKM	Fold change	Regulation
chr11:35651701-35652340	-151.909	Down	1	167	chr11	+	NM_011412.3	intron	530565	Slit3	chr11:35121223-35708507	0.184612	0.0535595	3.44685	up
chr5:98460021-98460580	-145.545	Down	1	160	chr5	+	XM_006535279.3	intron	131233	1700007G11Rik	chr5:98329303-98802019	0.831644	0.000167974	4950.99	up
chr1:88367161-88367920	-105.545	Down	1	116	chr1	+	XM_006529226.1	intron	60805	Trpm8	chr1:88226985-88977830	0.115204	0	inf	up
chr15:77752121-77753160	-92.8182	Down	1	102	chr15	-	NM_001081970.1	intron	2589	Apol8	chr15:77747798-77755229	0.371582	0.176241	2.10839	up
chr17:46520181-46520840	-81.9091	Down	1	90	chr17	-	XM_006525136.3	exon	25851	Cul9	chr17:45606434-46831413	0	0.248689	-inf	down
chr9:21215881-21216500	-75.5455	Down	1	83	chr9	+	NM_019798.5	intergenic	19486	Pde4a	chr9:21152537-21213248	0.390828	1.09566	-2.80342	down
chr10:75392721-75393500	-65.5455	Down	1	72	chr10	+	NM_133995.4	upstream	-13800	Upb1	chr10:75344471-75517972	0.100066	0.023729	4.21704	up
chr10:80261101-80261600	-61	Down	1	67	chr10	-	NM_010255.3	promoter	-382	Gamt	chr10:79697304-80369637	6.70106	13.4152	-2.00194	down
chr19:5487541-5488340	-59.5714	Down	2	125	chr19	-	XM_006531838.3	promoter	469	Mus81	chr19:5482344-5488402	4.5573	9.89917	-2.17216	down
chr5:125639541-125640240	-57.3636	Down	1	63	chr5	+	NM_001190352.1	intron	107473	Tmem132b	chr5:125531773-125792583	0.223503	0	inf	up
chr7:25230461-25230920	-57.3636	Down	1	63	chr7	+	NR_046001.1	promoter	1968	9130221H12Rik	chr7:25228257-25237851	7.0108e-05	0.585926	-8357.76	down
chr8:124749341-124749840	-56.4545	Down	1	62	chr8	-	NM_001081120.1	intron	2219	Fam89a	chr8:124740256-124751809	0.0512781	0.243392	-4.74652	down
chr11:55282061-55282800	-54.6364	Down	1	60	chr11	-	XM_011249019.2	exon	54183	Fat2	chr11:55250608-55336564	0.0598186	0.193792	-3.23965	down
chr5:125670201-125670700	-54.6364	Down	1	60	chr5	+	NM_001190352.1	intron	138033	Tmem132b	chr5:125531773-125792583	0.223503	0	inf	up
chr5:35548401-35548780	-54.6364	Down	1	60	chr5	-	NM_153107.2	intergenic	-22964	Cpz	chr5:35502214-35525698	0.444936	0.197869	2.24864	up
chr9:21064901-21065520	-53.7273	Down	1	59	chr9	-	NM_001103168.1	promoter	1883	Zglp1	chr9:21062392-21067093	0.283264	0	inf	up
chr15:73513561-73514300	-53.7273	Down	1	59	chr15	+	NM_001081066.1	promoter	1371	Dennd3	chr15:73512559-73572242	0.077972	0.749144	-9.60789	down
chr11:102091401-102091900	-51.9091	Down	1	57	chr11	-	XM_006533683.3	upstream	-9168	Mpp2	chr11:102057014-102088515	0.905954	2.40785	-2.65781	down
chr3:95491821-95492240	-51	Down	1	56	chr3	+	XM_006500974.3	upstream	-7449	Ctsk	chr3:94912542-95725658	0.222742	0.0528531	4.21435	up
chr11:102759521-102759960	-50.0909	Down	1	55	chr11	+	NM_009613.3	promoter	-1694	Adam11	chr11:102761438-102780262	0.0347598	0.242147	-6.96629	down
chr2:30572041-30572660	-50.0909	Down	1	55	chr2	+	NM_030137.2	intergenic	-22693	Cstad	chr2:30595039-30608943	0.0930083	0.220971	-2.37583	down
chr15:54844161-54844540	-48.2727	Down	1	53	chr15	-	XM_006520593.2	intron	108440	Enpp2	chr15:54838897-54920146	0.90115	0.444065	2.02933	up
chr5:125683401-125683780	-48.2727	Down	1	53	chr5	+	NM_001190352.1	intron	151173	Tmem132b	chr5:125531773-125792583	0.223503	0	inf	up
chr4:41515521-41516060	-48.2727	Down	1	53	chr4	-	NM_001253777.1	promoter	1543	1110017D15Rik	chr4:41505008-41517333	0	0.136256	-inf	down
chr1:88338241-88339240	-47.3636	Down	1	52	chr1	+	XM_006529229.1	upstream	-9920	Trpm8	chr1:88226985-88977830	0.115204	0	inf	up
chr14:100144161-100144940	-46.4545	Down	1	51	chr14	-	XM_017315889.1	intron	140223	Klf12	chr14:99874485-100284711	0.172146	0.0816736	2.10773	up
chr4:136165821-136166500	-45.5455	Down	1	50	chr4	+	NM_177733.7	upstream	-6113	E2f2	chr4:136172393-136196846	2.39039	5.37269	-2.24762	down
chr6:113391941-113392600	-43.7273	Down	1	48	chr6	+	NM_133923.6	promoter	-226	Ttll3	chr6:113378112-113414583	3.06472	0.753755	4.06594	up
chr10:62869021-62869400	-43.7273	Down	1	48	chr10	-	XM_017314027.1	upstream	-3037	Tet1	chr10:61838235-62899118	0.283918	1.27326	-4.4846	down
chr1:88334021-88334940	-42.8182	Down	1	47	chr1	+	XM_006529229.1	upstream	-14180	Trpm8	chr1:88226985-88977830	0.115204	0	inf	up
chr5:91118581-91119420	-42.2903	Down	3	131	chr5	+	NM_009704.4	intergenic	-20598	Areg	chr5:91139614-91148432	34.2019	13.2584	2.57964	up
chr2:127159081-127159620	-41.9091	Down	1	46	chr2	-	XM_006500256.3	upstream	-15864	Itpripl1	chr2:127138771-127143442	4.43828	2.02296	2.19395	up
chr7:28115821-28116440	-41	Down	1	45	chr7	+	NM_001164655.1	upstream	-13335	9530053A07Rik	chr7:28129465-28164811	0.536554	0.165525	3.24152	up
chr19:40686341-40686720	-41	Down	1	45	chr19	+	XM_006526619.3	intron	26767	Entpd1	chr19:40612365-40741602	0	0.100262	-inf	down
chr11:5055161-5055540	-40.0909	Down	1	44	chr11	+	XM_006514875.3	upstream	-2935	Rasl10a	chr11:5054131-5065327	0.188855	0	inf	up
chr11:75971521-75972160	-39.5714	Down	2	83	chr11	-	XM_006533637.1	upstream	-4591	Rph3al	chr11:75830998-75938429	0	0.166674	-inf	down
chr19:9149641-9150480	-38.2727	Down	1	42	chr19	-	NM_025610.3	upstream	-14494	Asrgl1	chr19:9109867-9279175	0.62583	1.26463	-2.02072	down
chr6:112328921-112329460	-38.2727	Down	1	42	chr6	+	NM_144799.2	intron	55433	Lmcd1	chr6:112273757-112330425	1.08119	2.25543	-2.08607	down
chr11:6610441-6611220	-38.0492	Down	6	232	chr11	-	XM_006514589.3	upstream	-4781	Nacad	chr11:6597822-6606053	2.07246	0.273878	7.5671	up
chr6:88691941-88692360	-36.4545	Down	1	40	chr6	+	NM_001166249.1	intergenic	-32261	Mgll	chr6:88257333-89110030	0.0686646	0.155095	-2.25874	down
chr18:66300641-66301080	-36.2381	Down	2	76	chr18	-	NM_178793.4	upstream	-9022	Ccbe1	chr18:66045301-66319607	0.963996	3.07717	-3.19209	down
chr19:4191721-4192580	-35.3902	Down	4	145	chr19	-	XM_011248598.1	promoter	-1315	Tbc1d10c	chr19:4184357-4191047	0.183041	0.0868474	2.10761	up
chr3:100489361-100489960	-34.871	Down	3	108	chr3	-	NM_001142952.1	promoter	-468	Fam46c	chr3:100451627-100489324	0.438425	0.160859	2.72554	up
chr10:127496481-127497120	-34.6364	Down	1	38	chr10	+	NM_177707.3	upstream	-4916	Stac3	chr10:127501685-127508823	3.7866	10.1973	-2.69299	down
chr6:86130221-86131120	-34.6364	Down	1	38	chr6	+	NM_001271861.1	intergenic	52623	Add2	chr6:86078083-86119555	5.74765	13.3522	-2.32307	down
chr2:32780341-32780740	-34.3333	Down	2	72	chr2	-	NM_001290564.1	upstream	-5201	Ttc16	chr2:32757025-32775633	0.496133	0.0308575	16.0783	up
chr9:44291781-44292260	-32.9048	Down	2	69	chr9	-	XM_011242421.2	upstream	-2918	Abcg4	chr9:44273187-44288615	0.475037	0	inf	up
chr2:75639841-75640500	-32.9048	Down	2	69	chr2	+	NM_053263.1	upstream	-19088	Hnrnpa3	chr2:75659243-75669407	14.5237	44.9879	-3.09753	down
chr11:102079881-102080780	-32.9048	Down	2	69	chr11	-	XM_006533685.3	intron	8308	Mpp2	chr11:102057014-102088515	0.905954	2.40785	-2.65781	down
chr18:61793341-61793900	-32.8182	Down	1	36	chr18	-	NM_178928.4	upstream	-6958	Afap1l1	chr18:61726389-61786702	0	0.103899	-inf	down
chr1:87800521-87800900	-32.8182	Down	1	36	chr1	+	XM_017319395.1	promoter	544	Sag	chr1:87803679-87845158	0.164599	0	inf	up
chr11:50253481-50253860	-32.8182	Down	1	36	chr11	-	NM_008521.2	upstream	-15138	Ltc4s	chr11:50236468-50293152	0	0.306728	-inf	down
chr13:110455141-110455520	-32.8182	Down	1	36	chr13	+	NM_152804.2	intergenic	60287	Plk2	chr13:110395043-110400844	184.92	83.1737	2.2233	up
chr17:71787461-71788480	-31.9524	Down	2	67	chr17	+	XM_006525145.3	intron	5071	Clip4	chr17:71769690-71864210	0.159535	0.489058	-3.06552	down
chr18:39096241-39096620	-31.9091	Down	1	35	chr18	+	XM_006526269.3	intron	103456	Arhgap26	chr18:38601533-39389425	0.164704	0.603935	-3.6668	down
chr11:5191941-5192320	-31.9091	Down	1	35	chr11	-	XM_006514515.3	intergenic	-39833	Emid1	chr11:5106264-5152257	0.515941	0.232393	2.22012	up
chr6:124442861-124443420	-31	Down	1	34	chr6	-	XM_006506031.1	intron	19599	Clstn3	chr6:124430758-124738714	0.178492	0	inf	up
chr4:117907381-117907840	-31	Down	1	34	chr4	-	NM_026344.3	upstream	-15607	Dph2	chr4:117888642-117892032	8.79321	4.16023	2.11364	up
chr17:8340201-8340500	-31	Down	1	34	chr17	+	NM_178774.4	promoter	-388	Prr18	chr17:8282903-8427371	0.279532	0.0441614	6.3298	up
chr1:130140321-130140800	-31	Down	1	34	chr1	+	XM_011247965.1	intron	830022	Thsd7b	chr1:129273301-130219278	0.0308203	0.400542	-12.996	down
chr2:75641481-75642160	-30.0909	Down	1	33	chr2	+	NM_053263.1	upstream	-17438	Hnrnpa3	chr2:75659243-75669407	14.5237	44.9879	-3.09753	down
chr11:115842061-115842440	-30.0909	Down	1	33	chr11	+	XR_001780366.1	upstream	-15662	Myo15b	chr11:115861611-115966725	0.301274	0	inf	up
chr5:91017681-91018300	-30.0909	Down	1	33	chr5	+	NM_053087.2	upstream	-9526	Epgn	chr5:91027463-91035215	0.146244	0.0433676	3.37218	up
chr1:129727361-129727740	-30.0909	Down	1	33	chr1	+	XM_011247965.1	intron	417012	Thsd7b	chr1:129273301-130219278	0.0308203	0.400542	-12.996	down
chr17:49509621-49510220	-30.0909	Down	1	33	chr17	-	XM_006525086.3	promoter	-6	Daam2	chr17:49456021-49564337	0.271998	0.89815	-3.30205	down
chr2:126501001-126501760	-30.0909	Down	1	33	chr2	-	XM_006499495.1	promoter	-711	Atp8b4	chr2:126320972-126500674	0.106137	0.050338	2.10848	up
chr15:77747241-77747620	-30.0909	Down	1	33	chr15	-	NM_001081970.1	intergenic	7799	Apol8	chr15:77747798-77755229	0.371582	0.176241	2.10839	up
chr6:147351861-147352240	-30.0909	Down	1	33	chr6	-	NM_008970.4	intergenic	-88037	Pthlh	chr6:147252100-147264167	0.12204	0.386071	-3.16347	down
chr11:94490821-94491320	-29.7805	Down	4	122	chr11	-	XR_879510.1	upstream	-16681	Cacna1g	chr11:94408390-94474198	0.105076	0	inf	up
chr15:11112161-11112620	-29.1818	Down	1	32	chr15	+	NM_175501.2	intron	47601	Adamts12	chr15:11064789-11346867	0.0188189	0.100381	-5.33405	down
chr15:78522141-78522520	-29.1818	Down	1	32	chr15	-	XM_006520477.3	upstream	-10709	Il2rb	chr15:78480552-78495066	0.137244	0	inf	up
chr9:48540001-48540380	-29.1818	Down	1	32	chr9	+	NM_001004191.3	intergenic	44848	Gm5617	chr9:48495344-48495964	3.72863	1.80663	2.06385	up
chr15:54903661-54904080	-28.619	Down	2	60	chr15	-	XM_006520593.2	intron	48920	Enpp2	chr15:54838897-54920146	0.90115	0.444065	2.02933	up
chr15:33821081-33821520	-28.619	Down	2	60	chr15	-	NM_001085421.1	intergenic	-133417	Tspyl5	chr15:33660631-34552504	0.447709	1.29152	-2.88474	down
chr6:88777361-88778420	-28.561	Down	4	117	chr6	+	XM_011241332.1	intron	18449	Mgll	chr6:88257333-89110030	0.0686646	0.155095	-2.25874	down
chr14:67739161-67739720	-28.3239	Down	7	201	chr14	+	NR_133010.1	upstream	-5740	Gnrh1	chr14:67745228-67749435	0.181957	0.433276	-2.3812	down
chr8:14500521-14500900	-28.2727	Down	1	31	chr8	+	XM_006508781.3	intron	120094	Dlgap2	chr8:14095864-14847680	0.125086	0.298016	-2.38249	down
chr11:118839061-118839700	-28.2727	Down	1	31	chr11	-	XM_017314661.1	promoter	-1023	Rbfox3	chr11:118489761-118911597	0.113262	0	inf	up
chr2:25581961-25582340	-28.2727	Down	1	31	chr2	-	XM_017319068.1	upstream	-13041	Mamdc4	chr2:25563114-25575224	0.105651	0.232355	-2.19928	down
chr11:70782801-70783700	-27.6667	Down	2	58	chr11	+	NM_177565.3	intergenic	18804	Zfp3	chr11:70764208-70772928	0.459257	2.10608	-4.58582	down
chr16:20746441-20747300	-27.3934	Down	6	167	chr16	-	XM_017316929.1	upstream	-13953	Thpo	chr16:20725157-20742384	0.246916	0.634661	-2.57036	down
chr19:4062641-4063340	-27.3636	Down	1	30	chr19	-	NM_144869.2	upstream	-3559	BC021614	chr19:4057477-4059295	0.11922	0	inf	up
chr4:138840921-138841480	-27.3636	Down	1	30	chr4	-	XM_017320043.1	upstream	-4713	Pla2g5	chr4:138799243-138863482	0.235958	0	inf	up
chr17:27030841-27031220	-27.3636	Down	1	30	chr17	+	NM_027544.2	promoter	1772	Ggnbp1	chr17:26800340-27122223	0.833404	0.365477	2.28033	up
chr1:174001461-174001840	-27.3636	Down	1	30	chr1	-	NM_008327.2	upstream	-18806	Ifi202b	chr1:173962568-173986962	204.702	89.2876	2.29261	up
chr2:59125701-59126080	-27.1905	Down	2	57	chr2	-	XM_017317510.1	intron	34529	Ccdc148	chr2:58821696-59160683	0.255789	0.0713509	3.58494	up
chr1:129670401-129671160	-26.8065	Down	3	83	chr1	+	XM_011247965.1	intron	360242	Thsd7b	chr1:129273301-130219278	0.0308203	0.400542	-12.996	down
chr10:120053281-120054100	-26.7143	Down	2	56	chr10	+	XM_006514239.2	intron	363592	Grip1	chr10:119429366-120112987	0.593518	0.156068	3.80293	up
chr17:71788341-71788780	-26.4545	Down	1	29	chr17	+	XM_006525145.3	intron	5661	Clip4	chr17:71769690-71864210	0.159535	0.489058	-3.06552	down
chr4:134856561-134857600	-26.4545	Down	1	29	chr4	+	NM_011270.3	upstream	-7455	Rhd	chr4:134864535-134896172	0.348658	0.0515551	6.7628	up
chr2:156903281-156903860	-26.4545	Down	1	29	chr2	-	XM_011239845.1	upstream	-16329	Sla2	chr2:156863127-156887192	0.0233796	0.138621	-5.92913	down
chr8:53969081-53969460	-26.4545	Down	1	29	chr8	+	NM_009506.2	intergenic	-108261	Vegfc	chr8:54077531-54186454	0.305228	1.20676	-3.95364	down
chr2:30571341-30571720	-26.4545	Down	1	29	chr2	+	NM_030137.2	intergenic	-23513	Cstad	chr2:30595039-30608943	0.0930083	0.220971	-2.37583	down
chr10:41997441-41998160	-25.7619	Down	2	54	chr10	-	XM_006512653.2	upstream	-4739	Armc2	chr10:41914989-42018810	0.208384	0	inf	up
chr8:14369661-14370080	-25.7619	Down	2	54	chr8	+	XM_006508782.3	upstream	-10746	Dlgap2	chr8:14095864-14847680	0.125086	0.298016	-2.38249	down
chr5:125569001-125569600	-25.7619	Down	2	54	chr5	+	NM_001190352.1	intron	36883	Tmem132b	chr5:125531773-125792583	0.223503	0	inf	up
chr3:151817981-151818360	-25.5455	Down	1	28	chr3	-	NM_008966.3	intron	19358	Ptgfr	chr3:151798917-151839955	1.08958	0.507776	2.14579	up
chr12:88321201-88321580	-25.5455	Down	1	28	chr12	-	NR_003647.2	promoter	372	Gm5039	chr12:88320121-88321762	0	0.897719	-inf	down
chr10:26093441-26093820	-25.5455	Down	1	28	chr10	-	NM_029881.3	upstream	-14578	Tmem200a	chr10:25991185-26079447	0.246751	0.73991	-2.9986	down
chr17:34066041-34066580	-25.5455	Down	1	28	chr17	+	XM_006523571.1	exon	17920	Col11a2	chr17:34039436-34066685	1.16388	0	inf	up
chr19:5094201-5094640	-25.5455	Down	1	28	chr19	-	NM_001001885.1	upstream	-8943	Tmem151a	chr19:5070858-5085531	8.28435	3.94729	2.09875	up
chr10:119551861-119552400	-25.2857	Down	2	53	chr10	+	NM_133442.2	intron	98097	Grip1	chr10:119429366-120112987	0.593518	0.156068	3.80293	up
chr2:91504741-91505220	-25.2857	Down	2	53	chr2	+	NM_172668.3	intron	47450	Lrp4	chr2:91457510-91513779	0.886233	2.0187	-2.27785	down
chr15:73517101-73517620	-24.871	Down	3	77	chr15	+	XM_006520252.1	upstream	-6824	Dennd3	chr15:73512559-73572242	0.077972	0.749144	-9.60789	down
chr9:64868521-64869220	-24.8095	Down	2	52	chr9	+	XM_006510745.2	intron	62751	Dennd4a	chr9:64811339-64919667	11.3973	5.59942	2.03544	up
chr2:152972921-152973400	-24.6364	Down	1	27	chr2	+	NM_001083618.1	intron	10676	Ttll9	chr2:152962484-153008482	0.179294	0	inf	up
chr9:71618921-71619300	-24.6364	Down	1	27	chr9	-	NM_001033208.4	intergenic	-26750	Myzap	chr9:71478436-71592360	0.122674	0.484744	-3.95147	down
chr15:88766801-88767540	-23.7273	Down	1	26	chr15	+	XM_006520841.3	intron	15505	Zbed4	chr15:88751659-88784516	2.1738	5.43703	-2.50116	down
chr17:12950601-12951140	-22.9048	Down	2	48	chr17	-	NM_153151.3	upstream	-10474	Acat3	chr17:12911348-12940402	0.21431	0	inf	up
chr6:119193461-119193840	-22.8182	Down	1	25	chr6	+	XM_017321621.1	promoter	1360	Dcp1b	chr6:119175251-119221614	0.166178	0.810476	-4.87716	down
chr9:60200041-60200520	-22.8182	Down	1	25	chr9	-	XM_006510905.3	intron	232701	Thsd4	chr9:59966930-60522046	0.170486	0.408571	-2.3965	down
chr18:77424161-77424540	-22.8182	Down	1	25	chr18	+	XM_006526434.1	intron	142402	Loxhd1	chr18:77281957-77442341	0.0417281	0.163957	-3.92916	down
chr9:62706061-62706440	-22.8182	Down	1	25	chr9	+	NM_176922.5	intron	28396	Itga11	chr9:62677825-62783982	0.0497349	0.158077	-3.1784	down
chr2:5534781-5535160	-22.8182	Down	1	25	chr2	-	NM_177343.4	intron	179792	Camk1d	chr2:5293456-5714515	6.05022	2.97538	2.03342	up
chr1:140515541-140516360	-22.5686	Down	5	115	chr1	+	XM_006529570.1	intron	84581	Kcnt2	chr1:140246215-140656402	0.104355	0.0121985	8.55472	up
chr10:79901981-79902360	-22.4286	Down	2	47	chr10	+	NM_053244.5	upstream	-14800	Kiss1r	chr10:79697304-80369637	0.0383866	0.204807	-5.33538	down
chr8:36325821-36326200	-22.4286	Down	2	47	chr8	-	NM_001081150.1	intergenic	-76494	Lonrf1	chr8:35248895-36249516	6.90213	2.81785	2.44944	up
chr17:71566581-71566960	-21.9091	Down	1	24	chr17	+	NM_001142631.1	intron	14710	Spdya	chr17:71526895-71598761	0.0679912	0.161288	-2.37219	down
chr4:133903681-133904120	-21.9091	Down	1	24	chr4	-	NM_009097.5	upstream	-16103	Rps6ka1	chr4:133847289-133887797	0.102228	0.048479	2.10871	up
chr2:131048801-131049180	-21.9091	Down	1	24	chr2	-	NM_001136063.2	upstream	-5902	Gfra4	chr2:131039631-131043088	0	0.150253	-inf	down
chr3:123043741-123044200	-21.9091	Down	1	24	chr3	-	XM_006501828.3	upstream	-8967	Myoz2	chr3:123006205-123034990	0.119785	0	inf	up
chr15:37573741-37574120	-21.9091	Down	1	24	chr15	-	XM_017316692.1	intron	106644	Ncald	chr15:36860215-37792570	0.385811	0.848098	-2.19821	down
chr1:39338961-39339900	-21.6452	Down	3	67	chr1	+	NM_008719.2	intron	145159	Npas2	chr1:39193730-39363234	0.098599	0.200379	-2.03225	down
chr10:120048121-120048500	-21.4762	Down	2	45	chr10	+	XM_006514239.2	intron	358212	Grip1	chr10:119429366-120112987	0.593518	0.156068	3.80293	up
chr17:71569001-71569380	-21	Down	1	23	chr17	+	NM_001142631.1	intron	17130	Spdya	chr17:71526895-71598761	0.0679912	0.161288	-2.37219	down
chr2:35087281-35087780	-21	Down	1	23	chr2	-	NM_001243102.1	intron	13155	AI182371	chr2:35084045-35101543	0.328281	0	inf	up
chr2:122308681-122309060	-21	Down	1	23	chr2	-	XM_006499110.2	upstream	-10128	Duox2	chr2:122279246-122298165	0.18332	0.072792	2.5184	up
chr17:87804601-87805120	-21	Down	1	23	chr17	-	NM_199251.1	upstream	-6866	Kcnk12	chr17:87745836-87797994	0.262671	0.116829	2.24834	up
chr9:62676181-62676820	-20.6774	Down	3	64	chr9	+	NM_176922.5	promoter	-1354	Itga11	chr9:62677825-62783982	0.0497349	0.158077	-3.1784	down
chr17:66121041-66121720	-20.5238	Down	2	43	chr17	+	XM_006524408.3	upstream	-2128	Ddx11	chr17:66123519-66152167	1.7843	4.87877	-2.73428	down
chr10:80261661-80262240	-20.5238	Down	2	43	chr10	-	NM_010255.3	promoter	-982	Gamt	chr10:79697304-80369637	6.70106	13.4152	-2.00194	down
chr4:120022941-120023320	-20.0476	Down	2	42	chr4	+	XM_011240453.1	upstream	-9712	Hivep3	chr4:119733783-120138045	1.04879	0.257922	4.06631	up
chr10:119878581-119879300	-19.5714	Down	2	41	chr10	+	XM_006514234.2	intron	60300	Grip1	chr10:119429366-120112987	0.593518	0.156068	3.80293	up
chr8:124768921-124770000	-19.5366	Down	4	80	chr8	-	NM_001081120.1	upstream	-17651	Fam89a	chr8:124740256-124751809	0.0512781	0.243392	-4.74652	down
chr15:101239101-101239540	-19.0952	Down	2	40	chr15	+	XM_006520456.1	upstream	-14892	Nr4a1	chr15:101266845-101274792	4.3057	1.89983	2.26636	up
chr17:6955821-6956200	-19.0952	Down	2	40	chr17	-	NM_001083945.1	upstream	-7654	Rsph3b	chr17:6904715-6948356	0.277036	0.871186	-3.14467	down
chr4:119977261-119977840	-18.8049	Down	4	77	chr4	+	NM_010657.3	intron	162873	Hivep3	chr4:119733783-120138045	1.04879	0.257922	4.06631	up
chr5:98713061-98714040	-18.2131	Down	6	111	chr5	+	XM_006535279.3	intron	384483	1700007G11Rik	chr5:98329303-98802019	0.831644	0.000167974	4950.99	up
chr9:60254461-60254840	-18.1429	Down	2	38	chr9	-	XM_006510905.3	intron	178331	Thsd4	chr9:59966930-60522046	0.170486	0.408571	-2.3965	down
chr1:129765161-129765540	-18.1429	Down	2	38	chr1	+	XM_011247965.1	intron	454812	Thsd7b	chr1:129273301-130219278	0.0308203	0.400542	-12.996	down
chr2:119625681-119626420	-17.5854	Down	4	72	chr2	-	NM_001042653.1	upstream	-7545	Oip5	chr2:119594197-119651244	7.22499	15.2322	-2.10826	down
chr17:31963401-31964220	-17.3415	Down	4	71	chr17	-	NM_028902.1	intron	70698	Hsf2bp	chr17:31944768-32034508	2.41254	0.985636	2.44769	up
chr1:140239981-140240380	-17.1905	Down	2	36	chr1	+	XR_001784494.1	upstream	-5479	Kcnt2	chr1:140246215-140656402	0.104355	0.0121985	8.55472	up
chr5:125517621-125518220	-17.1905	Down	2	36	chr5	+	NM_001190352.1	upstream	-14497	Tmem132b	chr5:125531773-125792583	0.223503	0	inf	up
chr11:107436061-107437120	-17.0784	Down	5	87	chr11	-	NM_145823.2	intron	34130	Pitpnc1	chr11:107207891-107470720	0.852162	0.171088	4.98084	up
chr15:77776021-77776680	-16.8537	Down	4	69	chr15	-	XM_006520939.3	upstream	-19302	Apol8	chr15:77747798-77755229	0.371582	0.176241	2.10839	up
chr19:30588961-30589340	-16.7143	Down	2	35	chr19	-	NM_001013833.3	intron	1175883	Prkg1	chr19:30567550-31765033	0.183642	0.519247	-2.82749	down
chr8:14716301-14716700	-16.7143	Down	2	35	chr8	+	XM_011242055.2	intron	21379	Dlgap2	chr8:14095864-14847680	0.125086	0.298016	-2.38249	down
chr5:124018421-124019400	-16.7143	Down	2	35	chr5	-	NM_177876.4	intron	13350	Vps37b	chr5:124003590-124032260	30.775	12.0866	2.54623	up
chr10:74714981-74715640	-16.7143	Down	2	35	chr10	+	XM_006513237.2	intergenic	-251779	Gnaz	chr10:74957476-75032586	0.1816	0.561609	-3.09256	down
chr4:119821121-119821780	-16.4321	Down	8	133	chr4	+	XR_001784097.1	upstream	-7967	Hivep3	chr4:119733783-120138045	1.04879	0.257922	4.06631	up
chr17:27022801-27023440	-16.4321	Down	8	133	chr17	+	NM_027544.2	upstream	-6138	Ggnbp1	chr17:26800340-27122223	0.833404	0.365477	2.28033	up
chr2:29214261-29214700	-16.2381	Down	2	34	chr2	-	NM_133501.2	intron	33619	Ntng2	chr2:29194540-29253006	0.287381	0.617886	-2.15006	down
chr15:97297941-97298600	-16.2381	Down	2	34	chr15	+	XM_011245625.2	intron	49545	Pced1b	chr15:97244073-97385689	0.313585	1.11567	-3.55779	down
chr9:67583381-67583760	-16.2381	Down	2	34	chr9	-	XM_011242811.2	upstream	-10338	Tln2	chr9:67217086-67559703	3.70209	7.75008	-2.09343	down
chr9:108884241-108885440	-16.1613	Down	3	50	chr9	+	NM_134420.4	intron	30798	Slc26a6	chr9:108854036-108912558	0.74943	0.2585	2.89915	up
chr5:115460661-115461260	-16.122	Down	4	66	chr5	+	NM_011107.1	upstream	-5305	Pla2g1b	chr5:115466261-115474722	0.634993	0	inf	up
chr17:29798121-29798520	-16.122	Down	4	66	chr17	-	NM_001163741.2	intergenic	-81303	Ccdc167	chr17:29549787-29717012	3.10469	6.81492	-2.19504	down
chr19:4615241-4615620	-15.7619	Down	2	33	chr19	-	XM_017318142.1	promoter	-604	Lrfn4	chr19:4510471-4621752	11.9797	5.83606	2.05271	up
chrX:139256021-139256400	-15.7619	Down	2	33	chrX	+	NM_001164631.1	intergenic	39045	Mum1l1	chrX:139210041-139238335	2.59378	5.25293	-2.02521	down
chrX:7815861-7816540	-15.6341	Down	4	64	chrX	+	NM_008423.2	upstream	-7558	Kcnd1	chrX:7822288-7838280	0.0781509	0.43673	-5.5883	down
chr17:29751761-29752320	-15.6341	Down	4	64	chr17	-	NM_001163741.2	intergenic	-35023	Ccdc167	chr17:29549787-29717012	3.10469	6.81492	-2.19504	down
chr3:50277661-50278040	-15.5161	Down	3	48	chr3	-	NM_011990.2	intergenic	165763	Slc7a11	chr3:50364935-50443613	25.9733	8.60653	3.01787	up
chr4:119895981-119897000	-15.3902	Down	4	63	chr4	+	NM_010657.3	intron	81813	Hivep3	chr4:119733783-120138045	1.04879	0.257922	4.06631	up
chr17:31986541-31987020	-15.2857	Down	2	32	chr17	-	NM_028902.1	intron	47728	Hsf2bp	chr17:31944768-32034508	2.41254	0.985636	2.44769	up
chr8:122363921-122364300	-15.2857	Down	2	32	chr8	-	XM_011248319.2	promoter	-1203	Trhr2	chr8:119910359-124345724	0.100288	0	inf	up
chr17:34052681-34053120	-15.2857	Down	2	32	chr17	+	XM_006523571.1	intron	4510	Col11a2	chr17:34039436-34066685	1.16388	0	inf	up
chr12:103476981-103477360	-15.2857	Down	2	32	chr12	-	NM_145449.2	upstream	-19947	Ifi27l2b	chr12:103450897-103457223	0	0.152326	-inf	down
chr16:38370401-38371140	-15.0659	Down	9	137	chr16	+	XM_006522439.3	intron	8611	Popdc2	chr16:38346990-38378216	0.399284	0.179311	2.22677	up
chr1:75138981-75139820	-14.956	Down	9	136	chr1	-	XR_373540.2	upstream	-4177	Slc23a3	chr1:75125543-75133890	0.307	0	inf	up
chr17:66119241-66120720	-14.9216	Down	5	76	chr17	+	XM_006524408.3	upstream	-3528	Ddx11	chr17:66123519-66152167	1.7843	4.87877	-2.73428	down
chr13:23667561-23668220	-14.9024	Down	4	61	chr13	-	NM_178189.5	intergenic	16069	Hist1h2ac	chr13:23681466-23683948	0.174615	0.384543	-2.20224	down
chr6:125163021-125163460	-14.8095	Down	2	31	chr6	-	XM_017321385.1	exon	2494	Gapdh	chr6:125161852-125166467	21.5771	66.347	-3.07488	down
chr11:63924741-63925120	-14.8095	Down	2	31	chr11	-	NM_018805.2	upstream	-2646	Hs3st3b1	chr11:63884692-63922290	0.0964583	0.285859	-2.96356	down
chr5:143576281-143576780	-14.8095	Down	2	31	chr5	+	NM_133703.4	intergenic	27825	Fam220a	chr5:143548705-143564531	3.48439	1.46303	2.38163	up
chr1:9690281-9691080	-14.6066	Down	6	89	chr1	-	XM_011238350.2	upstream	-5168	Mybl1	chr1:9667414-9700209	7.19632	3.34149	2.15363	up
chr3:107499861-107500240	-14.5484	Down	3	45	chr3	-	NR_121629.1	promoter	690	Slc6a17	chr3:107467542-107518018	0.410282	0.142907	2.87097	up
chr2:25397381-25397760	-14.3333	Down	2	30	chr2	+	NM_009849.2	promoter	1697	Entpd2	chr2:25395873-25409494	1.10616	0.512472	2.15847	up
chr11:118898441-118899040	-14.3333	Down	5	73	chr11	-	XM_006533725.3	upstream	-8551	Rbfox3	chr11:118489761-118911597	0.113262	0	inf	up
chr4:119946181-119946560	-14.3333	Down	2	30	chr4	+	NM_010657.3	intron	131693	Hivep3	chr4:119733783-120138045	1.04879	0.257922	4.06631	up
chr7:25361161-25361760	-14.3333	Down	2	30	chr7	+	NR_073027.1	upstream	-15358	4732471J01Rik	chr7:25376818-25566417	0	0.371571	-inf	down
chr15:101146221-101146800	-14.3333	Down	2	30	chr15	+	NM_001277258.1	intergenic	17989	Acvrl1	chr15:101128521-101145336	0.0349364	0.101933	-2.91768	down
chr15:66976821-66977360	-14.1707	Down	4	58	chr15	-	NM_008681.2	upstream	-7449	Ndrg1	chr15:66929320-67013039	319.549	149.083	2.14343	up
chr5:135054201-135054900	-13.9032	Down	3	43	chr5	+	NM_025362.3	upstream	-9655	Dnajc30	chr5:135052956-135065365	4.11518	8.98983	-2.18456	down
chr2:5634661-5635040	-13.8571	Down	2	29	chr2	-	NM_177343.4	intron	79912	Camk1d	chr2:5293456-5714515	6.05022	2.97538	2.03342	up
chr4:59337761-59338140	-13.8571	Down	2	29	chr4	-	XR_001784175.1	intron	101343	Susd1	chr4:59314682-59438633	1.61442	4.35504	-2.69759	down
chr9:70835141-70836480	-13.8571	Down	2	29	chr9	-	XM_006510817.2	promoter	-632	Lipc	chr9:70798128-70934808	0.331604	0.0393305	8.43121	up
chr9:70836561-70836940	-13.8571	Down	2	29	chr9	-	XM_006510817.2	promoter	-1572	Lipc	chr9:70798128-70934808	0.331604	0.0393305	8.43121	up
chr3:50246841-50247220	-13.8571	Down	2	29	chr3	-	NM_011990.2	intergenic	196583	Slc7a11	chr3:50364935-50443613	25.9733	8.60653	3.01787	up
chr2:75947801-75948320	-13.6829	Down	4	56	chr2	-	NM_028235.1	upstream	-9598	Ttc30b	chr2:75935862-75938462	1.16197	2.39013	-2.05697	down
chr15:42506321-42506840	-13.381	Down	2	28	chr15	-	XM_006520323.2	intron	24135	Angpt1	chr15:42424726-42704616	8.78364	20.2112	-2.30101	down
chr19:36993421-36993800	-13.381	Down	2	28	chr19	+	NM_001080706.1	intron	67532	Btaf1	chr19:36926078-37012752	18.0245	8.72255	2.06643	up
chr5:143583161-143583900	-13.2772	Down	10	134	chr5	+	NM_133703.4	intergenic	34825	Fam220a	chr5:143548705-143564531	3.48439	1.46303	2.38163	up
chr2:35112441-35113360	-13.2581	Down	3	41	chr2	-	NM_001243102.1	upstream	-12215	AI182371	chr2:35084045-35101543	0.328281	0	inf	up
chr17:56159721-56160360	-13.1951	Down	4	54	chr17	-	NM_001130456.1	upstream	-19697	Sema6b	chr17:56123084-56140343	0.280515	0.86835	-3.09556	down
chr19:5023961-5024500	-12.9355	Down	3	40	chr19	+	XM_017318057.1	promoter	-368	Slc29a2	chr19:5024005-5031971	3.15696	1.51526	2.08344	up
chr11:100428461-100429120	-12.9048	Down	2	27	chr11	+	XM_011249182.2	upstream	-17265	Klhl10	chr11:100441916-100457022	0.0313625	0.18634	-5.94151	down
chr1:37947181-37947680	-12.9048	Down	2	27	chr1	-	NM_027111.3	intron	10329	Lyg1	chr1:37933595-37957759	0	0.114245	-inf	down
chr2:5517221-5517600	-12.9048	Down	2	27	chr2	-	NM_177343.4	intron	197352	Camk1d	chr2:5293456-5714515	6.05022	2.97538	2.03342	up
chr10:127078961-127079480	-12.6529	Down	12	153	chr10	+	XM_006513559.3	promoter	-237	Agap2	chr10:127078906-127093169	0.062713	0.136287	-2.17318	down
chr15:77614301-77615140	-12.6393	Down	6	77	chr15	-	XM_006521088.3	upstream	-16178	Apol10b	chr15:77584157-77596125	1.85076	3.97383	-2.14713	down
chr17:71532641-71533120	-12.4634	Down	4	51	chr17	+	NM_001142631.1	upstream	-19180	Spdya	chr17:71526895-71598761	0.0679912	0.161288	-2.37219	down
chr5:112267101-112267540	-12.4286	Down	2	26	chr5	-	NM_021351.2	upstream	-14802	Cryba4	chr5:111494634-112378414	1.79629	0.376683	4.76871	up
chr4:119924881-119925440	-12.4286	Down	2	26	chr4	+	NM_010657.3	intron	110483	Hivep3	chr4:119733783-120138045	1.04879	0.257922	4.06631	up
chr2:127586401-127586840	-12.4286	Down	2	26	chr2	-	NM_001111029.1	promoter	-1943	Zfp661	chr2:127574661-127587094	0.865262	2.01865	-2.33299	down
chr4:59328401-59330020	-12.3475	Down	14	174	chr4	-	XR_001784175.1	intron	110083	Susd1	chr4:59314682-59438633	1.61442	4.35504	-2.69759	down
chr11:100254981-100255640	-12.2903	Down	3	38	chr11	-	NM_001313958.1	upstream	-6408	Krt16	chr11:100246090-100248902	0.250923	0.0992265	2.52879	up
chr2:58878221-58878640	-12.2903	Down	3	38	chr2	-	XM_017317510.1	intron	281989	Ccdc148	chr2:58821696-59160683	0.255789	0.0713509	3.58494	up
chr11:29545741-29546180	-12.1765	Down	5	62	chr11	+	NM_001163521.1	promoter	-1989	Clhc1	chr11:29545845-29578367	0	0.323033	-inf	down
chr16:96368941-96369380	-12.1765	Down	5	62	chr16	+	XM_011246152.2	intron	8450	Igsf5	chr16:96361667-96525793	5.65064	14.1582	-2.50561	down
chr3:151815301-151815940	-12.1475	Down	6	74	chr3	-	NM_008966.3	intron	21908	Ptgfr	chr3:151798917-151839955	1.08958	0.507776	2.14579	up
chr8:119883841-119884320	-11.9756	Down	4	49	chr8	+	NM_146219.1	intergenic	21776	Klhl36	chr8:119862304-119876988	0.117396	0.243646	-2.07542	down
chr10:60389301-60389860	-11.9677	Down	3	37	chr10	+	XM_006512964.3	upstream	-12510	Gm17455	chr10:60302747-60696490	0	0.10431	-inf	down
chr15:85842901-85843420	-11.9677	Down	3	37	chr15	+	XM_006520954.3	promoter	448	Ttc38	chr15:85832305-85859010	0.320316	0.810606	-2.53065	down
chr4:139657001-139657380	-11.6452	Down	3	36	chr4	+	NM_031873.1	intron	3653	Tas1r2	chr4:139530547-139670280	0.0799163	0.189497	-2.37119	down
chr13:24628621-24629020	-11.4878	Down	4	47	chr13	+	XM_006516591.1	upstream	-10030	Fam65b	chr13:24577706-24733816	0.234311	0.505292	-2.15651	down
chr2:84877521-84877900	-11.4878	Down	4	47	chr2	-	XM_006499592.3	intron	8848	Rtn4rl2	chr2:84871923-84886710	0	0.191555	-inf	down
chr1:36528341-36528900	-11.4225	Down	7	81	chr1	-	NM_153502.4	intergenic	7119	Ankrd23	chr1:36530533-36535729	1.00735	0.308326	3.26714	up
chr6:88696181-88696700	-11.1408	Down	7	79	chr6	+	NM_001166249.1	intergenic	-27971	Mgll	chr6:88257333-89110030	0.0686646	0.155095	-2.25874	down
chr17:56150921-56151380	-11	Down	3	34	chr17	-	NM_001130456.1	upstream	-10807	Sema6b	chr17:56123084-56140343	0.280515	0.86835	-3.09556	down
chr3:89326361-89326920	-11	Down	3	34	chr3	-	XM_006500988.2	upstream	-3680	Efna3	chr3:89313898-89322965	0.451236	1.38825	-3.07656	down
chr18:78134921-78135560	-10.8901	Down	9	99	chr18	-	NM_001171010.1	upstream	-11814	Slc14a1	chr18:78100090-78142119	1.04669	2.46814	-2.35803	down
chr17:45737321-45737700	-10.8039	Down	5	55	chr17	-	NM_028164.1	upstream	-3666	1600014C23Rik	chr17:45606434-46831413	0	0.437501	-inf	down
chr4:41561181-41561820	-10.6774	Down	3	33	chr4	+	NM_175138.4	upstream	-8293	Dnaic1	chr4:41569774-41641416	0.777266	0.0584399	13.3002	up
chr2:36077981-36078440	-10.6774	Down	3	33	chr2	+	NM_029309.2	intron	28738	Morn5	chr2:36049457-36079718	0.112366	0	inf	up
chr3:146060481-146060900	-10.6078	Down	5	54	chr3	-	XR_867216.2	intron	47418	Wdr63	chr3:146040525-146108130	0	0.163441	-inf	down
chr9:60377761-60378140	-10.5122	Down	4	43	chr9	-	XM_006510905.3	intron	55031	Thsd4	chr9:59966930-60522046	0.170486	0.408571	-2.3965	down
chr17:28392961-28394100	-10.5122	Down	4	43	chr17	-	NM_021478.1	intergenic	-28387	Tulp1	chr17:28351514-28365182	0	0.208577	-inf	down
chr12:103981801-103982420	-10.5062	Down	8	85	chr12	-	NM_199314.2	intron	7833	Serpina11	chr12:103980242-104013755	0	0.163001	-inf	down
chr10:79830261-79831800	-10.3839	Down	21	219	chr10	+	XM_006514332.3	intergenic	6274	Misp	chr10:79697304-80369637	0.15428	0.0609804	2.52999	up
chr13:31557001-31557400	-10.3548	Down	3	32	chr13	+	NM_008239.4	promoter	-969	Foxq1	chr13:31556133-31560970	0.131246	0.051874	2.53011	up
chr1:169715101-169715480	-10.2683	Down	4	42	chr1	-	NM_009062.3	intergenic	32352	Rgs4	chr1:169741476-169747642	0	0.113665	-inf	down
chr15:66977241-66977660	-10.2593	Down	8	83	chr15	-	NM_008681.2	upstream	-7809	Ndrg1	chr15:66929320-67013039	319.549	149.083	2.14343	up
chr15:89327841-89328220	-10.0323	Down	3	31	chr15	+	NM_019977.2	upstream	-6442	Miox	chr15:89334397-89337015	0.30792	0	inf	up
chr19:9157141-9157820	-10.0323	Down	3	31	chr19	-	NM_025610.3	intergenic	-21914	Asrgl1	chr19:9109867-9279175	0.62583	1.26463	-2.02072	down
chr15:79929221-79929640	-10.0196	Down	5	51	chr15	-	XM_011245692.2	upstream	-2795	Cbx7	chr15:79889531-79971119	1.8829	3.93485	-2.08978	down
chr15:81846681-81847060	-10.0196	Down	5	51	chr15	-	NM_020507.3	intergenic	11456	Tob2	chr15:81848269-81858796	1.71822e-07	0.223035	-1.29804e+06	down
chr10:60396481-60396960	-9.78049	Down	4	40	chr10	+	XM_006512964.3	upstream	-5370	Gm17455	chr10:60302747-60696490	0	0.10431	-inf	down
chr1:193229321-193229740	-9.78049	Down	4	40	chr1	-	XM_006497227.1	intron	34519	Hsd11b1	chr1:193203038-193264054	0.658425	0.212736	3.09502	up
chr13:23622621-23623280	-9.73239	Down	7	69	chr13	-	NM_015787.4	promoter	-392	Hist1h1e	chr13:23621754-23622502	0.526358	2.50186	-4.75317	down
chr14:121771541-121772160	-9.73239	Down	7	69	chr14	-	XM_006518358.3	intron	26046	Dock9	chr14:121542038-121797734	3.50757	7.38994	-2.10685	down
chr3:107498861-107499440	-9.70968	Down	3	30	chr3	-	NR_121629.1	promoter	1590	Slc6a17	chr3:107467542-107518018	0.410282	0.142907	2.87097	up
chr5:75188281-75188660	-9.70968	Down	3	30	chr5	+	NM_001083316.1	intron	32305	Pdgfra	chr5:74535448-75309709	1.0071	2.09726	-2.08246	down
chr4:45097201-45097580	-9.70968	Down	3	30	chr4	-	NM_001024142.1	upstream	-12786	Fbxo10	chr4:45018582-45084604	0.909457	2.4965	-2.74505	down
chr17:56165621-56166360	-9.68132	Down	9	88	chr17	+	NM_025566.3	intron	3500	Tnfaip8l1	chr17:56162476-56173955	0.548716	1.17745	-2.14584	down
chr2:156894361-156894920	-9.55856	Down	11	106	chr2	-	XM_011239845.1	upstream	-7399	Sla2	chr2:156863127-156887192	0.0233796	0.138621	-5.92913	down
chr6:125655081-125655460	-9.3871	Down	3	29	chr6	+	XM_006505918.3	intron	89867	Vwf	chr6:125546773-125686679	0.919182	0.168361	5.45962	up
chr17:29145661-29146560	-9.3871	Down	3	29	chr17	+	XM_006524596.3	intron	31951	Rab44	chr17:29135055-29148980	0.101798	0.0344674	2.95345	up
chr16:20322301-20322680	-9.29268	Down	4	38	chr16	-	XM_017316953.1	promoter	1184	Cyp2ab1	chr16:20308386-20323065	0.0903208	0.226495	-2.50767	down
chr1:88257081-88257680	-9.04878	Down	4	37	chr1	+	XM_006529045.2	intron	19760	Mroh2a	chr1:88226985-88977830	0.12364	0	inf	up
chr18:35658061-35658700	-8.90123	Down	8	72	chr18	-	XM_017317978.1	upstream	-8383	Mzb1	chr18:35647265-35649367	0.244522	0	inf	up
chr1:75137981-75138360	-8.80488	Down	4	36	chr1	-	XR_373540.2	upstream	-2947	Slc23a3	chr1:75125543-75133890	0.307	0	inf	up
chr3:40933021-40933400	-8.64706	Down	5	44	chr3	+	XM_017319525.1	upstream	-17521	Larp1b	chr3:41021938-41040234	0.254222	0.0504749	5.0366	up
chr18:36775261-36775840	-8.60331	Down	12	104	chr18	-	NM_173383.2	upstream	-9336	Dnd1	chr18:36760238-36766214	0.319624	0.0963434	3.31755	up
chr9:78187621-78188000	-8.56098	Down	4	35	chr9	+	NM_010357.3	upstream	-4155	Gsta4	chr9:78191965-78209348	731.981	279.418	2.61966	up
chr18:39063581-39063960	-8.56098	Down	4	35	chr18	+	XM_006526269.3	intron	70796	Arhgap26	chr18:38601533-39389425	0.164704	0.603935	-3.6668	down
chr7:140286801-140287240	-8.54098	Down	6	52	chr7	+	NM_001128145.1	intron	39640	5830411N06Rik	chr7:140247300-140299791	0.145262	0.386628	-2.66159	down
chr2:84884321-84884700	-8.32394	Down	7	59	chr2	-	XM_006499596.3	promoter	128	Rtn4rl2	chr2:84871923-84886710	0	0.191555	-inf	down
chr2:126393021-126393400	-8.31707	Down	4	34	chr2	-	XM_006499495.1	intron	107459	Atp8b4	chr2:126320972-126500674	0.106137	0.050338	2.10848	up
chr2:50057921-50058300	-8.31707	Down	4	34	chr2	+	NM_177139.5	upstream	-8318	Lypd6	chr2:50066428-50193569	0.776251	1.75902	-2.26603	down
chr18:24687361-24687740	-8.2549	Down	5	42	chr18	+	NM_026779.1	intron	33860	Mocos	chr18:24653690-24701556	0.932604	0.452369	2.06159	up
chr1:95565301-95565760	-8.21311	Down	6	50	chr1	-	NM_001159745.1	intergenic	102064	St8sia4	chr1:95587683-95667594	0.0871861	0.245454	-2.81528	down
chr9:77676121-77676900	-8.21311	Down	6	50	chr9	+	NM_172925.2	intergenic	39779	Klhl31	chr9:77636499-77660127	0.0180404	0.138994	-7.70465	down
chr11:69129521-69130440	-8.109	Down	21	171	chr11	+	XR_388452.3	intron	4456	Aloxe3	chr11:69125895-69149115	0.271389	0.05396	5.02945	up
chr15:73492701-73493080	-8.07317	Down	4	33	chr15	+	NM_001081066.1	upstream	-19669	Dennd3	chr15:73512559-73572242	0.077972	0.749144	-9.60789	down
chr17:71044921-71045300	-8.07317	Down	4	33	chr17	+	NM_001083934.1	intron	25554	Myom1	chr17:70853766-71475343	0.200132	0.0623048	3.21215	up
chr17:66131961-66132480	-7.88525	Down	6	48	chr17	+	XM_006524408.3	intron	8712	Ddx11	chr17:66123519-66152167	1.7843	4.87877	-2.73428	down
chr10:127076941-127077320	-7.82927	Down	4	32	chr10	+	XM_006513562.3	promoter	-1788	Agap2	chr10:127078906-127093169	0.062713	0.136287	-2.17318	down
chr2:127149261-127150200	-7.66667	Down	5	39	chr2	-	XM_006500256.3	upstream	-6244	Itpripl1	chr2:127138771-127143442	4.43828	2.02296	2.19395	up
chr15:75986161-75986720	-7.59341	Down	9	69	chr15	+	XM_011245679.2	upstream	-9428	Mapk15	chr15:75993768-75999152	0.0545858	0.156407	-2.86533	down
chr5:125610361-125611300	-7.54321	Down	8	61	chr5	+	NM_001190352.1	intron	78413	Tmem132b	chr5:125531773-125792583	0.223503	0	inf	up
chr11:59531521-59532040	-7.54321	Down	8	61	chr11	+	XM_006532857.1	upstream	-9788	Nlrp3	chr11:59541567-59566956	0.238303	0.0180408	13.2091	up
chr11:68932081-68932600	-7.53465	Down	10	76	chr11	-	NM_145746.2	upstream	-5259	Odf4	chr11:68921834-68927081	0.189432	0	inf	up
chr1:88331121-88331500	-7.48352	Down	9	68	chr1	+	XM_006529229.1	upstream	-17350	Trpm8	chr1:88226985-88977830	0.115204	0	inf	up
chr16:4500481-4501140	-7.39344	Down	6	45	chr16	-	XM_006521687.2	intron	22817	Srl	chr16:4480215-4541816	0.358778	1.33365	-3.71721	down
chr6:136913641-136914100	-7.39344	Down	6	45	chr6	-	XM_006506555.2	intron	7259	Erp27	chr6:136907310-136922180	0	0.194127	-inf	down
chr5:143584481-143585360	-7.36816	Down	20	148	chr5	+	NM_133703.4	intergenic	36215	Fam220a	chr5:143548705-143564531	3.48439	1.46303	2.38163	up
chr10:77277681-77278300	-7.33803	Down	7	52	chr10	-	NR_026944.1	upstream	-18767	Gm10941	chr10:77257772-77259223	0.307905	0	inf	up
chr2:17814661-17815040	-7.27451	Down	5	37	chr2	-	NM_028757.2	intergenic	-83782	Nebl	chr2:17343908-17731464	0.226983	0.976969	-4.30415	down
chr17:31962701-31963180	-7.22951	Down	6	44	chr17	-	NM_028902.1	intron	71568	Hsf2bp	chr17:31944768-32034508	2.41254	0.985636	2.44769	up
chr2:30598361-30599240	-7.19835	Down	12	87	chr2	+	NM_030137.2	intron	3757	Cstad	chr2:30595039-30608943	0.0930083	0.220971	-2.37583	down
chr11:105041801-105042240	-7.17284	Down	8	58	chr11	+	XM_017314764.1	intron	32686	Efcab3	chr11:105063591-105117537	0.146527	0	inf	up
chr1:172585521-172585980	-7.07843	Down	5	36	chr1	-	NM_029084.3	intron	4818	Slamf8	chr1:172581376-172590568	0	0.110186	-inf	down
chr7:19776121-19776620	-7.07843	Down	5	36	chr7	-	NM_020486.2	upstream	-5838	Bcam	chr7:19756130-19775403	0.420045	0.161369	2.60301	up
chr17:46339541-46339920	-7.05634	Down	7	50	chr17	-	NM_145140.2	upstream	-13964	Abcc10	chr17:45606434-46831413	0.137122	0.643362	-4.69189	down
chr11:105042321-105042760	-7.05634	Down	7	50	chr11	+	XM_017314764.1	intron	33206	Efcab3	chr11:105063591-105117537	0.146527	0	inf	up
chr17:67654101-67654840	-7.05634	Down	7	50	chr17	-	NM_001033340.3	intergenic	-21747	Lrrc30	chr17:67630964-67632723	0.329261	0.737726	-2.24056	down
chr15:79963421-79963960	-7.0396	Down	10	71	chr15	-	XM_011245690.2	intron	7458	Cbx7	chr15:79889531-79971119	1.8829	3.93485	-2.08978	down
chr17:25836641-25837280	-6.91549	Down	7	49	chr17	-	NM_144816.1	promoter	167	Rhbdl1	chr17:25794570-25985706	0.0629636	0.20019	-3.17946	down
chr11:105065081-105065460	-6.88235	Down	5	35	chr11	+	XM_017314764.1	intron	55936	Efcab3	chr11:105063591-105117537	0.146527	0	inf	up
chr11:44537421-44537800	-6.88235	Down	5	35	chr11	+	XM_006534358.3	intron	18818	Rnf145	chr11:44518963-44565520	13.6749	29.9059	-2.1869	down
chr8:123206501-123207120	-6.77465	Down	7	48	chr8	+	XM_011248408.1	upstream	-6048	Spata33	chr8:119910359-124345724	0.183723	0	inf	up
chr16:30571341-30571720	-6.7377	Down	6	41	chr16	-	NM_178069.5	exon	16059	Lsg1	chr16:30560493-30587592	42.267	20.0239	2.11083	up
chr7:16881961-16882160	-6.7377	Down	6	41	chr7	+	XM_006539549.3	upstream	-9675	Gng8	chr7:16891785-16895435	0.319146	0.852723	-2.67189	down
chr14:121691641-121692160	-6.68627	Down	5	34	chr14	-	NM_001128307.1	intron	47029	Dock9	chr14:121542038-121797734	3.50757	7.38994	-2.10685	down
chr9:69208441-69209040	-6.6044	Down	9	60	chr9	+	XM_006510880.1	intergenic	-79677	Rora	chr9:68653785-69388246	0.754374	0.338365	2.22947	up
chr13:23665461-23666400	-6.49618	Down	13	85	chr13	-	NM_178189.5	intergenic	18029	Hist1h2ac	chr13:23681466-23683948	0.174615	0.384543	-2.20224	down
chr7:140050821-140051520	-6.49451	Down	9	59	chr7	-	XM_006536161.3	promoter	-1201	Msx3	chr7:140047299-140049140	0	0.204552	-inf	down
chr16:30063441-30063880	-6.44554	Down	10	65	chr16	+	NM_008235.2	promoter	-1696	Hes1	chr16:30064383-30067796	5.36024	13.776	-2.57004	down
chr2:32736341-32736820	-6.44554	Down	10	65	chr2	+	XM_017318941.1	upstream	-5133	Sh2d3c	chr2:32721054-32755512	0.195643	0.449637	-2.29826	down
chr12:8928321-8928760	-6.40984	Down	6	39	chr12	+	NM_010770.4	upstream	-19388	Matn3	chr12:8947928-8972028	0.242556	0.11983	2.02417	up
chr12:4852181-4852560	-6.40984	Down	6	39	chr12	-	XM_017314959.1	upstream	-11247	Fkbp1b	chr12:4833174-4841595	0.663021	1.57443	-2.37463	down
chr1:39340201-39340840	-6.30864	Down	8	51	chr1	+	NM_008719.2	intron	146249	Npas2	chr1:39193730-39363234	0.098599	0.200379	-2.03225	down
chr4:83620341-83621180	-6.30864	Down	8	51	chr4	+	NM_001081012.1	intron	95216	Ccdc171	chr4:83525544-83864670	0.451087	1.44764	-3.20924	down
chr7:99590661-99591040	-6.21127	Down	7	44	chr7	+	XM_011241644.2	intron	11265	Arrb1	chr7:99535465-99607368	1.0555	3.18008	-3.01285	down
chr11:6525361-6526200	-6.1145	Down	13	80	chr11	-	XM_006514702.1	upstream	-4820	Myo1g	chr11:6506547-6520965	0.141545	0.7137	-5.04219	down
chr17:6474341-6474820	-6.02762	Down	18	109	chr17	-	NR_033520.1	intergenic	-23586	Tmem181b-ps	chr17:6310546-6493180	0.10404	1.18935e-12	8.74779e+10	up
chr12:88277901-88279040	-5.95868	Down	12	72	chr12	-	NM_001013824.3	upstream	-3973	Gm5662	chr12:88270639-88274500	0.243369	0.536092	-2.20279	down
chr11:99092161-99092540	-5.93827	Down	8	48	chr11	-	NM_172564.3	upstream	-3044	Tns4	chr11:99065677-99089306	0.119783	0	inf	up
chr5:139164241-139164680	-5.90066	Down	15	89	chr5	-	XM_017320719.1	upstream	-13763	Prkar1b	chr5:139017303-139186510	0.469209	0.0298902	15.6978	up
chr11:94246421-94246800	-5.83516	Down	9	53	chr11	-	XM_006533497.3	promoter	-167	Wfikkn2	chr11:94235955-94246005	0.240019	0	inf	up
chr2:173006101-173006700	-5.83444	Down	15	88	chr2	+	XM_006499924.3	upstream	-15506	Rbm38	chr2:173020497-173034734	12.3235	4.27051	2.88574	up
chr12:85702241-85703460	-5.78088	Down	25	145	chr12	+	NM_016767.2	intron	16131	Batf	chr12:85686668-85709087	0.0760407	0.18058	-2.37477	down
chr9:58237101-58237680	-5.75248	Down	10	58	chr9	+	XM_006511402.3	upstream	-15774	Stoml1	chr9:58253163-58262524	3.82884	8.15675	-2.13035	down
chr15:77758681-77759260	-5.75248	Down	10	58	chr15	-	XM_006520939.3	promoter	-1922	Apol8	chr15:77747798-77755229	0.371582	0.176241	2.10839	up
chr15:79989781-79990340	-5.75248	Down	10	58	chr15	-	XM_011245690.2	upstream	-18912	Cbx7	chr15:79889531-79971119	1.8829	3.93485	-2.08978	down
chr15:102501181-102501600	-5.64088	Down	18	102	chr15	-	XM_006521013.2	exon	3882	Map3k12	chr15:102455525-102517064	2.50422	6.4307	-2.56794	down
chr3:88313801-88314460	-5.61538	Down	9	51	chr3	-	NM_029801.2	upstream	-17292	Tsacc	chr3:88242873-88296999	2.62589	1.08052	2.43021	up
chr14:32045761-32046320	-5.5679	Down	8	45	chr14	+	XM_006519699.3	intron	17382	Galnt15	chr14:32028988-32062197	0.0341776	0.208773	-6.10847	down
chr4:119861161-119861620	-5.50262	Down	19	105	chr4	+	XR_001784097.1	intron	31973	Hivep3	chr4:119733783-120138045	1.04879	0.257922	4.06631	up
chr2:84899481-84899860	-5.44444	Down	8	44	chr2	-	XM_006499592.3	upstream	-13112	Rtn4rl2	chr2:84871923-84886710	0	0.191555	-inf	down
chr6:5446141-5446720	-5.44444	Down	8	44	chr6	-	NM_013743.2	intergenic	49848	Pdk4	chr6:5483350-5496309	1.78311	3.63285	-2.03736	down
chr17:31990001-31990460	-5.3956	Down	9	49	chr17	-	NM_028902.1	intron	44278	Hsf2bp	chr17:31944768-32034508	2.41254	0.985636	2.44769	up
chr16:20240741-20241220	-5.32099	Down	8	43	chr16	-	NM_198599.2	promoter	378	Map6d1	chr16:20233309-20241358	0.129529	0.0438778	2.95204	up
chr8:124754541-124755240	-5.29752	Down	12	64	chr8	-	NM_001081120.1	upstream	-3081	Fam89a	chr8:124740256-124751809	0.0512781	0.243392	-4.74652	down
chr17:25847961-25848340	-5.25743	Down	10	53	chr17	-	NM_144816.1	upstream	-11023	Rhbdl1	chr17:25794570-25985706	0.0629636	0.20019	-3.17946	down
chr2:34907341-34907780	-5.19753	Down	8	42	chr2	-	XM_006498381.1	promoter	-1021	Phf19	chr2:34893756-34916014	2.20448	4.84315	-2.19696	down
chr3:95478861-95480000	-5.1637	Down	28	145	chr3	+	NM_007802.4	upstream	-19779	Ctsk	chr3:94912542-95725658	0.222742	0.0528531	4.21435	up
chr4:119962121-119962760	-5.11765	Down	22	113	chr4	+	NM_010657.3	intron	147763	Hivep3	chr4:119733783-120138045	1.04879	0.257922	4.06631	up
chr2:118113261-118113920	-4.96396	Down	11	55	chr2	+	NM_001313914.1	promoter	1715	Thbs1	chr2:118111875-118127133	19.9665	62.4459	-3.12754	down
chr16:91688961-91689460	-4.94191	Down	24	119	chr16	-	NM_021720.1	promoter	-482	Donson	chr16:91647505-91962915	2.79394	6.44188	-2.30566	down
chr15:79663781-79664160	-4.8843	Down	12	59	chr15	-	XM_017316783.1	upstream	-5180	Fam227a	chr15:79166040-79867219	0.0569436	0.19657	-3.45202	down
chr2:122153761-122154140	-4.73626	Down	9	43	chr2	+	NM_080510.2	upstream	-6749	Trim69	chr2:122120107-122186189	0.219626	0.0433933	5.06131	up
chr1:153601961-153602540	-4.69369	Down	11	52	chr1	+	XM_006529829.3	intergenic	-50702	Rgs8	chr1:153653024-153697667	0	0.121255	-inf	down
chr11:5041061-5041940	-4.68794	Down	14	66	chr11	+	XM_006514875.3	upstream	-16785	Rasl10a	chr11:5054131-5065327	0.188855	0	inf	up
chr17:34167641-34168140	-4.66492	Down	19	89	chr17	+	NM_001161730.1	upstream	-19665	Tap1	chr17:34181987-34197225	2.59999	0.516639	5.03252	up
chr17:25979921-25980840	-4.61991	Down	22	102	chr17	-	XM_006524609.3	promoter	-93	Capn15	chr17:25794570-25985706	0.997986	0.486628	2.05082	up
chr13:23634721-23635160	-4.56436	Down	10	46	chr13	-	NM_015787.4	upstream	-12382	Hist1h1e	chr13:23621754-23622502	0.526358	2.50186	-4.75317	down
chr12:87824581-87825320	-4.55372	Down	12	55	chr12	+	NM_001177573.1	intergenic	8374	BB287469	chr12:87537997-88068304	0.725216	0.286729	2.52927	up
chr4:41509121-41509500	-4.5461	Down	14	64	chr4	-	XM_006538308.2	promoter	-328	1110017D15Rik	chr4:41505008-41517333	0	0.136256	-inf	down
chr19:5084261-5084700	-4.43511	Down	13	58	chr19	-	NM_001001885.1	promoter	997	Tmem151a	chr19:5070858-5085531	8.28435	3.94729	2.09875	up
chr4:141346541-141347180	-4.30218	Down	32	138	chr4	+	NM_001085513.2	intergenic	-21331	Fam131c	chr4:141368219-141384175	0.231663	0	inf	up
chr2:60719061-60719580	-4.24324	Down	11	47	chr2	-	XM_006498808.3	upstream	-13698	Itgb6	chr2:60598291-60722643	0.110995	0.339736	-3.06082	down
chr2:127586901-127587300	-4.22981	Down	16	68	chr2	-	XM_006500227.2	promoter	35	Zfp661	chr2:127574661-127587094	0.865262	2.01865	-2.33299	down
chr11:101326601-101327160	-4.17881	Down	15	63	chr11	+	NM_178932.1	promoter	1818	Aoc2	chr11:101325062-101329702	1.41045	0.632406	2.23029	up
chr1:75232801-75233540	-4.1677	Down	16	67	chr1	-	NM_001243090.1	promoter	-1077	A630095N17Rik	chr1:75220094-75232093	0.129271	0	inf	up
chr13:100417481-100418080	-4.05785	Down	12	49	chr13	-	NM_008670.2	intron	35084	Naip1	chr13:100407769-100446406	0.0881693	0.352738	-4.00069	down
chr9:62659281-62659840	-4.05785	Down	12	49	chr9	+	NM_176922.5	upstream	-18294	Itga11	chr9:62677825-62783982	0.0497349	0.158077	-3.1784	down
chr11:99082841-99083580	-4.04965	Down	14	57	chr11	-	NM_172564.3	intron	6096	Tns4	chr11:99065677-99089306	0.119783	0	inf	up
chr5:24348481-24349260	-3.9595	Down	32	127	chr5	-	XM_006535635.3	promoter	-63	Kcnh2	chr5:24319588-24351604	0.115491	1.24431	-10.7741	down
chr11:70470481-70470860	-3.76596	Down	14	53	chr11	-	NM_023158.6	upstream	-10686	Cxcl16	chr11:70453982-70466202	0.16349	0.0636068	2.57032	up
chr3:40999061-40999660	-3.74882	Down	21	79	chr3	+	XM_017319525.1	intron	48629	Larp1b	chr3:41021938-41040234	0.254222	0.0504749	5.0366	up
chr7:51510321-51510700	-3.74854	Down	17	64	chr7	+	NM_001271879.1	promoter	-518	Ano5	chr7:51511028-51598709	0.000315385	0.169449	-537.276	down
chr17:56166821-56167400	-3.73292	Down	16	60	chr17	+	NM_025566.3	intron	4620	Tnfaip8l1	chr17:56162476-56173955	0.548716	1.17745	-2.14584	down
chr11:29536941-29537380	-3.72251	Down	19	71	chr11	+	XM_006514819.1	upstream	-11035	Clhc1	chr11:29545845-29578367	0	0.323033	-inf	down
chr17:66121701-66122320	-3.70655	Down	35	130	chr17	+	XM_006524408.3	promoter	-1498	Ddx11	chr17:66123519-66152167	1.7843	4.87877	-2.73428	down
chr10:79898201-79899020	-3.62443	Down	22	80	chr10	+	NM_053244.5	upstream	-18360	Kiss1r	chr10:79697304-80369637	0.0383866	0.204807	-5.33538	down
chr11:6526041-6526780	-3.57919	Down	22	79	chr11	-	XM_006514702.1	upstream	-5450	Myo1g	chr11:6506547-6520965	0.141545	0.7137	-5.04219	down
chr19:9154441-9154860	-3.56545	Down	19	68	chr19	-	NM_025610.3	upstream	-19084	Asrgl1	chr19:9109867-9279175	0.62583	1.26463	-2.02072	down
chr14:34171581-34172280	-3.4055	Down	29	99	chr14	-	NM_008919.4	upstream	-19511	Npy4r	chr14:34143991-34152489	0.149287	0.589961	-3.95188	down
chr10:42892841-42893420	-3.40469	Down	34	116	chr10	+	NM_172938.3	intron	32619	Scml4	chr10:42860369-42960780	0.0843689	0.406419	-4.81715	down
chr8:123207941-123208320	-3.37569	Down	18	61	chr8	+	XM_011248408.1	upstream	-4728	Spata33	chr8:119910359-124345724	0.183723	0	inf	up
chr17:71087821-71088440	-3.33766	Down	23	77	chr17	+	NM_001083934.1	intron	68574	Myom1	chr17:70853766-71475343	0.200132	0.0623048	3.21215	up
chr5:140695401-140695880	-3.32365	Down	24	80	chr5	+	NM_001276287.1	upstream	-9425	Brat1	chr5:140705010-140719379	1.2653	2.71825	-2.14831	down
chr11:6609701-6610440	-3.14642	Down	60	189	chr11	-	XM_006514589.3	upstream	-4021	Nacad	chr11:6597822-6606053	2.07246	0.273878	7.5671	up
chr4:119861561-119862040	-3.1327	Down	21	66	chr4	+	XR_001784097.1	intron	32383	Hivep3	chr4:119733783-120138045	1.04879	0.257922	4.06631	up
chr7:51501761-51502460	-3.12581	Down	46	144	chr7	+	NM_001271879.1	upstream	-8918	Ano5	chr7:51511028-51598709	0.000315385	0.169449	-537.276	down
chr15:78818981-78819660	-3.10526	Down	36	112	chr15	-	NM_130859.2	upstream	-16278	Card10	chr15:78775137-78803042	0.0565588	0.134095	-2.37089	down
chr15:77764321-77765120	-2.99536	Down	43	129	chr15	-	XM_011245619.2	upstream	-9445	Apol8	chr15:77747798-77755229	0.371582	0.176241	2.10839	up
chr15:78813881-78814640	-2.9685	Down	38	113	chr15	-	NM_130859.2	upstream	-11218	Card10	chr15:78775137-78803042	0.0565588	0.134095	-2.37089	down
chr14:32040241-32040820	-2.89369	Down	30	87	chr14	+	XM_006519699.3	intron	11872	Galnt15	chr14:32028988-32062197	0.0341776	0.208773	-6.10847	down
chr7:30738621-30739180	-2.79402	Down	30	84	chr7	-	XM_006539545.3	promoter	78	Gapdhs	chr7:30729578-30756134	0.121781	0	inf	up
chr15:79635501-79636060	-2.69435	Down	30	81	chr15	-	XM_011245764.1	promoter	1326	Fam227a	chr15:79166040-79867219	0.0569436	0.19657	-3.45202	down
chr16:38368601-38369940	-2.52749	Down	49	124	chr16	+	XM_006522439.3	intron	7111	Popdc2	chr16:38346990-38378216	0.399284	0.179311	2.22677	up
chr19:5085361-5086340	-2.21172	Down	75	166	chr19	-	NM_001001885.1	promoter	-373	Tmem151a	chr19:5070858-5085531	8.28435	3.94729	2.09875	up
