# Supplementary material for: PIWI‐Interacting RNA HAAPIR Regulates Cardiomyocyte Death After Myocardial Infarction by Promoting NAT10‐Mediated ac4C Acetylation of Tfec mRNA
Source: Adv Sci (Weinh). 2022 Feb 9;9(8):2106058. doi: 10.1002/advs.202106058 (PMC8922123; doi:10.1002/advs.202106058)
Supplement: Supplementary file 5 — Supplemental Table 4 [file ADVS-9-2106058-s004.xlsx]

## Sheet: Sheet1
Supplementary Table 4. The primer pairs used for quantitative real-time PCR analysis of gene expression
Gene	Direction	Sequence 5'-3'
HAAPIR	RT	GTCGTATCCAGTGCAGGGTCCGAGGTATTCGCACTGGATACGACCCAATA
	Forward	TTCACTCCTTCCTTCCCGAC
	Reverse	AGTGCAGGGTCCGAGGTATT
Tfec	Forward	GGTCTCACGGATGCTCCTTG
	Reverse	TCCAGCGCATATCAGGATCATTA
Bik	Forward	ACTGTTCCACACGACCAGG
	Reverse	CACAGGACTAAGGTTTTCCCC
U6	Forward	GCTTCGGCAGCACATATACTAA
Cdk11b	Reverse	AACGCTTCACGAATTTGCGT
GAPDH	Forward	AGGTCGGTGTGAACGGATTTG
Gtpbp2	Reverse	TGTAGACCATGTAGTTGAGGTCA
Yipf2	Forward	GAAACCGTCCCGACCTATATGG
Rab7b	Reverse	CATAGCAGTAGATGGTGATGCC
Rbms1	Forward	CTGAAGGCGAATGGAGTCCAG
	Reverse	ATCACGTAGGACCCTTGTAGAA
Notch2	Forward	CTGTGAGCGGAATATCGACGA
Golga2	Reverse	ATAGCCTCCGTTTCGGTTGG
Rin3	Forward	ACGAGGCTTGGTCTGTCAAC
Ankrd17	Reverse	CAGGATCTTGGCAGCCTCTG
Nfatc2	Forward	CGAGCTGGACTTTTCCATCCT
Rnf6	Reverse	GACATCATCCGGGTATGCGA
Fbxl20	Forward	TCGACTTGGCTTCCTGTACG
Mprip	Reverse	ATAAGGCCTTGAGACCCCCA
H2afy	Forward	CTGTCCTCTCCACCAAGAGC
Ccdc82	Reverse	CCGGAGTTCCAGAACAGCTT
